# Supplementary material for: Reversal of cell, circuit and seizure phenotypes in a mouse model of DNM1 epileptic encephalopathy
Source: Nat Commun. 2023 Aug 30;14:5285. doi: 10.1038/s41467-023-41035-w (PMC10468497; doi:10.1038/s41467-023-41035-w)
Supplement: Supplementary file 4 — Supplementary Dataset 1 [file 41467_2023_41035_MOESM4_ESM.xlsx]

## Sheet: 20211217_data_DIA_Spectronaut
UniqueID	ProteinGroups	ProteinAccessions	Genes	FASTAHeader	HET_1	HET_2	HET_3	HET_4	WT_1	WT_2	WT_3	WT_4
UID796	P39053-3	P39053-3	Dnm1	>sp|P39053-3|DYN1_MOUSE Isoform 3 of Dynamin-1 OS=Mus musculus OX=10090 GN=Dnm1	25673.1	32056.3	21371.3	28148.4	32617.7	42797.7	41173.4	40206.2
UID797	P39053-4	P39053-4	Dnm1	>sp|P39053-4|DYN1_MOUSE Isoform 4 of Dynamin-1 OS=Mus musculus OX=10090 GN=Dnm1	28601.3	28552	26966.4	26536.7	37161.7	38067.2	37313.3	38803.7
UID1	A1A5B6	A1A5B6	Tbc1d25	>sp|A1A5B6|TBC25_MOUSE TBC1 domain family member 25 OS=Mus musculus OX=10090 GN=Tbc1d25 PE=1 SV=1	1976.5	763.089	1901.86	989.236	1250.86	709.11	1326.65	594.385
UID2	A2A432;A2A432-2	A2A432;A2A432-2	Cul4b	>sp|A2A432|CUL4B_MOUSE Cullin-4B OS=Mus musculus OX=10090 GN=Cul4b PE=1 SV=1;>sp|A2A432-2|CUL4B_MOUSE Isoform 2 of Cullin-4B OS=Mus musculus OX=10090 GN=Cul4b	1995.89	1507.99	1538.57	1964.26	2070.53	1906.18	1291.78	1515.82
UID3	A2A5R2	A2A5R2	Arfgef2	>sp|A2A5R2|BIG2_MOUSE Brefeldin A-inhibited guanine nucleotide-exchange protein 2 OS=Mus musculus OX=10090 GN=Arfgef2 PE=1 SV=1	2469.36	2271.13	4527.22	2662.31	3141.53	2772.17	2596.36	2310.35
UID4	A2A690;A2A690-2	A2A690;A2A690-2	Tanc2	>sp|A2A690|TANC2_MOUSE Protein TANC2 OS=Mus musculus OX=10090 GN=Tanc2 PE=1 SV=1;>sp|A2A690-2|TANC2_MOUSE Isoform 2 of Protein TANC2 OS=Mus musculus OX=10090 GN=Tanc2	4257.38	3804.78	6398.08	5285.76	4812.2	5151.02	4989.48	4964.2
UID5	A2A699	A2A699	Fam171a2	>sp|A2A699|F1712_MOUSE Protein FAM171A2 OS=Mus musculus OX=10090 GN=Fam171a2 PE=1 SV=1	8920.18	7623.34	7589.34	5232.56	6609.26	7464.9	7269.99	8239.49
UID6	A2A8L5	A2A8L5	Ptprf	>sp|A2A8L5|PTPRF_MOUSE Receptor-type tyrosine-protein phosphatase F OS=Mus musculus OX=10090 GN=Ptprf PE=1 SV=1	4583.59	3663.35	3859.1	4168.21	3574.49	3953.49	3855.22	4428.92
UID7	A2A8Z1	A2A8Z1	Osbpl9	>sp|A2A8Z1|OSBL9_MOUSE Oxysterol-binding protein-related protein 9 OS=Mus musculus OX=10090 GN=Osbpl9 PE=1 SV=1	1020.07	776.656	632.701	2066.11	1153.09	894.519	903.256	1476.84
UID8	A2AAE1;A2AAE1-2;A2AAE1-3;A2AAE1-4;A2AAE1-6	A2AAE1;A2AAE1-2;A2AAE1-3;A2AAE1-4;A2AAE1-6	Kiaa1109	>sp|A2AAE1|K1109_MOUSE Transmembrane protein KIAA1109 OS=Mus musculus OX=10090 GN=Kiaa1109 PE=1 SV=4;>sp|A2AAE1-2|K1109_MOUSE Isoform 2 of Transmembrane protein KIAA1109 OS=Mus musculus OX=10090 GN=Kiaa1109;>sp|A2AAE1-3|K1109_MOUSE Isoform 3 of Transmembrane protein KIAA1109 OS=Mus musculus OX=10090 GN=Kiaa1109;>sp|A2AAE1-4|K1109_MOUSE Isoform 4 of Transmembrane protein KIAA1109 OS=Mus musculus O…	1247.67	2221.23	1360.04	1814.44	2357.96	2320.4	1072.09	2104.45
UID9	A2ADA5	A2ADA5	Pusl1	>sp|A2ADA5|PUSL1_MOUSE tRNA pseudouridine synthase-like 1 OS=Mus musculus OX=10090 GN=Pusl1 PE=1 SV=1	5593.68	5652.64	1174.09	719.322	2969.8	3903.27	3102.77	3691.13
UID10	A2ADY9	A2ADY9	Ddi2	>sp|A2ADY9|DDI2_MOUSE Protein DDI1 homolog 2 OS=Mus musculus OX=10090 GN=Ddi2 PE=1 SV=1	5669.99	5041.11	3191.73	3004.21	3828.3	3642.92	2716.71	2718.79
UID11	A2AEV7	A2AEV7	Ccdc120	>sp|A2AEV7|CC120_MOUSE Coiled-coil domain-containing protein 120 OS=Mus musculus OX=10090 GN=Ccdc120 PE=1 SV=1	NaN	NaN	NaN	NaN	NaN	NaN	NaN	NaN
UID12	A2AF47	A2AF47	Dock11	>sp|A2AF47|DOC11_MOUSE Dedicator of cytokinesis protein 11 OS=Mus musculus OX=10090 GN=Dock11 PE=1 SV=1	5613.17	942.468	2060.53	795.531	1463.97	695.651	1380.33	829.92
UID13	A2AG06;A2AG06-2	A2AG06;A2AG06-2	Meioc	>sp|A2AG06|MEIOC_MOUSE Meiosis-specific coiled-coil domain-containing protein MEIOC OS=Mus musculus OX=10090 GN=Meioc PE=1 SV=1;>sp|A2AG06-2|MEIOC_MOUSE Isoform 2 of Meiosis-specific coiled-coil domain-containing protein MEIOC OS=Mus musculus OX=10090 GN=Meioc	1175.08	1684.14	19729.3	2474.03	4144.11	1545.42	1020.46	1732.29
UID14	A2AG50	A2AG50	Map7d2	>sp|A2AG50|MA7D2_MOUSE MAP7 domain-containing protein 2 OS=Mus musculus OX=10090 GN=Map7d2 PE=1 SV=1	2732.54	1424.95	2269.59	1648.36	2884.58	1524.6	3163.26	1514.54
UID15	A2AGT5;A2AGT5-2;A2AGT5-3	A2AGT5;A2AGT5-2;A2AGT5-3	Ckap5	>sp|A2AGT5|CKAP5_MOUSE Cytoskeleton-associated protein 5 OS=Mus musculus OX=10090 GN=Ckap5 PE=1 SV=1;>sp|A2AGT5-2|CKAP5_MOUSE Isoform 2 of Cytoskeleton-associated protein 5 OS=Mus musculus OX=10090 GN=Ckap5;>sp|A2AGT5-3|CKAP5_MOUSE Isoform 3 of Cytoskeleton-associated protein 5 OS=Mus musculus OX=10090 GN=Ckap5	3564.4	3362.18	4382.89	3594.41	3805.32	3598.9	3319.4	3492.07
UID16	A2AHC3	A2AHC3	Camsap1	>sp|A2AHC3|CAMP1_MOUSE Calmodulin-regulated spectrin-associated protein 1 OS=Mus musculus OX=10090 GN=Camsap1 PE=1 SV=1	3281.65	1971.84	2408.13	4314	3470.84	1690.55	2399.4	3039.1
UID17	A2AHG0	A2AHG0	Lzts3	>sp|A2AHG0|LZTS3_MOUSE Leucine zipper putative tumor suppressor 3 OS=Mus musculus OX=10090 GN=Lzts3 PE=1 SV=1	NaN	NaN	NaN	NaN	NaN	NaN	NaN	NaN
UID18	A2AHG0;A2AHG0-3	A2AHG0;A2AHG0-3	Lzts3	>sp|A2AHG0|LZTS3_MOUSE Leucine zipper putative tumor suppressor 3 OS=Mus musculus OX=10090 GN=Lzts3 PE=1 SV=1;>sp|A2AHG0-3|LZTS3_MOUSE Isoform 3 of Leucine zipper putative tumor suppressor 3 OS=Mus musculus OX=10090 GN=Lzts3	3895.28	2914.34	3740.15	4663.68	2918.93	2326.23	3115.15	3884.79
UID19	A2AIL4	A2AIL4	Ndufaf6	>sp|A2AIL4|NDUF6_MOUSE NADH dehydrogenase (ubiquinone) complex I, assembly factor 6 OS=Mus musculus OX=10090 GN=Ndufaf6 PE=1 SV=1	682.564	1288	1954.58	1363.77	1688.02	1559.57	785.986	1307.26
UID20	A2AJA9	A2AJA9	Ajm1	>sp|A2AJA9|AJM1_MOUSE Apical junction component 1 homolog OS=Mus musculus OX=10090 GN=Ajm1 PE=1 SV=1	9366.61	8003.81	6955.09	6672.54	9820.23	9320.66	9035.86	8450.95
UID21	A2AJB2	A2AJB2	Tmem141	>sp|A2AJB2|TM141_MOUSE Transmembrane protein 141 OS=Mus musculus OX=10090 GN=Tmem141 PE=3 SV=1	NaN	NaN	NaN	NaN	NaN	NaN	NaN	NaN
UID22	A2AJI0	A2AJI0	Map7d1	>sp|A2AJI0|MA7D1_MOUSE MAP7 domain-containing protein 1 OS=Mus musculus OX=10090 GN=Map7d1 PE=1 SV=1	3338.74	3608.93	3062.05	2596.75	2083.63	3840.94	2764.09	4407.29
UID23	A2ALS5;A2ALS5-2;A2ALS5-3	A2ALS5;A2ALS5-2;A2ALS5-3	Rap1gap	>sp|A2ALS5|RPGP1_MOUSE Rap1 GTPase-activating protein 1 OS=Mus musculus OX=10090 GN=Rap1gap PE=1 SV=2;>sp|A2ALS5-2|RPGP1_MOUSE Isoform 2 of Rap1 GTPase-activating protein 1 OS=Mus musculus OX=10090 GN=Rap1gap;>sp|A2ALS5-3|RPGP1_MOUSE Isoform 3 of Rap1 GTPase-activating protein 1 OS=Mus musculus OX=10090 GN=Rap1gap	3920.28	3436.91	4616.2	4969.57	4303.87	4516.77	3691.18	3093.9
UID24	A2ALU4;A2ALU4-2	A2ALU4;A2ALU4-2	Shroom2	>sp|A2ALU4|SHRM2_MOUSE Protein Shroom2 OS=Mus musculus OX=10090 GN=Shroom2 PE=1 SV=1;>sp|A2ALU4-2|SHRM2_MOUSE Isoform 2 of Protein Shroom2 OS=Mus musculus OX=10090 GN=Shroom2	3621.89	2338.07	4580.64	5165.2	4373.38	3310.55	4181.09	4004.17
UID25	A2AN08;A2AN08-3;A2AN08-5	A2AN08;A2AN08-3;A2AN08-5	Ubr4	>sp|A2AN08|UBR4_MOUSE E3 ubiquitin-protein ligase UBR4 OS=Mus musculus OX=10090 GN=Ubr4 PE=1 SV=1;>sp|A2AN08-3|UBR4_MOUSE Isoform 3 of E3 ubiquitin-protein ligase UBR4 OS=Mus musculus OX=10090 GN=Ubr4;>sp|A2AN08-5|UBR4_MOUSE Isoform 5 of E3 ubiquitin-protein ligase UBR4 OS=Mus musculus OX=10090 GN=Ubr4	2672.33	2432.41	2603.05	2639.24	2746	2919.83	3131.68	2731.79
UID26	A2AP18-2	A2AP18-2	Plch2	>sp|A2AP18-2|PLCH2_MOUSE Isoform 2 of 1-phosphatidylinositol 4,5-bisphosphate phosphodiesterase eta-2 OS=Mus musculus OX=10090 GN=Plch2	3349.59	3191.87	4400.29	3112.85	3167.38	3489.28	3411.53	3584.8
UID27	A2AP18-4	A2AP18-4	Plch2	>sp|A2AP18-4|PLCH2_MOUSE Isoform 4 of 1-phosphatidylinositol 4,5-bisphosphate phosphodiesterase eta-2 OS=Mus musculus OX=10090 GN=Plch2	3189.43	3405.25	596.284	676.758	1319.87	2765.99	3061.18	3029.05
UID28	A2APT9	A2APT9	Klhdc7a	>sp|A2APT9|KLD7A_MOUSE Kelch domain-containing protein 7A OS=Mus musculus OX=10090 GN=Klhdc7a PE=1 SV=3	877.465	1001.91	3300.48	1753.18	952.693	1502.26	1010.42	1680.53
UID29	A2APV2;A2APV2-2;A2APV2-3	A2APV2;A2APV2-2;A2APV2-3	Fmnl2	>sp|A2APV2|FMNL2_MOUSE Formin-like protein 2 OS=Mus musculus OX=10090 GN=Fmnl2 PE=1 SV=2;>sp|A2APV2-2|FMNL2_MOUSE Isoform 2 of Formin-like protein 2 OS=Mus musculus OX=10090 GN=Fmnl2;>sp|A2APV2-3|FMNL2_MOUSE Isoform 3 of Formin-like protein 2 OS=Mus musculus OX=10090 GN=Fmnl2	4700.88	3267.97	5317.15	3177.3	5146.71	4560.95	3704.41	2679.46
UID30	A2APV2-3	A2APV2-3	Fmnl2	>sp|A2APV2-3|FMNL2_MOUSE Isoform 3 of Formin-like protein 2 OS=Mus musculus OX=10090 GN=Fmnl2	NaN	NaN	NaN	NaN	NaN	NaN	NaN	NaN
UID31	A2APX8;A2APX8-2;A2APX8-3	A2APX8;A2APX8-2;A2APX8-3	Scn1a	>sp|A2APX8|SCN1A_MOUSE Sodium channel protein type 1 subunit alpha OS=Mus musculus OX=10090 GN=Scn1a PE=1 SV=1;>sp|A2APX8-2|SCN1A_MOUSE Isoform 2 of Sodium channel protein type 1 subunit alpha OS=Mus musculus OX=10090 GN=Scn1a;>sp|A2APX8-3|SCN1A_MOUSE Isoform 3 of Sodium channel protein type 1 subunit alpha OS=Mus musculus OX=10090 GN=Scn1a	2191.33	1980.23	1817.01	2422.6	3072.62	3265.15	1852.33	2608.61
UID32	A2APY7	A2APY7	Ndufaf5	>sp|A2APY7|NDUF5_MOUSE Arginine-hydroxylase NDUFAF5, mitochondrial OS=Mus musculus OX=10090 GN=Ndufaf5 PE=1 SV=1	3405.41	3202.91	4692.88	3825.06	3718.91	2701.74	3602.75	3227.71
UID33	A2AQ25	A2AQ25	Skt	>sp|A2AQ25|SKT_MOUSE Sickle tail protein OS=Mus musculus OX=10090 GN=Skt PE=1 SV=1	6634	6702.18	6996.57	7325.72	6449.65	6517.31	6237.25	8044.62
UID34	A2ARS0	A2ARS0	Ankrd63	>sp|A2ARS0|ANR63_MOUSE Ankyrin repeat domain-containing protein 63 OS=Mus musculus OX=10090 GN=Ankrd63 PE=1 SV=1	6832.67	6260.39	7278.7	7395.25	6225.31	7955.95	6893.68	6605.3
UID35	A2ASQ1;A2ASQ1-2;A2ASQ1-3	A2ASQ1;A2ASQ1-2;A2ASQ1-3	Agrn	>sp|A2ASQ1|AGRIN_MOUSE Agrin OS=Mus musculus OX=10090 GN=Agrn PE=1 SV=1;>sp|A2ASQ1-2|AGRIN_MOUSE Isoform 2 of Agrin OS=Mus musculus OX=10090 GN=Agrn;>sp|A2ASQ1-3|AGRIN_MOUSE Isoform 3 of Agrin OS=Mus musculus OX=10090 GN=Agrn	6503.34	1009.13	2146.22	4766.03	2284.84	2232.65	3116.11	3591.35
UID36	A2ASZ8-2;A2ASZ8-3	A2ASZ8-2;A2ASZ8-3	Slc25a25	>sp|A2ASZ8-2|SCMC2_MOUSE Isoform 2 of Calcium-binding mitochondrial carrier protein SCaMC-2 OS=Mus musculus OX=10090 GN=Slc25a25;>sp|A2ASZ8-3|SCMC2_MOUSE Isoform 3 of Calcium-binding mitochondrial carrier protein SCaMC-2 OS=Mus musculus OX=10090 GN=Slc25a25	NaN	NaN	NaN	NaN	NaN	NaN	NaN	NaN
UID37	A2ASZ8-4;A2ASZ8-5	A2ASZ8-4;A2ASZ8-5	Slc25a25	>sp|A2ASZ8-4|SCMC2_MOUSE Isoform 4 of Calcium-binding mitochondrial carrier protein SCaMC-2 OS=Mus musculus OX=10090 GN=Slc25a25;>sp|A2ASZ8-5|SCMC2_MOUSE Isoform 5 of Calcium-binding mitochondrial carrier protein SCaMC-2 OS=Mus musculus OX=10090 GN=Slc25a25	5252.75	4308.65	5342.2	5402.89	6973.83	5366.19	6199.17	4963.28
UID38	A2AT37	A2AT37	Upf2	>sp|A2AT37|RENT2_MOUSE Regulator of nonsense transcripts 2 OS=Mus musculus OX=10090 GN=Upf2 PE=1 SV=1	NaN	NaN	NaN	NaN	NaN	NaN	NaN	NaN
UID39	A2AV25	A2AV25	Fibcd1	>sp|A2AV25|FBCD1_MOUSE Fibrinogen C domain-containing protein 1 OS=Mus musculus OX=10090 GN=Fibcd1 PE=2 SV=1	NaN	NaN	NaN	NaN	NaN	NaN	NaN	NaN
UID40	A2AWA9	A2AWA9	Rabgap1	>sp|A2AWA9|RBGP1_MOUSE Rab GTPase-activating protein 1 OS=Mus musculus OX=10090 GN=Rabgap1 PE=1 SV=1	2754.03	2725.94	2581.1	2269.06	2321.85	2776.38	1424.05	2768.73
UID41	A2AWP8;A2AWP8-2;A2AWP8-3;A2AWP8-4;A2AWP8-5	A2AWP8;A2AWP8-2;A2AWP8-3;A2AWP8-4;A2AWP8-5	Arhgef10l	>sp|A2AWP8|ARGAL_MOUSE Rho guanine nucleotide exchange factor 10-like protein OS=Mus musculus OX=10090 GN=Arhgef10l PE=1 SV=1;>sp|A2AWP8-2|ARGAL_MOUSE Isoform 2 of Rho guanine nucleotide exchange factor 10-like protein OS=Mus musculus OX=10090 GN=Arhgef10l;>sp|A2AWP8-3|ARGAL_MOUSE Isoform 3 of Rho guanine nucleotide exchange factor 10-like protein OS=Mus musculus OX=10090 GN=Arhgef10l;>sp|A2AWP8-…	NaN	NaN	NaN	NaN	NaN	NaN	NaN	NaN
UID42	A2BDX3	A2BDX3	Mocs3	>sp|A2BDX3|MOCS3_MOUSE Adenylyltransferase and sulfurtransferase MOCS3 OS=Mus musculus OX=10090 GN=Mocs3 PE=1 SV=1	7243.13	1502.35	5505.03	6862.9	5439.96	4161.66	2625.36	3040.65
UID43	A2CG49;A2CG49-2;A2CG49-7	A2CG49;A2CG49-2;A2CG49-7	Kalrn	>sp|A2CG49|KALRN_MOUSE Kalirin OS=Mus musculus OX=10090 GN=Kalrn PE=1 SV=1;>sp|A2CG49-2|KALRN_MOUSE Isoform 2 of Kalirin OS=Mus musculus OX=10090 GN=Kalrn;>sp|A2CG49-7|KALRN_MOUSE Isoform 7 of Kalirin OS=Mus musculus OX=10090 GN=Kalrn	3945.36	3832.58	5416.22	4826.03	4668.49	5339.93	4875.73	4388.29
UID44	A2CG49-10;A2CG49-5	A2CG49-10;A2CG49-5	Kalrn	>sp|A2CG49-10|KALRN_MOUSE Isoform 10 of Kalirin OS=Mus musculus OX=10090 GN=Kalrn;>sp|A2CG49-5|KALRN_MOUSE Isoform 5 of Kalirin OS=Mus musculus OX=10090 GN=Kalrn	3113.32	3115.14	2497.1	2133.41	2738.15	4228.97	2128.81	2712.14
UID45	A2RSJ4	A2RSJ4	Uhrf1bp1l	>sp|A2RSJ4|UH1BL_MOUSE UHRF1-binding protein 1-like OS=Mus musculus OX=10090 GN=Uhrf1bp1l PE=1 SV=2	1817.93	1689	1887.59	1664.08	1338.23	1232.86	974.091	960.885
UID46	A2RT62	A2RT62	Fbxl16	>sp|A2RT62|FXL16_MOUSE F-box/LRR-repeat protein 16 OS=Mus musculus OX=10090 GN=Fbxl16 PE=1 SV=1	6005.63	5383.36	7808.57	6491.33	6517.06	6714.66	6455.95	5448.62
UID47	A2TJV2	A2TJV2	Palm3	>sp|A2TJV2|PALM3_MOUSE Paralemmin-3 OS=Mus musculus OX=10090 GN=Palm3 PE=1 SV=1	NaN	NaN	NaN	NaN	NaN	NaN	NaN	NaN
UID48	A3KFX0	A3KFX0	Nt5c1a	>sp|A3KFX0|5NT1A_MOUSE Cytosolic 5'-nucleotidase 1A OS=Mus musculus OX=10090 GN=Nt5c1a PE=1 SV=1	NaN	NaN	NaN	NaN	NaN	NaN	NaN	NaN
UID49	A3KMP2;A3KMP2-2	A3KMP2;A3KMP2-2	Ttc38	>sp|A3KMP2|TTC38_MOUSE Tetratricopeptide repeat protein 38 OS=Mus musculus OX=10090 GN=Ttc38 PE=1 SV=2;>sp|A3KMP2-2|TTC38_MOUSE Isoform 2 of Tetratricopeptide repeat protein 38 OS=Mus musculus OX=10090 GN=Ttc38	1392.07	971.291	734.77	771.924	1898.81	1290.71	1136.94	805.293
UID50	A6H5Z3	A6H5Z3	Exoc6b	>sp|A6H5Z3|EXC6B_MOUSE Exocyst complex component 6B OS=Mus musculus OX=10090 GN=Exoc6b PE=1 SV=1	3202.8	1595.55	3249.21	3086.14	4076.41	4210.57	3318.72	3613.47
UID51	A6H611	A6H611	Mipep	>sp|A6H611|MIPEP_MOUSE Mitochondrial intermediate peptidase OS=Mus musculus OX=10090 GN=Mipep PE=1 SV=1	3335.95	3054.99	3972.55	3640.87	4245.34	3904.86	3891.24	3090.38
UID52	A6H630	A6H630	Armt1	>sp|A6H630|ARMT1_MOUSE Damage-control phosphatase ARMT1 OS=Mus musculus OX=10090 GN=Armt1 PE=1 SV=1	1839.31	1709.55	7107.45	1169.38	1604.5	2333.3	1427.47	903.944
UID53	A6H6A9-3	A6H6A9-3	Rabgap1l	>sp|A6H6A9-3|RBG1L_MOUSE Isoform 3 of Rab GTPase-activating protein 1-like OS=Mus musculus OX=10090 GN=Rabgap1l	NaN	NaN	NaN	NaN	NaN	NaN	NaN	NaN
UID54	A6H8H5	A6H8H5	Kcnb2	>sp|A6H8H5|KCNB2_MOUSE Potassium voltage-gated channel subfamily B member 2 OS=Mus musculus OX=10090 GN=Kcnb2 PE=1 SV=2	NaN	NaN	NaN	NaN	NaN	NaN	NaN	NaN
UID55	A6X919	A6X919	Dpy19l1	>sp|A6X919|D19L1_MOUSE Probable C-mannosyltransferase DPY19L1 OS=Mus musculus OX=10090 GN=Dpy19l1 PE=1 SV=1	3904.25	4492.26	4263.33	2933.15	5918.46	4186.85	3656.95	2267.29
UID56	A9JSM3	A9JSM3	Tmem238	>sp|A9JSM3|TM238_MOUSE Transmembrane protein 238 OS=Mus musculus OX=10090 GN=Tmem238 PE=2 SV=1	NaN	NaN	NaN	NaN	NaN	NaN	NaN	NaN
UID57	B0F2B4	B0F2B4	Nlgn4l	>sp|B0F2B4|NLGN4_MOUSE Neuroligin 4-like OS=Mus musculus OX=10090 GN=Nlgn4l PE=1 SV=1	2889.6	3264.53	3883.86	2619.35	3975.45	3387.92	2430.89	3179.73
UID58	B0V2N1;B0V2N1-6	B0V2N1;B0V2N1-6	Ptprs	>sp|B0V2N1|PTPRS_MOUSE Receptor-type tyrosine-protein phosphatase S OS=Mus musculus OX=10090 GN=Ptprs PE=1 SV=1;>sp|B0V2N1-6|PTPRS_MOUSE Isoform 6 of Receptor-type tyrosine-protein phosphatase S OS=Mus musculus OX=10090 GN=Ptprs	12907.7	12655.4	10942.2	11512	12494.9	12132.7	12302.3	11359.9
UID59	B1AR13	B1AR13	Cisd3	>sp|B1AR13|CISD3_MOUSE CDGSH iron-sulfur domain-containing protein 3, mitochondrial OS=Mus musculus OX=10090 GN=Cisd3 PE=1 SV=1	3189.81	4858.56	3330.82	2405.51	4023.97	4187.26	4227.77	2591.41
UID60	B1AS29	B1AS29	Grik3	>sp|B1AS29|GRIK3_MOUSE Glutamate receptor ionotropic, kainate 3 OS=Mus musculus OX=10090 GN=Grik3 PE=1 SV=1	2959.79	2422.16	9809.07	793.803	6061.13	2830.42	979.796	1005.56
UID61	B1AWN6	B1AWN6	Scn2a	>sp|B1AWN6|SCN2A_MOUSE Sodium channel protein type 2 subunit alpha OS=Mus musculus OX=10090 GN=Scn2a PE=1 SV=1	7559.23	8117.7	7461.25	6485.7	7290.21	7322.98	7094.72	7662.46
UID62	B1AXH1	B1AXH1	Nhsl2	>sp|B1AXH1|NHSL2_MOUSE NHS-like protein 2 OS=Mus musculus OX=10090 GN=Nhsl2 PE=1 SV=2	2370.45	1873.11	1793.61	2241.08	1861.21	2381.24	3155.47	2075.23
UID63	B1AXV0	B1AXV0	Frrs1l	>sp|B1AXV0|FRS1L_MOUSE DOMON domain-containing protein FRRS1L OS=Mus musculus OX=10090 GN=Frrs1l PE=1 SV=1	3805.71	3292.75	4691.23	4576.04	3341.35	4349.71	2703.09	3419.21
UID64	B1AY13	B1AY13	Usp24	>sp|B1AY13|UBP24_MOUSE Ubiquitin carboxyl-terminal hydrolase 24 OS=Mus musculus OX=10090 GN=Usp24 PE=1 SV=1	3470.96	2408.41	5086.52	5638.14	6774.8	3817.42	2349.79	3284.87
UID65	B1AZA5	B1AZA5	Tmem245	>sp|B1AZA5|TM245_MOUSE Transmembrane protein 245 OS=Mus musculus OX=10090 GN=Tmem245 PE=1 SV=1	NaN	NaN	NaN	NaN	NaN	NaN	NaN	NaN
UID66	B1AZP2-2	B1AZP2-2	Dlgap4	>sp|B1AZP2-2|DLGP4_MOUSE Isoform 2 of Disks large-associated protein 4 OS=Mus musculus OX=10090 GN=Dlgap4	4902.46	5477.98	5075.39	6065.02	4846.25	6521.28	5773.06	5696.88
UID67	B2RQC6;B2RQC6-2	B2RQC6;B2RQC6-2	Cad	>sp|B2RQC6|PYR1_MOUSE CAD protein OS=Mus musculus OX=10090 GN=Cad PE=1 SV=1;>sp|B2RQC6-2|PYR1_MOUSE Isoform 2 of CAD protein OS=Mus musculus OX=10090 GN=Cad	3335.84	2942.92	3373.83	2977.38	2863.64	3080.25	3170.04	3624.73
UID68	B2RSH2	B2RSH2	Gnai1	>sp|B2RSH2|GNAI1_MOUSE Guanine nucleotide-binding protein G(i) subunit alpha-1 OS=Mus musculus OX=10090 GN=Gnai1 PE=1 SV=1	11411.8	12867.9	6552.44	11682.9	12077	16865.2	15226.4	13023
UID69	B2RUJ5-3	B2RUJ5-3	Apba1	>sp|B2RUJ5-3|APBA1_MOUSE Isoform 3 of Amyloid-beta A4 precursor protein-binding family A member 1 OS=Mus musculus OX=10090 GN=Apba1	2802	2973.3	3614.14	3583.55	1999.28	3026.63	2685.97	3593.24
UID70	B2RWJ3	B2RWJ3	Tmem240	>sp|B2RWJ3|TM240_MOUSE Transmembrane protein 240 OS=Mus musculus OX=10090 GN=Tmem240 PE=1 SV=1	NaN	NaN	NaN	NaN	NaN	NaN	NaN	NaN
UID71	B2RXC1	B2RXC1	Trappc11	>sp|B2RXC1|TPC11_MOUSE Trafficking protein particle complex subunit 11 OS=Mus musculus OX=10090 GN=Trappc11 PE=1 SV=1	3045.86	1899.79	1923.53	2039.5	2339.32	1552.69	2873.71	2185.42
UID72	B2RXS4	B2RXS4	Plxnb2	>sp|B2RXS4|PLXB2_MOUSE Plexin-B2 OS=Mus musculus OX=10090 GN=Plxnb2 PE=1 SV=1	5168.17	4689.71	5355.81	6571.81	5850.96	3843.66	4090.12	4551.4
UID73	B5TVM2	B5TVM2	Ildr2	>sp|B5TVM2|ILDR2_MOUSE Immunoglobulin-like domain-containing receptor 2 OS=Mus musculus OX=10090 GN=Ildr2 PE=1 SV=2	5895.96	3981.75	6052.92	4893.22	5999.29	5930.91	5285.11	3489.09
UID74	B7ZMP1;B7ZMP1-2	B7ZMP1;B7ZMP1-2	Xpnpep3	>sp|B7ZMP1|XPP3_MOUSE Xaa-Pro aminopeptidase 3 OS=Mus musculus OX=10090 GN=Xpnpep3 PE=1 SV=1;>sp|B7ZMP1-2|XPP3_MOUSE Isoform 2 of Xaa-Pro aminopeptidase 3 OS=Mus musculus OX=10090 GN=Xpnpep3	8650.57	3157.5	7375.53	5851.19	7923.33	9486.39	7683.86	9768.92
UID75	B9EHT4	B9EHT4	Clip3	>sp|B9EHT4|CLIP3_MOUSE CAP-Gly domain-containing linker protein 3 OS=Mus musculus OX=10090 GN=Clip3 PE=1 SV=1	2200.45	1636.95	2969.17	1571.01	2356.7	1227.8	2271.71	1239.79
UID76	B9EJ80	B9EJ80	Pdzd8	>sp|B9EJ80|PDZD8_MOUSE PDZ domain-containing protein 8 OS=Mus musculus OX=10090 GN=Pdzd8 PE=1 SV=1	12451	7527.35	14080.9	10819.1	10806.8	9943.88	8589.77	8238.39
UID77	B9EJ86	B9EJ86	Osbpl8	>sp|B9EJ86|OSBL8_MOUSE Oxysterol-binding protein-related protein 8 OS=Mus musculus OX=10090 GN=Osbpl8 PE=1 SV=1	4310.17	4171.46	6859.5	6085.54	5183.41	3779.3	4009.36	3506.1
UID78	B9EJA2;B9EJA2-2;B9EJA2-3;B9EJA2-4;B9EJA2-5	B9EJA2;B9EJA2-2;B9EJA2-3;B9EJA2-4;B9EJA2-5	Cttnbp2	>sp|B9EJA2|CTTB2_MOUSE Cortactin-binding protein 2 OS=Mus musculus OX=10090 GN=Cttnbp2 PE=1 SV=2;>sp|B9EJA2-2|CTTB2_MOUSE Isoform 2 of Cortactin-binding protein 2 OS=Mus musculus OX=10090 GN=Cttnbp2;>sp|B9EJA2-3|CTTB2_MOUSE Isoform 3 of Cortactin-binding protein 2 OS=Mus musculus OX=10090 GN=Cttnbp2;>sp|B9EJA2-4|CTTB2_MOUSE Isoform 4 of Cortactin-binding protein 2 OS=Mus musculus OX=10090 GN=Cttn…	6282.69	7129.17	7493.94	9092.28	6116.4	7665.02	6340.03	7743.76
UID79	B9EJI9	B9EJI9	Tmem229a	>sp|B9EJI9|T229A_MOUSE Transmembrane protein 229A OS=Mus musculus OX=10090 GN=Tmem229a PE=2 SV=1	1182.34	1267	1532.74	4603.35	9627.73	1920.94	7345.92	7301.27
UID80	B9EKR1	B9EKR1	Ptprz1	>sp|B9EKR1|PTPRZ_MOUSE Receptor-type tyrosine-protein phosphatase zeta OS=Mus musculus OX=10090 GN=Ptprz1 PE=1 SV=1	3889.49	4432.81	7651.51	7044.03	4280.77	2787.85	3314.44	4919.54
UID81	C0HK79;C0HK80	C0HK79;C0HK80	Arxes1;Arxes2	>sp|C0HK79|ARXS1_MOUSE Adipocyte-related X-chromosome expressed sequence 1 OS=Mus musculus OX=10090 GN=Arxes1 PE=1 SV=1;>sp|C0HK80|ARXS2_MOUSE Adipocyte-related X-chromosome expressed sequence 2 OS=Mus musculus OX=10090 GN=Arxes2 PE=1 SV=1	NaN	NaN	NaN	NaN	NaN	NaN	NaN	NaN
UID82	C0HKE1;C0HKE2;C0HKE3;C0HKE4;C0HKE5;C0HKE6;C0HKE7;C0HKE8;C0HKE9;Q8BFU2;Q8CGP5;Q8CGP6;Q8CGP7;Q8R1M2	C0HKE1;C0HKE2;C0HKE3;C0HKE4;C0HKE5;C0HKE6;C0HKE7;C0HKE8;C0HKE9;Q8BFU2;Q8CGP5;Q8CGP6;Q8CGP7;Q8R1M2	H2ac4;Hist1h2ac;H2ac7;H2ac8;H2ac11;H2ac13;Hist1h2an;Hist1h2ao;Hist1h2ap;Hist3h2a;Hist1h2af;Hist1h2ah;H2ac15;H2afj	>sp|C0HKE1|H2A1B_MOUSE Histone H2A type 1-B OS=Mus musculus OX=10090 GN=H2ac4 PE=1 SV=1;>sp|C0HKE2|H2A1C_MOUSE Histone H2A type 1-C OS=Mus musculus OX=10090 GN=Hist1h2ac PE=1 SV=1;>sp|C0HKE3|H2A1D_MOUSE Histone H2A type 1-D OS=Mus musculus OX=10090 GN=H2ac7 PE=1 SV=1;>sp|C0HKE4|H2A1E_MOUSE Histone H2A type 1-E OS=Mus musculus OX=10090 GN=H2ac8 PE=1 SV=1;>sp|C0HKE5|H2A1G_MOUSE Histone H2A type 1-G…	57676	52516.3	17758.6	115561	24838.1	33207.5	24980.7	42868.6
UID83	D3YVE8	D3YVE8	Slc35g2	>sp|D3YVE8|S35G2_MOUSE Solute carrier family 35 member G2 OS=Mus musculus OX=10090 GN=Slc35g2 PE=1 SV=1	2868.6	1521.3	2734.71	2260.28	4363.78	1404.34	2677.31	1625.17
UID84	D3YVF0	D3YVF0	Akap5	>sp|D3YVF0|AKAP5_MOUSE A-kinase anchor protein 5 OS=Mus musculus OX=10090 GN=Akap5 PE=1 SV=2	4479.54	2888.62	8448.93	6892.45	6846.24	4758.78	3907.78	2738.28
UID85	D3YXK2	D3YXK2	Safb	>sp|D3YXK2|SAFB1_MOUSE Scaffold attachment factor B1 OS=Mus musculus OX=10090 GN=Safb PE=1 SV=2	7717.02	6260.42	1030.17	14071.4	2012.43	821.978	4708.54	688.993
UID86	D3YZG8	D3YZG8	Mthfd2l	>sp|D3YZG8|MTD2L_MOUSE Probable bifunctional methylenetetrahydrofolate dehydrogenase/cyclohydrolase 2 OS=Mus musculus OX=10090 GN=Mthfd2l PE=3 SV=1	6922.01	5752.35	6674.84	7592.56	6801.1	3265.63	4784.79	5271.85
UID87	D3YZI9	D3YZI9	Pgbd5	>sp|D3YZI9|PGBD5_MOUSE PiggyBac transposable element-derived protein 5 OS=Mus musculus OX=10090 GN=Pgbd5 PE=1 SV=1	7781.86	4931.84	3616.86	3877.15	4421.45	4451.51	4806.52	4228.79
UID88	D3YZP9	D3YZP9	Ccdc6	>sp|D3YZP9|CCDC6_MOUSE Coiled-coil domain-containing protein 6 OS=Mus musculus OX=10090 GN=Ccdc6 PE=1 SV=1	10868.4	10655.5	6597.29	7333.04	7555.11	5237.57	4292.98	8636.81
UID89	D3YZU1	D3YZU1	Shank1	>sp|D3YZU1|SHAN1_MOUSE SH3 and multiple ankyrin repeat domains protein 1 OS=Mus musculus OX=10090 GN=Shank1 PE=1 SV=1	9103.79	10292.1	8158.29	8239.47	7416.64	9538.04	9128.51	10828.5
UID90	D3Z6Q9	D3Z6Q9	Bin2	>sp|D3Z6Q9|BIN2_MOUSE Bridging integrator 2 OS=Mus musculus OX=10090 GN=Bin2 PE=1 SV=1	1617.35	624.428	570.152	809.481	1489.64	707.849	1404.53	844.474
UID91	D3Z7H4	D3Z7H4	Gsg1l	>sp|D3Z7H4|GSG1L_MOUSE Germ cell-specific gene 1-like protein OS=Mus musculus OX=10090 GN=Gsg1l PE=1 SV=2	NaN	NaN	NaN	NaN	NaN	NaN	NaN	NaN
UID92	D3Z7P3	D3Z7P3	Gls	>sp|D3Z7P3|GLSK_MOUSE Glutaminase kidney isoform, mitochondrial OS=Mus musculus OX=10090 GN=Gls PE=1 SV=1	29093.8	30733.1	31945.5	31905	31369.8	33820.7	32687.5	32460.2
UID93	D3Z7P3-2	D3Z7P3-2	Gls	>sp|D3Z7P3-2|GLSK_MOUSE Isoform 2 of Glutaminase kidney isoform, mitochondrial OS=Mus musculus OX=10090 GN=Gls	2507.62	1217.21	3071.13	3193.16	2516.31	1872.81	2147.57	1671.87
UID94	D3Z7Q2	D3Z7Q2	Smim20	>sp|D3Z7Q2|SIM20_MOUSE Small integral membrane protein 20 OS=Mus musculus OX=10090 GN=Smim20 PE=1 SV=1	887.942	1026.5	1088.19	1279.88	1744.22	1339.85	563.099	463.626
UID95	E9PUL5	E9PUL5	Prrt2	>sp|E9PUL5|PRRT2_MOUSE Proline-rich transmembrane protein 2 OS=Mus musculus OX=10090 GN=Prrt2 PE=1 SV=1	6013.57	4425.77	4455.66	3834.38	5175.52	5288.13	5418.83	5124.56
UID96	E9PV24;E9PV24-2	E9PV24;E9PV24-2	Fga	>sp|E9PV24|FIBA_MOUSE Fibrinogen alpha chain OS=Mus musculus OX=10090 GN=Fga PE=1 SV=1;>sp|E9PV24-2|FIBA_MOUSE Isoform 2 of Fibrinogen alpha chain OS=Mus musculus OX=10090 GN=Fga	3594.76	3518.47	1896.52	5443.97	2561.24	1050.43	539.153	1092.55
UID97	E9PV86	E9PV86	Mctp1	>sp|E9PV86|MCTP1_MOUSE Multiple C2 and transmembrane domain-containing protein 1 OS=Mus musculus OX=10090 GN=Mctp1 PE=1 SV=1	NaN	NaN	NaN	NaN	NaN	NaN	NaN	NaN
UID98	E9PYK3	E9PYK3	Parp4	>sp|E9PYK3|PARP4_MOUSE Protein mono-ADP-ribosyltransferase PARP4 OS=Mus musculus OX=10090 GN=Parp4 PE=1 SV=1	303370	288468	259853	183925	312879	219452	251334	208884
UID99	E9PZ19	E9PZ19	Igsf9b	>sp|E9PZ19|TUTLB_MOUSE Protein turtle homolog B OS=Mus musculus OX=10090 GN=Igsf9b PE=1 SV=1	2309.48	1392.85	4186.04	2972.09	5071.68	4094.83	3607.3	1812.23
UID100	E9Q3L2	E9Q3L2	Pi4ka	>sp|E9Q3L2|PI4KA_MOUSE Phosphatidylinositol 4-kinase alpha OS=Mus musculus OX=10090 GN=Pi4ka PE=1 SV=2	5171.89	5382.15	6117.49	4955.49	5839.66	6074.71	5322.54	5420.12
UID101	E9Q3S4	E9Q3S4	Map3k19	>sp|E9Q3S4|M3K19_MOUSE Mitogen-activated protein kinase kinase kinase 19 OS=Mus musculus OX=10090 GN=Map3k19 PE=3 SV=1	29936.7	39862.8	17298.2	18491.9	48753.1	30079.1	32853.8	41931.3
UID102	E9Q401	E9Q401	Ryr2	>sp|E9Q401|RYR2_MOUSE Ryanodine receptor 2 OS=Mus musculus OX=10090 GN=Ryr2 PE=1 SV=1	5529.07	5014.68	5608.17	4643.02	5576.18	5339.41	4930.6	5119.34
UID103	E9Q4S1	E9Q4S1	Pde8b	>sp|E9Q4S1|PDE8B_MOUSE High affinity cAMP-specific and IBMX-insensitive 3',5'-cyclic phosphodiesterase 8B OS=Mus musculus OX=10090 GN=Pde8b PE=1 SV=1	NaN	NaN	NaN	NaN	NaN	NaN	NaN	NaN
UID104	E9Q557	E9Q557	Dsp	>sp|E9Q557|DESP_MOUSE Desmoplakin OS=Mus musculus OX=10090 GN=Dsp PE=1 SV=1	4979.08	1071.86	9080.2	8392.67	16964.7	5151.04	9740.93	11891.4
UID105	E9Q634;P70248	E9Q634;P70248	Myo1e;Myo1f	>sp|E9Q634|MYO1E_MOUSE Unconventional myosin-Ie OS=Mus musculus OX=10090 GN=Myo1e PE=1 SV=1;>sp|P70248|MYO1F_MOUSE Unconventional myosin-If OS=Mus musculus OX=10090 GN=Myo1f PE=1 SV=1	1585.78	2058.03	1223.26	2096.12	1721.73	976.048	1826.06	818.137
UID106	E9Q6B2	E9Q6B2	Ccdc85c	>sp|E9Q6B2|CC85C_MOUSE Coiled-coil domain-containing protein 85C OS=Mus musculus OX=10090 GN=Ccdc85c PE=1 SV=1	NaN	NaN	NaN	NaN	NaN	NaN	NaN	NaN
UID107	E9Q6P5	E9Q6P5	Ttc7b	>sp|E9Q6P5|TTC7B_MOUSE Tetratricopeptide repeat protein 7B OS=Mus musculus OX=10090 GN=Ttc7b PE=1 SV=1	7318.01	7320.3	9185.13	8653.71	8961.39	8617.25	7315.11	7890.65
UID108	E9Q735	E9Q735	Ube4a	>sp|E9Q735|UBE4A_MOUSE Ubiquitin conjugation factor E4 A OS=Mus musculus OX=10090 GN=Ube4a PE=1 SV=1	2078.67	1161.5	790.528	3121.92	2363.63	651.832	1918.87	648.943
UID109	E9Q7T7	E9Q7T7	Chadl	>sp|E9Q7T7|CHADL_MOUSE Chondroadherin-like protein OS=Mus musculus OX=10090 GN=Chadl PE=1 SV=1	NaN	NaN	NaN	NaN	NaN	NaN	NaN	NaN
UID110	E9Q7X7	E9Q7X7	Nrxn2	>sp|E9Q7X7|NRX2A_MOUSE Neurexin-2 OS=Mus musculus OX=10090 GN=Nrxn2 PE=1 SV=1	2967.63	2612.67	3320.4	2810.24	4133.57	2818.38	2289.61	2486.52
UID111	E9Q8I9;E9Q8I9-2	E9Q8I9;E9Q8I9-2	Fry	>sp|E9Q8I9|FRY_MOUSE Protein furry homolog OS=Mus musculus OX=10090 GN=Fry PE=1 SV=1;>sp|E9Q8I9-2|FRY_MOUSE Isoform 2 of Protein furry homolog OS=Mus musculus OX=10090 GN=Fry	2633.63	3497.77	2338.82	2737.38	3148.5	3204.39	3420.13	3112.5
UID112	F6SEU4	F6SEU4	Syngap1	>sp|F6SEU4|SYGP1_MOUSE Ras/Rap GTPase-activating protein SynGAP OS=Mus musculus OX=10090 GN=Syngap1 PE=1 SV=2	14429.1	14661.3	16984.3	15068.8	15055.4	16671.1	14931.7	14034.4
UID113	F8VPU2	F8VPU2	Farp1	>sp|F8VPU2|FARP1_MOUSE FERM, ARHGEF and pleckstrin domain-containing protein 1 OS=Mus musculus OX=10090 GN=Farp1 PE=1 SV=1	5450.43	5446.4	8878.6	7957.09	7532.11	6097.66	6305.64	6452.83
UID114	G3X9J0	G3X9J0	Sipa1l3	>sp|G3X9J0|SI1L3_MOUSE Signal-induced proliferation-associated 1-like protein 3 OS=Mus musculus OX=10090 GN=Sipa1l3 PE=1 SV=1	632.732	1069.65	869.793	839.745	459.092	670.335	626.926	810.173
UID115	G3X9K3	G3X9K3	Arfgef1	>sp|G3X9K3|BIG1_MOUSE Brefeldin A-inhibited guanine nucleotide-exchange protein 1 OS=Mus musculus OX=10090 GN=Arfgef1 PE=1 SV=1	1299.72	906.857	1633.35	1511.86	531.676	1626.85	788.649	1261.35
UID116	G3XA57;G3XA57-2	G3XA57;G3XA57-2	Rab11fip2	>sp|G3XA57|RFIP2_MOUSE Rab11 family-interacting protein 2 OS=Mus musculus OX=10090 GN=Rab11fip2 PE=1 SV=1;>sp|G3XA57-2|RFIP2_MOUSE Isoform 2 of Rab11 family-interacting protein 2 OS=Mus musculus OX=10090 GN=Rab11fip2	3700.92	2717.42	3436	2573.88	2159.48	2525.7	2612.24	2671.58
UID117	G5E829	G5E829	Atp2b1	>sp|G5E829|AT2B1_MOUSE Plasma membrane calcium-transporting ATPase 1 OS=Mus musculus OX=10090 GN=Atp2b1 PE=1 SV=1	18413.8	18762.6	15898.3	14434.3	17281	18759.2	17648.7	16733.5
UID118	G5E8K5;G5E8K5-2;G5E8K5-3	G5E8K5;G5E8K5-2;G5E8K5-3	Ank3	>sp|G5E8K5|ANK3_MOUSE Ankyrin-3 OS=Mus musculus OX=10090 GN=Ank3 PE=1 SV=1;>sp|G5E8K5-2|ANK3_MOUSE Isoform 2 of Ankyrin-3 OS=Mus musculus OX=10090 GN=Ank3;>sp|G5E8K5-3|ANK3_MOUSE Isoform 3 of Ankyrin-3 OS=Mus musculus OX=10090 GN=Ank3	8037.46	7769.94	7685.97	7022.73	7766.82	6553.38	6939.11	7609.02
UID119	iRT-pep	iRT-pep	NaN	NaN	NaN	NaN	NaN	NaN	NaN	NaN	NaN	NaN
UID120	O08528	O08528	Hk2	>sp|O08528|HXK2_MOUSE Hexokinase-2 OS=Mus musculus OX=10090 GN=Hk2 PE=1 SV=1	74625.8	9830.51	505757	1516.1	823.86	142454	873.779	87266.9
UID121	O08529	O08529	Capn2	>sp|O08529|CAN2_MOUSE Calpain-2 catalytic subunit OS=Mus musculus OX=10090 GN=Capn2 PE=1 SV=4	5084.28	5554.71	5250.19	5968.83	5070.22	5696.17	4346.41	4260.16
UID122	O08530	O08530	S1pr1	>sp|O08530|S1PR1_MOUSE Sphingosine 1-phosphate receptor 1 OS=Mus musculus OX=10090 GN=S1pr1 PE=1 SV=3	19459.9	24943.2	18403.2	14688.5	23476	20557.6	21767.3	22919.4
UID123	O08532-5	O08532-5	Cacna2d1	>sp|O08532-5|CA2D1_MOUSE Isoform 2E of Voltage-dependent calcium channel subunit alpha-2/delta-1 OS=Mus musculus OX=10090 GN=Cacna2d1	13813.3	13935.5	13997.5	15103.4	13178	13859.9	13448.9	14474.3
UID124	O08539	O08539	Bin1	>sp|O08539|BIN1_MOUSE Myc box-dependent-interacting protein 1 OS=Mus musculus OX=10090 GN=Bin1 PE=1 SV=1	10273.8	9892.86	12800.2	14677.6	9708.95	9890.42	9751.35	9929.64
UID125	O08539-2	O08539-2	Bin1	>sp|O08539-2|BIN1_MOUSE Isoform 2 of Myc box-dependent-interacting protein 1 OS=Mus musculus OX=10090 GN=Bin1	3215.16	2647.3	5030.24	4891.66	3172.92	1772.72	2562.76	1531.86
UID126	O08547	O08547	Sec22b	>sp|O08547|SC22B_MOUSE Vesicle-trafficking protein SEC22b OS=Mus musculus OX=10090 GN=Sec22b PE=1 SV=3	15639.1	15180.8	11737	11644	14408.5	13079.2	14001.8	13706.6
UID127	O08553	O08553	Dpysl2	>sp|O08553|DPYL2_MOUSE Dihydropyrimidinase-related protein 2 OS=Mus musculus OX=10090 GN=Dpysl2 PE=1 SV=2	52029.9	73645.5	18588.7	29723.4	31100.9	51912.5	54172.8	60874.9
UID128	O08573;O08573-2;O08573-3	O08573;O08573-2;O08573-3	Lgals9	>sp|O08573|LEG9_MOUSE Galectin-9 OS=Mus musculus OX=10090 GN=Lgals9 PE=1 SV=1;>sp|O08573-2|LEG9_MOUSE Isoform 2 of Galectin-9 OS=Mus musculus OX=10090 GN=Lgals9;>sp|O08573-3|LEG9_MOUSE Isoform 3 of Galectin-9 OS=Mus musculus OX=10090 GN=Lgals9	NaN	NaN	NaN	NaN	NaN	NaN	NaN	NaN
UID129	O08576;O08576-2;O08576-3;O08576-4	O08576;O08576-2;O08576-3;O08576-4	Rundc3a	>sp|O08576|RUN3A_MOUSE RUN domain-containing protein 3A OS=Mus musculus OX=10090 GN=Rundc3a PE=1 SV=1;>sp|O08576-2|RUN3A_MOUSE Isoform 2 of RUN domain-containing protein 3A OS=Mus musculus OX=10090 GN=Rundc3a;>sp|O08576-3|RUN3A_MOUSE Isoform 3 of RUN domain-containing protein 3A OS=Mus musculus OX=10090 GN=Rundc3a;>sp|O08576-4|RUN3A_MOUSE Isoform 4 of RUN domain-containing protein 3A OS=Mus muscu…	6366.9	5766.01	5344.82	6092.05	5486.97	6117.49	6029.69	6768.03
UID130	O08579	O08579	Emd	>sp|O08579|EMD_MOUSE Emerin OS=Mus musculus OX=10090 GN=Emd PE=1 SV=1	6826.27	5086.05	4367.42	5319.36	5656.6	6088.69	6379.16	6535.44
UID131	O08582	O08582	Gtpbp1	>sp|O08582|GTPB1_MOUSE GTP-binding protein 1 OS=Mus musculus OX=10090 GN=Gtpbp1 PE=1 SV=2	3296.89	2182.49	3836.79	2622.39	2430.79	2293.26	2014.11	2021.86
UID132	O08583;Q9JJW6;Q9JJW6-2	O08583;Q9JJW6;Q9JJW6-2	Alyref;Alyref2;Alyref2	>sp|O08583|THOC4_MOUSE THO complex subunit 4 OS=Mus musculus OX=10090 GN=Alyref PE=1 SV=3;>sp|Q9JJW6|ALRF2_MOUSE Aly/REF export factor 2 OS=Mus musculus OX=10090 GN=Alyref2 PE=1 SV=1;>sp|Q9JJW6-2|ALRF2_MOUSE Isoform 2 of Aly/REF export factor 2 OS=Mus musculus OX=10090 GN=Alyref2	4355.27	3520.51	988.394	2332.37	1178.99	2534.81	643.349	2326.34
UID133	O08585	O08585	Clta	>sp|O08585|CLCA_MOUSE Clathrin light chain A OS=Mus musculus OX=10090 GN=Clta PE=1 SV=2	3708.84	6284.16	4073.69	4518.21	2731.34	2490.23	3715.24	3493
UID134	O08586	O08586	Pten	>sp|O08586|PTEN_MOUSE Phosphatidylinositol 3,4,5-trisphosphate 3-phosphatase and dual-specificity protein phosphatase PTEN OS=Mus musculus OX=10090 GN=Pten PE=1 SV=1	4338.68	4780.01	3769.51	6405.94	4285.97	3207.44	3498.67	3921
UID135	O08599	O08599	Stxbp1	>sp|O08599|STXB1_MOUSE Syntaxin-binding protein 1 OS=Mus musculus OX=10090 GN=Stxbp1 PE=1 SV=2	25352.3	28246.4	27772	24683.6	25162.4	24678	24566.8	24602.7
UID136	O08599-2	O08599-2	Stxbp1	>sp|O08599-2|STXB1_MOUSE Isoform 2 of Syntaxin-binding protein 1 OS=Mus musculus OX=10090 GN=Stxbp1	19483.5	26853	4597.1	13967.2	8382.86	10003.7	14003.9	13061.7
UID137	O08600	O08600	Endog	>sp|O08600|NUCG_MOUSE Endonuclease G, mitochondrial OS=Mus musculus OX=10090 GN=Endog PE=1 SV=1	12939.1	12419.1	8668.22	7440.16	9650.17	9034.44	12012.9	11259.7
UID138	O08644	O08644	Ephb6	>sp|O08644|EPHB6_MOUSE Ephrin type-B receptor 6 OS=Mus musculus OX=10090 GN=Ephb6 PE=2 SV=4	5635.72	4246.12	3678.28	3199.56	5680.6	4423.31	4018.74	4428.93
UID139	O08663	O08663	Metap2	>sp|O08663|MAP2_MOUSE Methionine aminopeptidase 2 OS=Mus musculus OX=10090 GN=Metap2 PE=1 SV=1	5554.29	14922	14508.5	13833.1	12284.4	17044.5	15728.9	18882.7
UID140	O08688	O08688	Capn5	>sp|O08688|CAN5_MOUSE Calpain-5 OS=Mus musculus OX=10090 GN=Capn5 PE=1 SV=1	5280.09	5552.31	5100.07	5720.88	5786.78	5450.45	5780.94	5478.93
UID141	O08709	O08709	Prdx6	>sp|O08709|PRDX6_MOUSE Peroxiredoxin-6 OS=Mus musculus OX=10090 GN=Prdx6 PE=1 SV=3	17319.9	22939.2	27651.9	20534.9	20732.2	18593.1	21121.2	24150.2
UID142	O08715;O08715-4;O08715-6	O08715;O08715-4;O08715-6	Akap1	>sp|O08715|AKAP1_MOUSE A-kinase anchor protein 1, mitochondrial OS=Mus musculus OX=10090 GN=Akap1 PE=1 SV=4;>sp|O08715-4|AKAP1_MOUSE Isoform 4 of A-kinase anchor protein 1, mitochondrial OS=Mus musculus OX=10090 GN=Akap1;>sp|O08715-6|AKAP1_MOUSE Isoform 6 of A-kinase anchor protein 1, mitochondrial OS=Mus musculus OX=10090 GN=Akap1	684.167	980.561	2238	1507.5	630.143	1111.56	524.555	1326.11
UID143	O08739	O08739	Ampd3	>sp|O08739|AMPD3_MOUSE AMP deaminase 3 OS=Mus musculus OX=10090 GN=Ampd3 PE=1 SV=2	1949.99	2031.99	2916.34	2097.96	2644.07	2022.71	2423.91	1585.82
UID144	O08747;O08747-2	O08747;O08747-2	Unc5c	>sp|O08747|UNC5C_MOUSE Netrin receptor UNC5C OS=Mus musculus OX=10090 GN=Unc5c PE=1 SV=1;>sp|O08747-2|UNC5C_MOUSE Isoform 2 of Netrin receptor UNC5C OS=Mus musculus OX=10090 GN=Unc5c	1719.21	1199.55	1326.19	925.32	1866.6	10041.2	1979.71	886.978
UID145	O08749	O08749	Dld	>sp|O08749|DLDH_MOUSE Dihydrolipoyl dehydrogenase, mitochondrial OS=Mus musculus OX=10090 GN=Dld PE=1 SV=2	16395.4	20516	8745.42	11410.2	11621.3	15588.5	16803.2	18163.1
UID146	O08756	O08756	Hsd17b10	>sp|O08756|HCD2_MOUSE 3-hydroxyacyl-CoA dehydrogenase type-2 OS=Mus musculus OX=10090 GN=Hsd17b10 PE=1 SV=4	26825.1	27695	29176.3	37167	30517.6	37275.6	33912.4	34158.2
UID147	O08759;O08759-2	O08759;O08759-2	Ube3a	>sp|O08759|UBE3A_MOUSE Ubiquitin-protein ligase E3A OS=Mus musculus OX=10090 GN=Ube3a PE=1 SV=2;>sp|O08759-2|UBE3A_MOUSE Isoform 2 of Ubiquitin-protein ligase E3A OS=Mus musculus OX=10090 GN=Ube3a	3394.09	1077.62	3069.84	5951.46	4067.52	2758.16	3797.25	2055.59
UID148	O08788	O08788	Dctn1	>sp|O08788|DCTN1_MOUSE Dynactin subunit 1 OS=Mus musculus OX=10090 GN=Dctn1 PE=1 SV=3	5378.35	4935.26	7080.44	7670.11	5915.77	5394.14	5160	5081.59
UID149	O08795;O08795-2	O08795;O08795-2	Prkcsh	>sp|O08795|GLU2B_MOUSE Glucosidase 2 subunit beta OS=Mus musculus OX=10090 GN=Prkcsh PE=1 SV=1;>sp|O08795-2|GLU2B_MOUSE Isoform 2 of Glucosidase 2 subunit beta OS=Mus musculus OX=10090 GN=Prkcsh	8208.2	8184.66	9826.23	11366.4	8001.49	6835.17	8248.7	9250.43
UID150	O08807	O08807	Prdx4	>sp|O08807|PRDX4_MOUSE Peroxiredoxin-4 OS=Mus musculus OX=10090 GN=Prdx4 PE=1 SV=1	10501	10811.9	9466.66	10384.2	6553.21	5643.59	8055.37	7983.53
UID151	O08808	O08808	Diaph1	>sp|O08808|DIAP1_MOUSE Protein diaphanous homolog 1 OS=Mus musculus OX=10090 GN=Diaph1 PE=1 SV=1	2138.79	2367.31	2587.66	1904.87	2767.71	2488.52	2583.16	1790.57
UID152	O08842;O08842-3	O08842;O08842-3	Gfra2	>sp|O08842|GFRA2_MOUSE GDNF family receptor alpha-2 OS=Mus musculus OX=10090 GN=Gfra2 PE=1 SV=2;>sp|O08842-3|GFRA2_MOUSE Isoform 3 of GDNF family receptor alpha-2 OS=Mus musculus OX=10090 GN=Gfra2	9948.11	14745.2	8223.61	9065.73	10709.4	11755.5	11716.4	12384.9
UID153	O08848	O08848	RO60	>sp|O08848|RO60_MOUSE 60 kDa SS-A/Ro ribonucleoprotein OS=Mus musculus OX=10090 GN=RO60 PE=1 SV=1	5594.42	4272.57	6389.86	4176.67	4374.36	4095.09	4152.35	4196.58
UID154	O08908	O08908	Pik3r2	>sp|O08908|P85B_MOUSE Phosphatidylinositol 3-kinase regulatory subunit beta OS=Mus musculus OX=10090 GN=Pik3r2 PE=1 SV=2	6210.43	17308.3	6347.53	4127.4	4669.47	6276.52	13233.1	15812.4
UID155	O08914	O08914	Faah	>sp|O08914|FAAH1_MOUSE Fatty-acid amide hydrolase 1 OS=Mus musculus OX=10090 GN=Faah PE=1 SV=1	1130.96	1349.64	2280.59	2336.73	2541.33	2015.55	1661.85	2012.55
UID156	O08915	O08915	Aip	>sp|O08915|AIP_MOUSE AH receptor-interacting protein OS=Mus musculus OX=10090 GN=Aip PE=1 SV=1	3361.13	3554.77	3241.4	2594.84	2767.68	2886.08	2278.49	2273.78
UID157	O08917	O08917	Flot1	>sp|O08917|FLOT1_MOUSE Flotillin-1 OS=Mus musculus OX=10090 GN=Flot1 PE=1 SV=1	9235.25	7749.3	9760.62	9659.5	10259.5	9406.72	8380.58	7756.54
UID158	O08919	O08919	Numbl	>sp|O08919|NUMBL_MOUSE Numb-like protein OS=Mus musculus OX=10090 GN=Numbl PE=1 SV=3	5647.47	6586.79	7779.86	9763.96	6456.73	7269.05	6309.34	7191.43
UID159	O08967	O08967	Cyth3	>sp|O08967|CYH3_MOUSE Cytohesin-3 OS=Mus musculus OX=10090 GN=Cyth3 PE=1 SV=1	11783	8918.96	6073.81	6863.26	6845.01	9383.85	7075.54	5985.64
UID160	O08989	O08989	Mras	>sp|O08989|RASM_MOUSE Ras-related protein M-Ras OS=Mus musculus OX=10090 GN=Mras PE=1 SV=1	9919.37	8204.73	14060.4	12193.7	10800.5	9271.5	7884.78	9271.67
UID161	O08992	O08992	Sdcbp	>sp|O08992|SDCB1_MOUSE Syntenin-1 OS=Mus musculus OX=10090 GN=Sdcbp PE=1 SV=1	2871.22	3244.52	3749.5	5034.09	2088.86	3217.49	2960.5	4917.89
UID162	O08997	O08997	Atox1	>sp|O08997|ATOX1_MOUSE Copper transport protein ATOX1 OS=Mus musculus OX=10090 GN=Atox1 PE=1 SV=1	7852.92	5559.73	10963.7	7704.65	5817.65	4582.36	5183.04	2728.03
UID163	O09005	O09005	Degs1	>sp|O09005|DEGS1_MOUSE Sphingolipid delta(4)-desaturase DES1 OS=Mus musculus OX=10090 GN=Degs1 PE=1 SV=1	11368	14463	10679.5	9516.31	10742.1	12332.3	9878.85	9160.33
UID164	O09012;O09012-2	O09012;O09012-2	Pex5	>sp|O09012|PEX5_MOUSE Peroxisomal targeting signal 1 receptor OS=Mus musculus OX=10090 GN=Pex5 PE=1 SV=2;>sp|O09012-2|PEX5_MOUSE Isoform 2 of Peroxisomal targeting signal 1 receptor OS=Mus musculus OX=10090 GN=Pex5	8588.1	2627.74	9058.39	4625.78	2575.91	6208.8	744.762	1357.1
UID165	O09044	O09044	Snap23	>sp|O09044|SNP23_MOUSE Synaptosomal-associated protein 23 OS=Mus musculus OX=10090 GN=Snap23 PE=1 SV=1	1731.83	1200.4	2639.09	2665.72	2221.28	1774.8	2040.1	1502.29
UID166	O09061	O09061	Psmb1	>sp|O09061|PSB1_MOUSE Proteasome subunit beta type-1 OS=Mus musculus OX=10090 GN=Psmb1 PE=1 SV=1	10380.1	8616.5	13702.5	12817.8	12964.7	9635.48	8896.38	8819.95
UID167	O09111	O09111	Ndufb11	>sp|O09111|NDUBB_MOUSE NADH dehydrogenase [ubiquinone] 1 beta subcomplex subunit 11, mitochondrial OS=Mus musculus OX=10090 GN=Ndufb11 PE=1 SV=2	43874.1	44827.4	38919.8	35739	41274.7	40080.1	45149.1	32269.2
UID168	O09114;O09114-2	O09114;O09114-2	Ptgds	>sp|O09114|PTGDS_MOUSE Prostaglandin-H2 D-isomerase OS=Mus musculus OX=10090 GN=Ptgds PE=1 SV=1;>sp|O09114-2|PTGDS_MOUSE Isoform 2 of Prostaglandin-H2 D-isomerase OS=Mus musculus OX=10090 GN=Ptgds	2811.97	3301.72	3601.28	2460.89	3062.28	3368.25	2260.36	2565.72
UID169	O09117;O09117-2	O09117;O09117-2	Sypl1	>sp|O09117|SYPL1_MOUSE Synaptophysin-like protein 1 OS=Mus musculus OX=10090 GN=Sypl1 PE=1 SV=2;>sp|O09117-2|SYPL1_MOUSE Isoform 2 of Synaptophysin-like protein 1 OS=Mus musculus OX=10090 GN=Sypl1	1116.48	1600.17	1573.27	1097.72	596.51	1255.33	1745.68	1052.23
UID170	O09126	O09126	Sema4d	>sp|O09126|SEM4D_MOUSE Semaphorin-4D OS=Mus musculus OX=10090 GN=Sema4d PE=1 SV=2	1870.63	1305.19	4393.75	574.446	1057.12	1864.73	996.723	599.278
UID171	O09131	O09131	Gsto1	>sp|O09131|GSTO1_MOUSE Glutathione S-transferase omega-1 OS=Mus musculus OX=10090 GN=Gsto1 PE=1 SV=2	4235.7	3945.19	7725.53	8645.63	4479.55	3305.27	3933.92	3458.83
UID172	O09159	O09159	Man2b1	>sp|O09159|MA2B1_MOUSE Lysosomal alpha-mannosidase OS=Mus musculus OX=10090 GN=Man2b1 PE=1 SV=4	NaN	NaN	NaN	NaN	NaN	NaN	NaN	NaN
UID173	O09167	O09167	Rpl21	>sp|O09167|RL21_MOUSE 60S ribosomal protein L21 OS=Mus musculus OX=10090 GN=Rpl21 PE=1 SV=3	4383.69	6351.49	4862.34	1949.75	6586.87	3886.22	4111.3	3675.18
UID174	O09172	O09172	Gclm	>sp|O09172|GSH0_MOUSE Glutamate--cysteine ligase regulatory subunit OS=Mus musculus OX=10090 GN=Gclm PE=1 SV=1	12399.2	17004.5	12078.6	13463.8	12221.7	12146.9	14458.5	16066.7
UID175	O09174	O09174	Amacr	>sp|O09174|AMACR_MOUSE Alpha-methylacyl-CoA racemase OS=Mus musculus OX=10090 GN=Amacr PE=1 SV=4	4863.35	4815.09	4724.88	2903.98	4098.9	4367.53	3666.52	4147.08
UID176	O09198;O09198-2	O09198;O09198-2	Mal	>sp|O09198|MAL_MOUSE Myelin and lymphocyte protein OS=Mus musculus OX=10090 GN=Mal PE=2 SV=1;>sp|O09198-2|MAL_MOUSE Isoform 2 of Myelin and lymphocyte protein OS=Mus musculus OX=10090 GN=Mal	3498.3	28011.1	16215.4	9676.4	19586.8	5373.75	19218.6	23750.6
UID177	O35066	O35066	Kif3c	>sp|O35066|KIF3C_MOUSE Kinesin-like protein KIF3C OS=Mus musculus OX=10090 GN=Kif3c PE=1 SV=3	NaN	NaN	NaN	NaN	NaN	NaN	NaN	NaN
UID178	O35083	O35083	Agpat1	>sp|O35083|PLCA_MOUSE 1-acyl-sn-glycerol-3-phosphate acyltransferase alpha OS=Mus musculus OX=10090 GN=Agpat1 PE=1 SV=1	11457	8232.21	6932.75	8312.9	11566	10166.4	11599.1	11869.4
UID179	O35098	O35098	Dpysl4	>sp|O35098|DPYL4_MOUSE Dihydropyrimidinase-related protein 4 OS=Mus musculus OX=10090 GN=Dpysl4 PE=1 SV=1	34384.2	34276.9	28067.8	28312.6	24939.1	28584	30848.3	31442.7
UID180	O35099	O35099	Map3k5	>sp|O35099|M3K5_MOUSE Mitogen-activated protein kinase kinase kinase 5 OS=Mus musculus OX=10090 GN=Map3k5 PE=1 SV=3	970.879	1364.56	1254.4	2077.34	1281.84	1999.62	944.848	1853.14
UID181	O35114	O35114	Scarb2	>sp|O35114|SCRB2_MOUSE Lysosome membrane protein 2 OS=Mus musculus OX=10090 GN=Scarb2 PE=1 SV=3	5810.31	7642.5	6496.33	7220.02	6415.27	6931.9	6746.83	6351.99
UID182	O35129	O35129	Phb2	>sp|O35129|PHB2_MOUSE Prohibitin-2 OS=Mus musculus OX=10090 GN=Phb2 PE=1 SV=1	32873.2	33839.8	19205.4	18250.4	23940.4	28112.4	29852.1	28839.2
UID183	O35136	O35136	Ncam2	>sp|O35136|NCAM2_MOUSE Neural cell adhesion molecule 2 OS=Mus musculus OX=10090 GN=Ncam2 PE=1 SV=1	7794.15	6945.72	9142.73	8402.49	8315.74	7551.39	7039.06	6097.44
UID184	O35143	O35143	ATP5IF1	>sp|O35143|ATIF1_MOUSE ATPase inhibitor, mitochondrial OS=Mus musculus OX=10090 GN=ATP5IF1 PE=1 SV=2	1634.65	2691.36	2955.28	3445.69	3170.33	2115.94	2361.92	2608.93
UID185	O35166	O35166	Gosr2	>sp|O35166|GOSR2_MOUSE Golgi SNAP receptor complex member 2 OS=Mus musculus OX=10090 GN=Gosr2 PE=1 SV=2	5628.42	7015.68	2866.82	1050	2263.71	3508.33	3784.38	4325.39
UID186	O35188	O35188	Cx3cl1	>sp|O35188|X3CL1_MOUSE Fractalkine OS=Mus musculus OX=10090 GN=Cx3cl1 PE=1 SV=3	5569.5	5713.38	14456.3	9887.37	11179.8	9358.02	9150.91	7024.03
UID187	O35215	O35215	Ddt	>sp|O35215|DOPD_MOUSE D-dopachrome decarboxylase OS=Mus musculus OX=10090 GN=Ddt PE=1 SV=3	15173.7	15638.1	15903.2	15410.2	16813.7	16341.8	16514.7	17974.2
UID188	O35226;O35226-2	O35226;O35226-2	Psmd4	>sp|O35226|PSMD4_MOUSE 26S proteasome non-ATPase regulatory subunit 4 OS=Mus musculus OX=10090 GN=Psmd4 PE=1 SV=1;>sp|O35226-2|PSMD4_MOUSE Isoform Rpn10B of 26S proteasome non-ATPase regulatory subunit 4 OS=Mus musculus OX=10090 GN=Psmd4	2378.48	2378.36	1829.6	3987.23	2500.87	2478.84	2338.97	2871.24
UID189	O35239	O35239	Ptpn9	>sp|O35239|PTN9_MOUSE Tyrosine-protein phosphatase non-receptor type 9 OS=Mus musculus OX=10090 GN=Ptpn9 PE=1 SV=2	3668.65	2922.24	4960.82	3888.41	3378.82	3254.82	3170.31	2155.98
UID190	O35250	O35250	Exoc7	>sp|O35250|EXOC7_MOUSE Exocyst complex component 7 OS=Mus musculus OX=10090 GN=Exoc7 PE=1 SV=2	4028.56	4495.95	3186.56	3381.25	4194.45	3806.68	4304.17	4084.98
UID191	O35295	O35295	Purb	>sp|O35295|PURB_MOUSE Transcriptional activator protein Pur-beta OS=Mus musculus OX=10090 GN=Purb PE=1 SV=3	11982.9	13992.9	4972.05	7324.51	9373.52	11484.9	12423.8	14154.9
UID192	O35304	O35304	Slc18a3	>sp|O35304|VACHT_MOUSE Vesicular acetylcholine transporter OS=Mus musculus OX=10090 GN=Slc18a3 PE=1 SV=1	NaN	NaN	NaN	NaN	NaN	NaN	NaN	NaN
UID193	O35316	O35316	Slc6a6	>sp|O35316|SC6A6_MOUSE Sodium- and chloride-dependent taurine transporter OS=Mus musculus OX=10090 GN=Slc6a6 PE=1 SV=2	410625	372669	846106	631162	898984	501812	595766	573729
UID194	O35343	O35343	Kpna4	>sp|O35343|IMA3_MOUSE Importin subunit alpha-3 OS=Mus musculus OX=10090 GN=Kpna4 PE=1 SV=1	3373.64	2649.28	2593.62	3406.77	2935.31	2776.28	2262.24	3319.75
UID195	O35344	O35344	Kpna3	>sp|O35344|IMA4_MOUSE Importin subunit alpha-4 OS=Mus musculus OX=10090 GN=Kpna3 PE=1 SV=1	4270.81	4180.41	4691.01	4599.46	4013.39	4693.61	4468.02	4270.05
UID196	O35345	O35345	Kpna6	>sp|O35345|IMA7_MOUSE Importin subunit alpha-7 OS=Mus musculus OX=10090 GN=Kpna6 PE=1 SV=2	2830.52	3302.97	4675.55	4291.71	4586.05	4273.97	3840.73	3028.75
UID197	O35350	O35350	Capn1	>sp|O35350|CAN1_MOUSE Calpain-1 catalytic subunit OS=Mus musculus OX=10090 GN=Capn1 PE=1 SV=1	1670.89	1953.2	1288.91	1719.24	1814.14	1028.43	2250.13	862.047
UID198	O35375;O35375-2;O35375-3;O35375-4;O35375-5;O35375-6	O35375;O35375-2;O35375-3;O35375-4;O35375-5;O35375-6	Nrp2	>sp|O35375|NRP2_MOUSE Neuropilin-2 OS=Mus musculus OX=10090 GN=Nrp2 PE=1 SV=2;>sp|O35375-2|NRP2_MOUSE Isoform A0 of Neuropilin-2 OS=Mus musculus OX=10090 GN=Nrp2;>sp|O35375-3|NRP2_MOUSE Isoform A5 of Neuropilin-2 OS=Mus musculus OX=10090 GN=Nrp2;>sp|O35375-4|NRP2_MOUSE Isoform A17 of Neuropilin-2 OS=Mus musculus OX=10090 GN=Nrp2;>sp|O35375-5|NRP2_MOUSE Isoform B0 of Neuropilin-2 OS=Mus musculus O…	827.607	1186.14	7467.99	5037.38	7565.41	1693.5	853.482	1419.52
UID199	O35382	O35382	Exoc4	>sp|O35382|EXOC4_MOUSE Exocyst complex component 4 OS=Mus musculus OX=10090 GN=Exoc4 PE=1 SV=2	4661.24	4264.27	4833.67	4702.24	3870.76	4290.48	3952.19	3429.24
UID200	O35387	O35387	Hax1	>sp|O35387|HAX1_MOUSE HCLS1-associated protein X-1 OS=Mus musculus OX=10090 GN=Hax1 PE=1 SV=1	11961.2	9265.87	6387.83	6377.15	7774.25	7959.74	9309.29	6501.51
UID201	O35393	O35393	Efnb3	>sp|O35393|EFNB3_MOUSE Ephrin-B3 OS=Mus musculus OX=10090 GN=Efnb3 PE=1 SV=1	3552.4	5136.76	4479.18	4658.96	4813.47	4728.08	4119.48	3826.72
UID202	O35405	O35405	Pld3	>sp|O35405|PLD3_MOUSE 5'-3' exonuclease PLD3 OS=Mus musculus OX=10090 GN=Pld3 PE=1 SV=1	21806.9	26147.8	25589.2	22942.5	19147.9	22075.6	21370.9	22968.7
UID203	O35409	O35409	Folh1	>sp|O35409|FOLH1_MOUSE Glutamate carboxypeptidase 2 OS=Mus musculus OX=10090 GN=Folh1 PE=1 SV=2	7186.09	5943.85	5284.67	3880.65	6204	4976.18	6449.95	5644.85
UID204	O35435	O35435	Dhodh	>sp|O35435|PYRD_MOUSE Dihydroorotate dehydrogenase (quinone), mitochondrial OS=Mus musculus OX=10090 GN=Dhodh PE=1 SV=2	10154	8507.18	7021.88	6541.29	7071.79	7971.59	9169.7	7127.7
UID205	O35449	O35449	Prrt1	>sp|O35449|PRRT1_MOUSE Proline-rich transmembrane protein 1 OS=Mus musculus OX=10090 GN=Prrt1 PE=1 SV=1	45760.9	48314.8	65103.9	52308.1	63528.1	58248.8	49025.5	55090.3
UID206	O35454	O35454	Clcn6	>sp|O35454|CLCN6_MOUSE Chloride transport protein 6 OS=Mus musculus OX=10090 GN=Clcn6 PE=1 SV=1	3700.17	4254.01	3758.68	4076.03	4499.68	4253.42	3902.81	3698.67
UID207	O35459	O35459	Ech1	>sp|O35459|ECH1_MOUSE Delta(3,5)-Delta(2,4)-dienoyl-CoA isomerase, mitochondrial OS=Mus musculus OX=10090 GN=Ech1 PE=1 SV=1	9690.36	9237.43	5787.47	7800.48	6383.84	7320.65	6893.28	9726.26
UID208	O35465;O35465-2	O35465;O35465-2	Fkbp8	>sp|O35465|FKBP8_MOUSE Peptidyl-prolyl cis-trans isomerase FKBP8 OS=Mus musculus OX=10090 GN=Fkbp8 PE=1 SV=2;>sp|O35465-2|FKBP8_MOUSE Isoform 2 of Peptidyl-prolyl cis-trans isomerase FKBP8 OS=Mus musculus OX=10090 GN=Fkbp8	7803.33	11196.9	5666.72	6227.35	8024.45	10147.7	9371.49	10078.3
UID209	O35465-2	O35465-2	Fkbp8	>sp|O35465-2|FKBP8_MOUSE Isoform 2 of Peptidyl-prolyl cis-trans isomerase FKBP8 OS=Mus musculus OX=10090 GN=Fkbp8	NaN	NaN	NaN	NaN	NaN	NaN	NaN	NaN
UID210	O35474	O35474	Edil3	>sp|O35474|EDIL3_MOUSE EGF-like repeat and discoidin I-like domain-containing protein 3 OS=Mus musculus OX=10090 GN=Edil3 PE=1 SV=2	8670.78	7360.74	6994.51	7086.53	7797.82	7954.43	9572.71	9343.09
UID211	O35495;O35495-2	O35495;O35495-2	Cdk14	>sp|O35495|CDK14_MOUSE Cyclin-dependent kinase 14 OS=Mus musculus OX=10090 GN=Cdk14 PE=1 SV=2;>sp|O35495-2|CDK14_MOUSE Isoform 2 of Cyclin-dependent kinase 14 OS=Mus musculus OX=10090 GN=Cdk14	2707.22	1824.47	4063.61	3217.15	2209.76	1494.12	1833.15	2335.66
UID212	O35526	O35526	Stx1a	>sp|O35526|STX1A_MOUSE Syntaxin-1A OS=Mus musculus OX=10090 GN=Stx1a PE=1 SV=3	15139.2	11611.8	26905	21563.2	14673.2	12192.8	10906.8	9292.78
UID213	O35551;O35551-3;O35551-6	O35551;O35551-3;O35551-6	Rabep1	>sp|O35551|RABE1_MOUSE Rab GTPase-binding effector protein 1 OS=Mus musculus OX=10090 GN=Rabep1 PE=1 SV=2;>sp|O35551-3|RABE1_MOUSE Isoform 3 of Rab GTPase-binding effector protein 1 OS=Mus musculus OX=10090 GN=Rabep1;>sp|O35551-6|RABE1_MOUSE Isoform 6 of Rab GTPase-binding effector protein 1 OS=Mus musculus OX=10090 GN=Rabep1	3784.76	3661.16	3906.22	4034.01	2771.24	3118.74	3240	3993.65
UID214	O35593	O35593	Psmd14	>sp|O35593|PSDE_MOUSE 26S proteasome non-ATPase regulatory subunit 14 OS=Mus musculus OX=10090 GN=Psmd14 PE=1 SV=2	3513.33	3055.79	5777.48	2845.28	4002.29	3215.56	3939.85	3143.21
UID215	O35598	O35598	Adam10	>sp|O35598|ADA10_MOUSE Disintegrin and metalloproteinase domain-containing protein 10 OS=Mus musculus OX=10090 GN=Adam10 PE=1 SV=2	6147.44	5426.88	10680.8	10832.7	10352.4	7307.66	8205.5	7593.41
UID216	O35604	O35604	Npc1	>sp|O35604|NPC1_MOUSE NPC intracellular cholesterol transporter 1 OS=Mus musculus OX=10090 GN=Npc1 PE=1 SV=2	2012.11	2477.24	3437.48	1558.27	2938.57	3747.29	2060.86	1711.43
UID217	O35607	O35607	Bmpr2	>sp|O35607|BMPR2_MOUSE Bone morphogenetic protein receptor type-2 OS=Mus musculus OX=10090 GN=Bmpr2 PE=1 SV=1	3241.82	2458.72	3770.04	3006.17	3402.23	3269.66	3228.56	2452.95
UID218	O35609	O35609	Scamp3	>sp|O35609|SCAM3_MOUSE Secretory carrier-associated membrane protein 3 OS=Mus musculus OX=10090 GN=Scamp3 PE=1 SV=3	36336.7	36458.9	26039.7	24722.4	27137.1	32108.5	34206.6	30145
UID219	O35621	O35621	Pmm1	>sp|O35621|PMM1_MOUSE Phosphomannomutase 1 OS=Mus musculus OX=10090 GN=Pmm1 PE=1 SV=1	10039.9	9273.11	9111.07	9168.25	7410.9	8301.47	9006.53	8744.28
UID220	O35633;O35633-2	O35633;O35633-2	Slc32a1	>sp|O35633|VIAAT_MOUSE Vesicular inhibitory amino acid transporter OS=Mus musculus OX=10090 GN=Slc32a1 PE=1 SV=3;>sp|O35633-2|VIAAT_MOUSE Isoform 2 of Vesicular inhibitory amino acid transporter OS=Mus musculus OX=10090 GN=Slc32a1	5085.09	4912.15	4528.94	6112.51	4539.2	4790.64	4587.94	5172.7
UID221	O35639	O35639	Anxa3	>sp|O35639|ANXA3_MOUSE Annexin A3 OS=Mus musculus OX=10090 GN=Anxa3 PE=1 SV=4	2742.58	2911.2	2659.03	2064.75	2808.88	2474.11	3089.05	2299.5
UID222	O35643	O35643	Ap1b1	>sp|O35643|AP1B1_MOUSE AP-1 complex subunit beta-1 OS=Mus musculus OX=10090 GN=Ap1b1 PE=1 SV=2	8930.67	10417.6	11209.1	13668.9	10361.6	11215.5	10174.3	11204.5
UID223	O35658	O35658	C1qbp	>sp|O35658|C1QBP_MOUSE Complement component 1 Q subcomponent-binding protein, mitochondrial OS=Mus musculus OX=10090 GN=C1qbp PE=1 SV=1	11907.2	7370.19	5225.39	8466.11	4442.33	5852.67	6760.44	8886.95
UID224	O35668;O35668-2	O35668;O35668-2	Hap1	>sp|O35668|HAP1_MOUSE Huntingtin-associated protein 1 OS=Mus musculus OX=10090 GN=Hap1 PE=1 SV=1;>sp|O35668-2|HAP1_MOUSE Isoform A of Huntingtin-associated protein 1 OS=Mus musculus OX=10090 GN=Hap1	4340.99	7126.1	5506.41	6420.35	2949.25	4485.43	6900.64	7922.55
UID225	O35678	O35678	Mgll	>sp|O35678|MGLL_MOUSE Monoglyceride lipase OS=Mus musculus OX=10090 GN=Mgll PE=1 SV=1	12030.2	11058.2	14973	12286.3	12770.4	12550.5	12501.9	10880.5
UID226	O35680	O35680	Mrps12	>sp|O35680|RT12_MOUSE 28S ribosomal protein S12, mitochondrial OS=Mus musculus OX=10090 GN=Mrps12 PE=2 SV=1	3152.79	2302.46	2293.84	1794.88	4114.05	3641.51	4195.11	2837.4
UID227	O35681	O35681	Syt3	>sp|O35681|SYT3_MOUSE Synaptotagmin-3 OS=Mus musculus OX=10090 GN=Syt3 PE=1 SV=2	5472.16	4623.47	4976.11	4769.73	5839.04	5307.56	4851.59	5763.46
UID228	O35682	O35682	Myadm	>sp|O35682|MYADM_MOUSE Myeloid-associated differentiation marker OS=Mus musculus OX=10090 GN=Myadm PE=1 SV=2	12723	13511.8	9796.49	12809.6	10848.5	13102.9	11656.5	12319.5
UID229	O35683	O35683	Ndufa1	>sp|O35683|NDUA1_MOUSE NADH dehydrogenase [ubiquinone] 1 alpha subcomplex subunit 1 OS=Mus musculus OX=10090 GN=Ndufa1 PE=1 SV=1	34982.7	47863.9	4760.07	8185.54	13927.9	24769.5	32059.5	33978.5
UID230	O35684	O35684	Serpini1	>sp|O35684|NEUS_MOUSE Neuroserpin OS=Mus musculus OX=10090 GN=Serpini1 PE=1 SV=1	4715.46	2155.21	12180	7004.37	3270.32	684.006	2910.67	620.945
UID231	O35685	O35685	Nudc	>sp|O35685|NUDC_MOUSE Nuclear migration protein nudC OS=Mus musculus OX=10090 GN=Nudc PE=1 SV=1	3231.58	3800.21	4809.29	4598.25	2534.41	2978.67	2572.38	3428.77
UID232	O35737	O35737	Hnrnph1	>sp|O35737|HNRH1_MOUSE Heterogeneous nuclear ribonucleoprotein H OS=Mus musculus OX=10090 GN=Hnrnph1 PE=1 SV=3	2469.71	2531.48	5583.88	10564.4	2115.85	2430.55	2167.75	2918.84
UID233	O35855	O35855	Bcat2	>sp|O35855|BCAT2_MOUSE Branched-chain-amino-acid aminotransferase, mitochondrial OS=Mus musculus OX=10090 GN=Bcat2 PE=1 SV=2	12151	12955	7669.1	9502.25	10805.4	11953.8	14451.2	12100.2
UID234	O35857	O35857	Timm44	>sp|O35857|TIM44_MOUSE Mitochondrial import inner membrane translocase subunit TIM44 OS=Mus musculus OX=10090 GN=Timm44 PE=1 SV=2	7229.23	6305.77	7816.88	5829.79	7259.66	6593.03	6959.02	6597.95
UID235	O35864	O35864	Cops5	>sp|O35864|CSN5_MOUSE COP9 signalosome complex subunit 5 OS=Mus musculus OX=10090 GN=Cops5 PE=1 SV=3	1846.51	2326.86	8033.24	5696.56	3164.64	4132.42	2560.45	3034.63
UID236	O35874	O35874	Slc1a4	>sp|O35874|SATT_MOUSE Neutral amino acid transporter A OS=Mus musculus OX=10090 GN=Slc1a4 PE=1 SV=1	4804.83	4418.57	16178	10835.6	8152.72	5282.71	5394.65	4400.39
UID237	O35887	O35887	Calu	>sp|O35887|CALU_MOUSE Calumenin OS=Mus musculus OX=10090 GN=Calu PE=1 SV=1	3229.75	1950.99	15945.8	14082.5	3382.82	1963.99	2886.19	1432.43
UID238	O35927	O35927	Ctnnd2	>sp|O35927|CTND2_MOUSE Catenin delta-2 OS=Mus musculus OX=10090 GN=Ctnnd2 PE=1 SV=1	7794.68	7049.48	7818.21	7088.91	7096.52	7149.26	7316.78	7571.86
UID239	O35943	O35943	Fxn	>sp|O35943|FRDA_MOUSE Frataxin, mitochondrial OS=Mus musculus OX=10090 GN=Fxn PE=1 SV=1	NaN	NaN	NaN	NaN	NaN	NaN	NaN	NaN
UID240	O35954	O35954	Pitpnm1	>sp|O35954|PITM1_MOUSE Membrane-associated phosphatidylinositol transfer protein 1 OS=Mus musculus OX=10090 GN=Pitpnm1 PE=1 SV=1	6431.22	6349.2	5476.63	5320.38	5696.03	5619.9	6776.45	7034.7
UID241	O35963	O35963	Rab33b	>sp|O35963|RB33B_MOUSE Ras-related protein Rab-33B OS=Mus musculus OX=10090 GN=Rab33b PE=1 SV=1	8978.67	7319.08	2794.59	3961.59	9308.84	3727.38	6749.66	5055.3
UID242	O35969;O35969-2	O35969;O35969-2	Gamt	>sp|O35969|GAMT_MOUSE Guanidinoacetate N-methyltransferase OS=Mus musculus OX=10090 GN=Gamt PE=1 SV=1;>sp|O35969-2|GAMT_MOUSE Isoform 2 of Guanidinoacetate N-methyltransferase OS=Mus musculus OX=10090 GN=Gamt	2506.54	2181.21	2328.68	3442.24	1970.07	3538.29	3149.25	2429.62
UID243	O35972	O35972	Mrpl23	>sp|O35972|RM23_MOUSE 39S ribosomal protein L23, mitochondrial OS=Mus musculus OX=10090 GN=Mrpl23 PE=1 SV=1	19271.6	19290.3	12845.3	11986.8	13781.8	15824.9	15848.8	14730.9
UID244	O35988	O35988	Sdc4	>sp|O35988|SDC4_MOUSE Syndecan-4 OS=Mus musculus OX=10090 GN=Sdc4 PE=1 SV=1	9205.49	11565.2	9280.89	7178.25	6518.32	1434.7	2671.42	962.332
UID245	O54692	O54692	Zw10	>sp|O54692|ZW10_MOUSE Centromere/kinetochore protein zw10 homolog OS=Mus musculus OX=10090 GN=Zw10 PE=1 SV=3	1047.77	1145.02	3180.88	1510.63	1750.7	571.31	640.752	846.659
UID246	O54734	O54734	Ddost	>sp|O54734|OST48_MOUSE Dolichyl-diphosphooligosaccharide--protein glycosyltransferase 48 kDa subunit OS=Mus musculus OX=10090 GN=Ddost PE=1 SV=2	23648.2	22595.4	20269.5	19386.3	22060.4	20194.8	21577.5	18142.4
UID247	O54750	O54750	Cyp2j6	>sp|O54750|CP2J6_MOUSE Cytochrome P450 2J6 OS=Mus musculus OX=10090 GN=Cyp2j6 PE=2 SV=2	11384.7	10590.4	2086.68	2887.64	5885.18	5813.55	7752.89	8510.96
UID248	O54774	O54774	Ap3d1	>sp|O54774|AP3D1_MOUSE AP-3 complex subunit delta-1 OS=Mus musculus OX=10090 GN=Ap3d1 PE=1 SV=1	4765.45	4509.17	7770.56	6878.31	6582.96	6183.9	5424.41	5248.23
UID249	O54781	O54781	Srpk2	>sp|O54781|SRPK2_MOUSE SRSF protein kinase 2 OS=Mus musculus OX=10090 GN=Srpk2 PE=1 SV=2	1686.88	2303.84	5720.9	4355.79	2187.31	2451.47	1635.75	2812.22
UID250	O54818	O54818	Tpd52l1	>sp|O54818|TPD53_MOUSE Tumor protein D53 OS=Mus musculus OX=10090 GN=Tpd52l1 PE=1 SV=1	1687.33	933.06	1546.97	3570.14	1396.68	1110.26	1868.07	4816.97
UID251	O54828	O54828	Rgs9	>sp|O54828|RGS9_MOUSE Regulator of G-protein signaling 9 OS=Mus musculus OX=10090 GN=Rgs9 PE=1 SV=3	1677.49	1372.43	3136.04	2118.2	4014.9	2391.82	1607.39	1459.5
UID252	O54829	O54829	Rgs7	>sp|O54829|RGS7_MOUSE Regulator of G-protein signaling 7 OS=Mus musculus OX=10090 GN=Rgs7 PE=1 SV=2	11256.1	11599.2	8104.8	6088.45	9472.59	9787.97	9364.2	9723.71
UID253	O54833	O54833	Csnk2a2	>sp|O54833|CSK22_MOUSE Casein kinase II subunit alpha' OS=Mus musculus OX=10090 GN=Csnk2a2 PE=1 SV=1	8738.09	7811.99	8436.15	7636.97	8115.72	8866.17	7852.02	8497.85
UID254	O54834;O54834-2;O54834-3;O54834-4	O54834;O54834-2;O54834-3;O54834-4	Arhgap6	>sp|O54834|RHG06_MOUSE Rho GTPase-activating protein 6 OS=Mus musculus OX=10090 GN=Arhgap6 PE=1 SV=3;>sp|O54834-2|RHG06_MOUSE Isoform 2 of Rho GTPase-activating protein 6 OS=Mus musculus OX=10090 GN=Arhgap6;>sp|O54834-3|RHG06_MOUSE Isoform 3 of Rho GTPase-activating protein 6 OS=Mus musculus OX=10090 GN=Arhgap6;>sp|O54834-4|RHG06_MOUSE Isoform 4 of Rho GTPase-activating protein 6 OS=Mus musculus …	NaN	NaN	NaN	NaN	NaN	NaN	NaN	NaN
UID255	O54865	O54865	Gucy1b1	>sp|O54865|GCYB1_MOUSE Guanylate cyclase soluble subunit beta-1 OS=Mus musculus OX=10090 GN=Gucy1b1 PE=1 SV=1	3267.15	3019.3	3590.24	3579.08	3804.34	3344.51	2934.34	2975.96
UID256	O54901	O54901	Cd200	>sp|O54901|OX2G_MOUSE OX-2 membrane glycoprotein OS=Mus musculus OX=10090 GN=Cd200 PE=1 SV=1	7758.54	8218.31	7940.23	7222.42	9270.26	7547.99	7523.75	7351.9
UID257	O54916;O54916-3;O54916-4	O54916;O54916-3;O54916-4	Reps1	>sp|O54916|REPS1_MOUSE RalBP1-associated Eps domain-containing protein 1 OS=Mus musculus OX=10090 GN=Reps1 PE=1 SV=2;>sp|O54916-3|REPS1_MOUSE Isoform 3 of RalBP1-associated Eps domain-containing protein 1 OS=Mus musculus OX=10090 GN=Reps1;>sp|O54916-4|REPS1_MOUSE Isoform 4 of RalBP1-associated Eps domain-containing protein 1 OS=Mus musculus OX=10090 GN=Reps1	5250.13	3845.27	4246.58	4969.09	4726.8	3932.97	4158.06	4042.51
UID258	O54931;O54931-2;O54931-4;O54931-5	O54931;O54931-2;O54931-4;O54931-5	Akap2	>sp|O54931|AKAP2_MOUSE A-kinase anchor protein 2 OS=Mus musculus OX=10090 GN=Akap2 PE=1 SV=3;>sp|O54931-2|AKAP2_MOUSE Isoform 2 of A-kinase anchor protein 2 OS=Mus musculus OX=10090 GN=Akap2;>sp|O54931-4|AKAP2_MOUSE Isoform 4 of A-kinase anchor protein 2 OS=Mus musculus OX=10090 GN=Akap2;>sp|O54931-5|AKAP2_MOUSE Isoform 5 of A-kinase anchor protein 2 OS=Mus musculus OX=10090 GN=Akap2	1628.7	1507.4	1042.79	2839	1646.74	1347.12	704.339	1373.83
UID259	O54946-2	O54946-2	Dnajb6	>sp|O54946-2|DNJB6_MOUSE Isoform B of DnaJ homolog subfamily B member 6 OS=Mus musculus OX=10090 GN=Dnajb6	3930.14	5644.05	8750.19	6306.8	5274.29	6434.27	3903.91	5839.98
UID260	O54950	O54950	Prkag1	>sp|O54950|AAKG1_MOUSE 5'-AMP-activated protein kinase subunit gamma-1 OS=Mus musculus OX=10090 GN=Prkag1 PE=1 SV=2	2386.37	958.562	2665.73	2467.29	2139.36	1070.08	1136.54	683.342
UID261	O54967;O54967-2;O54967-3	O54967;O54967-2;O54967-3	Tnk2	>sp|O54967|ACK1_MOUSE Activated CDC42 kinase 1 OS=Mus musculus OX=10090 GN=Tnk2 PE=1 SV=2;>sp|O54967-2|ACK1_MOUSE Isoform 2 of Activated CDC42 kinase 1 OS=Mus musculus OX=10090 GN=Tnk2;>sp|O54967-3|ACK1_MOUSE Isoform 3 of Activated CDC42 kinase 1 OS=Mus musculus OX=10090 GN=Tnk2	1551.94	1082.84	1334.59	692.406	1274.19	3008.58	1201.4	722.338
UID262	O54983	O54983	Crym	>sp|O54983|CRYM_MOUSE Ketimine reductase mu-crystallin OS=Mus musculus OX=10090 GN=Crym PE=1 SV=1	20184.6	19586.2	17853.1	21136.8	14958.6	18144.9	19427.4	21248
UID263	O54984	O54984	Asna1	>sp|O54984|ASNA_MOUSE ATPase Asna1 OS=Mus musculus OX=10090 GN=Asna1 PE=1 SV=2	10230.7	9234.73	15994.6	15459	10992.9	11207.2	12243.4	11541.7
UID264	O54988;O54988-2	O54988;O54988-2	Slk	>sp|O54988|SLK_MOUSE STE20-like serine/threonine-protein kinase OS=Mus musculus OX=10090 GN=Slk PE=1 SV=2;>sp|O54988-2|SLK_MOUSE Isoform 2 of STE20-like serine/threonine-protein kinase OS=Mus musculus OX=10090 GN=Slk	1708.4	1638.21	2592.17	2725.35	1832.17	1852.32	1584.54	1530.88
UID265	O54990;O54990-2;O54990-3;O54990-4;O54990-5;O54990-6	O54990;O54990-2;O54990-3;O54990-4;O54990-5;O54990-6	Prom1	>sp|O54990|PROM1_MOUSE Prominin-1 OS=Mus musculus OX=10090 GN=Prom1 PE=1 SV=1;>sp|O54990-2|PROM1_MOUSE Isoform 2 of Prominin-1 OS=Mus musculus OX=10090 GN=Prom1;>sp|O54990-3|PROM1_MOUSE Isoform 3 of Prominin-1 OS=Mus musculus OX=10090 GN=Prom1;>sp|O54990-4|PROM1_MOUSE Isoform 4 of Prominin-1 OS=Mus musculus OX=10090 GN=Prom1;>sp|O54990-5|PROM1_MOUSE Isoform 5 of Prominin-1 OS=Mus musculus OX=1009…	2861.19	2262.85	11834.7	8667.77	7465.25	2301.7	659.388	1447.02
UID266	O54991	O54991	Cntnap1	>sp|O54991|CNTP1_MOUSE Contactin-associated protein 1 OS=Mus musculus OX=10090 GN=Cntnap1 PE=1 SV=2	14976.7	17078.1	25014.1	27606.4	24454.4	21875.3	21929.6	22282.5
UID267	O55003	O55003	Bnip3	>sp|O55003|BNIP3_MOUSE BCL2/adenovirus E1B 19 kDa protein-interacting protein 3 OS=Mus musculus OX=10090 GN=Bnip3 PE=1 SV=1	6927.53	5385.96	13227.6	10006.6	6524.03	4429.92	4251.96	1110.93
UID268	O55013	O55013	Trappc3	>sp|O55013|TPPC3_MOUSE Trafficking protein particle complex subunit 3 OS=Mus musculus OX=10090 GN=Trappc3 PE=1 SV=1	38735	42363.3	29453.3	26779.4	29869	32243.4	35487.1	36533.3
UID269	O55017;O55017-2	O55017;O55017-2	Cacna1b	>sp|O55017|CAC1B_MOUSE Voltage-dependent N-type calcium channel subunit alpha-1B OS=Mus musculus OX=10090 GN=Cacna1b PE=1 SV=1;>sp|O55017-2|CAC1B_MOUSE Isoform NB2 of Voltage-dependent N-type calcium channel subunit alpha-1B OS=Mus musculus OX=10090 GN=Cacna1b	2863.83	2706.43	4462.82	2927.58	3224.35	3701.94	3651.19	2407.43
UID270	O55022	O55022	Pgrmc1	>sp|O55022|PGRC1_MOUSE Membrane-associated progesterone receptor component 1 OS=Mus musculus OX=10090 GN=Pgrmc1 PE=1 SV=4	15766.4	19033.5	12133	8244.39	13081	13846.3	15708.2	15277
UID271	O55023	O55023	Impa1	>sp|O55023|IMPA1_MOUSE Inositol monophosphatase 1 OS=Mus musculus OX=10090 GN=Impa1 PE=1 SV=1	16695.2	16098.5	17566.9	19151.4	14785.3	15452.4	16153.6	14790.3
UID272	O55026	O55026	Entpd2	>sp|O55026|ENTP2_MOUSE Ectonucleoside triphosphate diphosphohydrolase 2 OS=Mus musculus OX=10090 GN=Entpd2 PE=1 SV=2	9301.48	10130.1	9789.56	7875.85	13771	13840.1	12633.4	9972.08
UID273	O55028	O55028	Bckdk	>sp|O55028|BCKD_MOUSE [3-methyl-2-oxobutanoate dehydrogenase [lipoamide]] kinase, mitochondrial OS=Mus musculus OX=10090 GN=Bckdk PE=1 SV=1	8811.8	8343.4	5528.28	4614.21	5527.69	6183.63	5959.37	5809.9
UID274	O55029	O55029	Copb2	>sp|O55029|COPB2_MOUSE Coatomer subunit beta' OS=Mus musculus OX=10090 GN=Copb2 PE=1 SV=2	1496.52	1045.73	3782.66	2128.68	1627.26	1112.32	1782.93	1054.68
UID275	O55033	O55033	Nck2	>sp|O55033|NCK2_MOUSE Cytoplasmic protein NCK2 OS=Mus musculus OX=10090 GN=Nck2 PE=1 SV=1	4875.85	5837.23	4915.91	5211.62	3950.98	5000.43	4035.58	4737.85
UID276	O55042;O55042-2	O55042;O55042-2	Snca	>sp|O55042|SYUA_MOUSE Alpha-synuclein OS=Mus musculus OX=10090 GN=Snca PE=1 SV=2;>sp|O55042-2|SYUA_MOUSE Isoform 2 of Alpha-synuclein OS=Mus musculus OX=10090 GN=Snca	17866.4	14501	14052.4	13547.5	15244	14475.2	16107.2	16635.2
UID277	O55057	O55057	Pde6d	>sp|O55057|PDE6D_MOUSE Retinal rod rhodopsin-sensitive cGMP 3',5'-cyclic phosphodiesterase subunit delta OS=Mus musculus OX=10090 GN=Pde6d PE=1 SV=1	6822.82	4981.15	9002.46	7459.43	5919.14	6185.38	5029.91	4927.89
UID278	O55074;Q7TN79	O55074;Q7TN79	Akap7	>sp|O55074|AKA7A_MOUSE A-kinase anchor protein 7 isoform alpha OS=Mus musculus OX=10090 GN=Akap7 PE=1 SV=4;>sp|Q7TN79|AKA7G_MOUSE A-kinase anchor protein 7 isoform gamma OS=Mus musculus OX=10090 GN=Akap7 PE=1 SV=2	1947.59	1103.25	1705.97	1172.72	5393.7	3430.34	1571.4	804.482
UID279	O55091	O55091	Impact	>sp|O55091|IMPCT_MOUSE Protein IMPACT OS=Mus musculus OX=10090 GN=Impact PE=1 SV=2	2485.3	2013.66	5715	4528.56	2758.99	1878.91	2231.38	1538.29
UID280	O55100;O55100-2	O55100;O55100-2	Syngr1	>sp|O55100|SNG1_MOUSE Synaptogyrin-1 OS=Mus musculus OX=10090 GN=Syngr1 PE=1 SV=2;>sp|O55100-2|SNG1_MOUSE Isoform 1B of Synaptogyrin-1 OS=Mus musculus OX=10090 GN=Syngr1	681455	659396	696885	606914	753927	765087	762845	743598
UID281	O55106	O55106	Strn	>sp|O55106|STRN_MOUSE Striatin OS=Mus musculus OX=10090 GN=Strn PE=1 SV=2	3004.27	3700.3	5700.73	6447.72	3336.78	2925.04	3404.66	4089.11
UID282	O55125	O55125	Nipsnap1	>sp|O55125|NIPS1_MOUSE Protein NipSnap homolog 1 OS=Mus musculus OX=10090 GN=Nipsnap1 PE=1 SV=1	47461.4	53347.4	32170.4	36241.1	42062.1	51997.1	55665.6	45247.2
UID283	O55126	O55126	Nipsnap2	>sp|O55126|NIPS2_MOUSE Protein NipSnap homolog 2 OS=Mus musculus OX=10090 GN=Nipsnap2 PE=1 SV=1	33894.9	36518	23724.4	27606.7	30664	36662	35327.3	31521.7
UID284	O55131	O55131	Septin7	>sp|O55131|SEPT7_MOUSE Septin-7 OS=Mus musculus OX=10090 GN=Septin7 PE=1 SV=1	14110.8	14540.9	12098.7	13049.7	12698.6	13729.2	12576.2	12077.6
UID285	O55135	O55135	Eif6	>sp|O55135|IF6_MOUSE Eukaryotic translation initiation factor 6 OS=Mus musculus OX=10090 GN=Eif6 PE=1 SV=2	4163.42	3318.85	3101.82	3737.62	2423.76	1604.46	2865.36	1891.77
UID286	O55137	O55137	Acot1	>sp|O55137|ACOT1_MOUSE Acyl-coenzyme A thioesterase 1 OS=Mus musculus OX=10090 GN=Acot1 PE=1 SV=1	13788.2	14176.6	9828.58	11871.9	11902	11971.1	12751.7	12965.6
UID287	O55142	O55142	Rpl35a	>sp|O55142|RL35A_MOUSE 60S ribosomal protein L35a OS=Mus musculus OX=10090 GN=Rpl35a PE=1 SV=2	12178.5	16271.3	8908.47	8629.45	15408.7	11608.5	11187	12554.2
UID288	O55143	O55143	Atp2a2	>sp|O55143|AT2A2_MOUSE Sarcoplasmic/endoplasmic reticulum calcium ATPase 2 OS=Mus musculus OX=10090 GN=Atp2a2 PE=1 SV=2	14103.8	15455.2	11269	11884	12504.3	14817.2	15080.6	15865.9
UID289	O55222	O55222	Ilk	>sp|O55222|ILK_MOUSE Integrin-linked protein kinase OS=Mus musculus OX=10090 GN=Ilk PE=1 SV=2	4866.92	3681.24	3890.33	2973.47	3533.62	4594.49	3228.58	4747.84
UID290	O55229	O55229	Chkb	>sp|O55229|CHKB_MOUSE Choline/ethanolamine kinase OS=Mus musculus OX=10090 GN=Chkb PE=1 SV=3	10470.9	2015.61	4317.54	7616.52	2194.88	2822.8	4329.66	6773.95
UID291	O55234	O55234	Psmb5	>sp|O55234|PSB5_MOUSE Proteasome subunit beta type-5 OS=Mus musculus OX=10090 GN=Psmb5 PE=1 SV=3	5919.78	5739.59	11754	12082.5	8940.96	8283.46	7842.3	7070.86
UID292	O55242;O55242-2	O55242;O55242-2	Sigmar1	>sp|O55242|SGMR1_MOUSE Sigma non-opioid intracellular receptor 1 OS=Mus musculus OX=10090 GN=Sigmar1 PE=1 SV=1;>sp|O55242-2|SGMR1_MOUSE Isoform 2 of Sigma non-opioid intracellular receptor 1 OS=Mus musculus OX=10090 GN=Sigmar1	2328.57	1082.27	984.739	1316.82	1286.95	1193.59	915.659	1208.64
UID293	O70133;O70133-2	O70133;O70133-2	Dhx9	>sp|O70133|DHX9_MOUSE ATP-dependent RNA helicase A OS=Mus musculus OX=10090 GN=Dhx9 PE=1 SV=2;>sp|O70133-2|DHX9_MOUSE Isoform 2 of ATP-dependent RNA helicase A OS=Mus musculus OX=10090 GN=Dhx9	2910.61	2231.91	2137.85	8807.35	2648.48	2067.79	1507.27	2039.06
UID294	O70152	O70152	Dpm1	>sp|O70152|DPM1_MOUSE Dolichol-phosphate mannosyltransferase subunit 1 OS=Mus musculus OX=10090 GN=Dpm1 PE=1 SV=1	2532.45	3321.84	6364.39	5667.02	4929.78	4088.94	5527.96	5184.95
UID295	O70161	O70161	Pip5k1c	>sp|O70161|PI51C_MOUSE Phosphatidylinositol 4-phosphate 5-kinase type-1 gamma OS=Mus musculus OX=10090 GN=Pip5k1c PE=1 SV=2	9627.88	9421.37	13424.1	11988.8	10063.1	11887.2	9532.31	10403.3
UID296	O70161-2	O70161-2	Pip5k1c	>sp|O70161-2|PI51C_MOUSE Isoform 2 of Phosphatidylinositol 4-phosphate 5-kinase type-1 gamma OS=Mus musculus OX=10090 GN=Pip5k1c	8942.55	577.064	15828.6	13023.5	13113.4	6917.75	10682.5	1355.44
UID297	O70166	O70166	Stmn3	>sp|O70166|STMN3_MOUSE Stathmin-3 OS=Mus musculus OX=10090 GN=Stmn3 PE=1 SV=1	2228.67	1952.15	3079.4	2376.59	2567.07	2397.01	2277.75	2392.41
UID298	O70172	O70172	Pip4k2a	>sp|O70172|PI42A_MOUSE Phosphatidylinositol 5-phosphate 4-kinase type-2 alpha OS=Mus musculus OX=10090 GN=Pip4k2a PE=1 SV=1	9883.66	10942.9	6071.43	6071.22	7716.75	8909.92	9594.8	9552.48
UID299	O70174	O70174	Chrna4	>sp|O70174|ACHA4_MOUSE Neuronal acetylcholine receptor subunit alpha-4 OS=Mus musculus OX=10090 GN=Chrna4 PE=1 SV=2	1023.27	713.963	732.715	2044.49	983.46	1294.95	1178.31	1591.7
UID300	O70194	O70194	Eif3d	>sp|O70194|EIF3D_MOUSE Eukaryotic translation initiation factor 3 subunit D OS=Mus musculus OX=10090 GN=Eif3d PE=1 SV=2	3273.94	1533.5	3678.45	4609.79	2535.67	2081.65	3435.01	2428.94
UID301	O70200	O70200	Aif1	>sp|O70200|AIF1_MOUSE Allograft inflammatory factor 1 OS=Mus musculus OX=10090 GN=Aif1 PE=1 SV=1	NaN	NaN	NaN	NaN	NaN	NaN	NaN	NaN
UID302	O70228	O70228	Atp9a	>sp|O70228|ATP9A_MOUSE Probable phospholipid-transporting ATPase IIA OS=Mus musculus OX=10090 GN=Atp9a PE=1 SV=3	4049.07	2922.54	5003.64	3750.36	4805.97	3930.53	4682.52	2869.9
UID303	O70250	O70250	Pgam2	>sp|O70250|PGAM2_MOUSE Phosphoglycerate mutase 2 OS=Mus musculus OX=10090 GN=Pgam2 PE=1 SV=3	29051	8735.78	6121.08	13329.3	5965.3	3898.06	5422.09	2944.48
UID304	O70251	O70251	Eef1b	>sp|O70251|EF1B_MOUSE Elongation factor 1-beta OS=Mus musculus OX=10090 GN=Eef1b PE=1 SV=5	19197.1	22439.5	10823.2	20232.7	13793.8	12341.6	14439	18517.1
UID305	O70252	O70252	Hmox2	>sp|O70252|HMOX2_MOUSE Heme oxygenase 2 OS=Mus musculus OX=10090 GN=Hmox2 PE=1 SV=1	9670.44	9084.01	7740.22	6116.59	7477.24	7191.64	8509.18	8859.54
UID306	O70274	O70274	Ptp4a2	>sp|O70274|TP4A2_MOUSE Protein tyrosine phosphatase type IVA 2 OS=Mus musculus OX=10090 GN=Ptp4a2 PE=1 SV=1	12424	12167	7694.49	5569.84	9917.41	10448.2	11150.7	8605.38
UID307	O70293;O70293-2	O70293;O70293-2	Grk6	>sp|O70293|GRK6_MOUSE G protein-coupled receptor kinase 6 OS=Mus musculus OX=10090 GN=Grk6 PE=1 SV=1;>sp|O70293-2|GRK6_MOUSE Isoform GRK6B of G protein-coupled receptor kinase 6 OS=Mus musculus OX=10090 GN=Grk6	3109.38	3120.75	3282.12	2513.44	1562.73	2026.06	1432.4	2965.8
UID308	O70305;O70305-2	O70305;O70305-2	Atxn2	>sp|O70305|ATX2_MOUSE Ataxin-2 OS=Mus musculus OX=10090 GN=Atxn2 PE=1 SV=1;>sp|O70305-2|ATX2_MOUSE Isoform 2 of Ataxin-2 OS=Mus musculus OX=10090 GN=Atxn2	3168.05	1631.34	1172.69	1031.11	1484.68	1054.01	1202.52	1789.2
UID309	O70310	O70310	Nmt1	>sp|O70310|NMT1_MOUSE Glycylpeptide N-tetradecanoyltransferase 1 OS=Mus musculus OX=10090 GN=Nmt1 PE=1 SV=1	1422.73	2106.95	2144.07	2298.39	1697.41	2037.59	1227.26	2014.85
UID310	O70311	O70311	Nmt2	>sp|O70311|NMT2_MOUSE Glycylpeptide N-tetradecanoyltransferase 2 OS=Mus musculus OX=10090 GN=Nmt2 PE=1 SV=1	1179.64	1083.4	2679.37	3061.38	2786.54	2298.68	2389.12	2353.47
UID311	O70318	O70318	Epb41l2	>sp|O70318|E41L2_MOUSE Band 4.1-like protein 2 OS=Mus musculus OX=10090 GN=Epb41l2 PE=1 SV=2	6255.67	6269.68	5908.86	7218.6	6438.51	6274.08	6241.67	5430.7
UID312	O70325;O70325-2;O70325-3	O70325;O70325-2;O70325-3	Gpx4	>sp|O70325|GPX4_MOUSE Phospholipid hydroperoxide glutathione peroxidase OS=Mus musculus OX=10090 GN=Gpx4 PE=1 SV=4;>sp|O70325-2|GPX4_MOUSE Isoform Cytoplasmic of Phospholipid hydroperoxide glutathione peroxidase OS=Mus musculus OX=10090 GN=Gpx4;>sp|O70325-3|GPX4_MOUSE Isoform Nuclear of Phospholipid hydroperoxide glutathione peroxidase OS=Mus musculus OX=10090 GN=Gpx4	3417.11	7010.46	4419.93	8076.44	8918.52	10639.4	6638.58	6496.83
UID313	O70340	O70340	Nptx2	>sp|O70340|NPTX2_MOUSE Neuronal pentraxin-2 OS=Mus musculus OX=10090 GN=Nptx2 PE=2 SV=1	8177	1188.63	2626.79	2895.64	3538.85	4826.99	3006.82	4225.46
UID314	O70354	O70354	Ca11	>sp|O70354|CAH11_MOUSE Carbonic anhydrase-related protein 11 OS=Mus musculus OX=10090 GN=Ca11 PE=2 SV=2	1004.53	7994.8	13186.6	8292.99	6239.79	7362.84	10491.3	9029.73
UID315	O70362	O70362	Gpld1	>sp|O70362|PHLD_MOUSE Phosphatidylinositol-glycan-specific phospholipase D OS=Mus musculus OX=10090 GN=Gpld1 PE=1 SV=1	1074.44	1394.25	3824.34	3404.92	3149.26	3548.25	933.06	2082.56
UID316	O70378	O70378	Emc8	>sp|O70378|EMC8_MOUSE ER membrane protein complex subunit 8 OS=Mus musculus OX=10090 GN=Emc8 PE=1 SV=1	11784.5	9213.75	3374.53	5277.05	8827.61	2932.53	2020.73	3360.88
UID317	O70400	O70400	Pdlim1	>sp|O70400|PDLI1_MOUSE PDZ and LIM domain protein 1 OS=Mus musculus OX=10090 GN=Pdlim1 PE=1 SV=4	4548.19	5067.82	3535.06	4548.23	3297.26	3933.3	6350.05	8793.47
UID318	O70401	O70401	Tspan6	>sp|O70401|TSN6_MOUSE Tetraspanin-6 OS=Mus musculus OX=10090 GN=Tspan6 PE=1 SV=1	3245.98	5218.01	6431.78	8836.68	3389.92	1758.84	886.411	1474.28
UID319	O70405	O70405	Ulk1	>sp|O70405|ULK1_MOUSE Serine/threonine-protein kinase ULK1 OS=Mus musculus OX=10090 GN=Ulk1 PE=1 SV=1	NaN	NaN	NaN	NaN	NaN	NaN	NaN	NaN
UID320	O70433	O70433	Fhl2	>sp|O70433|FHL2_MOUSE Four and a half LIM domains protein 2 OS=Mus musculus OX=10090 GN=Fhl2 PE=1 SV=1	1330.14	1126.22	7653.64	665.732	4967.06	582.148	1155.11	694.511
UID321	O70435	O70435	Psma3	>sp|O70435|PSA3_MOUSE Proteasome subunit alpha type-3 OS=Mus musculus OX=10090 GN=Psma3 PE=1 SV=3	10566.3	9600.59	14371	13830	9830.89	9837.05	8574.97	9096.99
UID322	O70439	O70439	Stx7	>sp|O70439|STX7_MOUSE Syntaxin-7 OS=Mus musculus OX=10090 GN=Stx7 PE=1 SV=3	22314.1	22865.6	9840.75	13834.7	15694.4	19036.9	20418.9	19774.7
UID323	O70443	O70443	Gnaz	>sp|O70443|GNAZ_MOUSE Guanine nucleotide-binding protein G(z) subunit alpha OS=Mus musculus OX=10090 GN=Gnaz PE=1 SV=4	13150.7	12370.5	11062.4	11822.3	13944.2	14215.4	13696.1	13353.2
UID324	O70451	O70451	Slc16a7	>sp|O70451|MOT2_MOUSE Monocarboxylate transporter 2 OS=Mus musculus OX=10090 GN=Slc16a7 PE=1 SV=1	NaN	NaN	NaN	NaN	NaN	NaN	NaN	NaN
UID325	O70480	O70480	Vamp4	>sp|O70480|VAMP4_MOUSE Vesicle-associated membrane protein 4 OS=Mus musculus OX=10090 GN=Vamp4 PE=1 SV=1	1444.85	1568.9	1148.94	1080.06	1402.51	1101.57	2007.59	1223.55
UID326	O70481	O70481	Ubr1	>sp|O70481|UBR1_MOUSE E3 ubiquitin-protein ligase UBR1 OS=Mus musculus OX=10090 GN=Ubr1 PE=1 SV=2	NaN	NaN	NaN	NaN	NaN	NaN	NaN	NaN
UID327	O70492	O70492	Snx3	>sp|O70492|SNX3_MOUSE Sorting nexin-3 OS=Mus musculus OX=10090 GN=Snx3 PE=1 SV=3	11680.9	10984.7	9967.64	11110.7	8251.63	9587.99	8647.39	12883.9
UID328	O70493	O70493	Snx12	>sp|O70493|SNX12_MOUSE Sorting nexin-12 OS=Mus musculus OX=10090 GN=Snx12 PE=1 SV=1	8798.61	8457.1	5815.8	8193.54	6623.21	7083.64	6813.13	7856.06
UID329	O70503	O70503	Hsd17b12	>sp|O70503|DHB12_MOUSE Very-long-chain 3-oxoacyl-CoA reductase OS=Mus musculus OX=10090 GN=Hsd17b12 PE=1 SV=1	5420.82	4591.89	5341.16	4633.77	5280.8	5123.97	5408.7	4772.71
UID330	O70507	O70507	Hcn4	>sp|O70507|HCN4_MOUSE Potassium/sodium hyperpolarization-activated cyclic nucleotide-gated channel 4 OS=Mus musculus OX=10090 GN=Hcn4 PE=1 SV=2	NaN	NaN	NaN	NaN	NaN	NaN	NaN	NaN
UID331	O70566	O70566	Diaph2	>sp|O70566|DIAP2_MOUSE Protein diaphanous homolog 2 OS=Mus musculus OX=10090 GN=Diaph2 PE=1 SV=2	19869.7	20840.4	13415.7	9627.64	15768.6	17069.7	17275.7	14927.6
UID332	O70572	O70572	Smpd2	>sp|O70572|NSMA_MOUSE Sphingomyelin phosphodiesterase 2 OS=Mus musculus OX=10090 GN=Smpd2 PE=1 SV=1	2641	3435.22	3195.45	2600.44	3572.97	2539.38	2533.3	3034.96
UID333	O70585;O70585-2	O70585;O70585-2	Dtnb	>sp|O70585|DTNB_MOUSE Dystrobrevin beta OS=Mus musculus OX=10090 GN=Dtnb PE=1 SV=3;>sp|O70585-2|DTNB_MOUSE Isoform 2 of Dystrobrevin beta OS=Mus musculus OX=10090 GN=Dtnb	NaN	NaN	NaN	NaN	NaN	NaN	NaN	NaN
UID334	O70589-3	O70589-3	Cask	>sp|O70589-3|CSKP_MOUSE Isoform 3 of Peripheral plasma membrane protein CASK OS=Mus musculus OX=10090 GN=Cask	6912.23	7809.11	7630.27	7167.21	6561.23	7039.13	7252.45	8152.42
UID335	O70591	O70591	Pfdn2	>sp|O70591|PFD2_MOUSE Prefoldin subunit 2 OS=Mus musculus OX=10090 GN=Pfdn2 PE=1 SV=2	13467.9	15822.6	12458.3	9918.25	7735.3	7594.76	10145.8	9942.47
UID336	O70622	O70622	Rtn2	>sp|O70622|RTN2_MOUSE Reticulon-2 OS=Mus musculus OX=10090 GN=Rtn2 PE=1 SV=1	5277.24	4803.04	2178.46	2295.42	3795.34	4205.38	4563.66	4361.02
UID337	O88196;O88196-2;O88196-3;O88196-4;O88196-5;O88196-6	O88196;O88196-2;O88196-3;O88196-4;O88196-5;O88196-6	Ttc3	>sp|O88196|TTC3_MOUSE E3 ubiquitin-protein ligase TTC3 OS=Mus musculus OX=10090 GN=Ttc3 PE=1 SV=2;>sp|O88196-2|TTC3_MOUSE Isoform 2 of E3 ubiquitin-protein ligase TTC3 OS=Mus musculus OX=10090 GN=Ttc3;>sp|O88196-3|TTC3_MOUSE Isoform 3 of E3 ubiquitin-protein ligase TTC3 OS=Mus musculus OX=10090 GN=Ttc3;>sp|O88196-4|TTC3_MOUSE Isoform 4 of E3 ubiquitin-protein ligase TTC3 OS=Mus musculus OX=10090 …	1823.03	1790.2	1406.27	981.195	1979.32	1122.07	1516.83	940.537
UID338	O88307	O88307	Sorl1	>sp|O88307|SORL_MOUSE Sortilin-related receptor OS=Mus musculus OX=10090 GN=Sorl1 PE=1 SV=3	2051.78	1713.82	2093.06	1721.46	2222.96	1886.64	2409.17	2239.22
UID339	O88319	O88319	Ntsr1	>sp|O88319|NTR1_MOUSE Neurotensin receptor type 1 OS=Mus musculus OX=10090 GN=Ntsr1 PE=1 SV=1	NaN	NaN	NaN	NaN	NaN	NaN	NaN	NaN
UID340	O88342	O88342	Wdr1	>sp|O88342|WDR1_MOUSE WD repeat-containing protein 1 OS=Mus musculus OX=10090 GN=Wdr1 PE=1 SV=3	15222.1	14313.6	14066.6	15176.9	13908.8	13566.4	14402.6	13996.5
UID341	O88343	O88343	Slc4a4	>sp|O88343|S4A4_MOUSE Electrogenic sodium bicarbonate cotransporter 1 OS=Mus musculus OX=10090 GN=Slc4a4 PE=1 SV=2	13205.7	13598.4	19080.8	15398.5	17105.2	12112.2	14189.8	14490.1
UID342	O88351	O88351	Ikbkb	>sp|O88351|IKKB_MOUSE Inhibitor of nuclear factor kappa-B kinase subunit beta OS=Mus musculus OX=10090 GN=Ikbkb PE=1 SV=1	NaN	NaN	NaN	NaN	NaN	NaN	NaN	NaN
UID343	O88351;Q60680;Q60680-2;Q60680-3	O88351;Q60680;Q60680-2;Q60680-3	Ikbkb;Chuk;Chuk;Chuk	>sp|O88351|IKKB_MOUSE Inhibitor of nuclear factor kappa-B kinase subunit beta OS=Mus musculus OX=10090 GN=Ikbkb PE=1 SV=1;>sp|Q60680|IKKA_MOUSE Inhibitor of nuclear factor kappa-B kinase subunit alpha OS=Mus musculus OX=10090 GN=Chuk PE=1 SV=1;>sp|Q60680-2|IKKA_MOUSE Isoform 2 of Inhibitor of nuclear factor kappa-B kinase subunit alpha OS=Mus musculus OX=10090 GN=Chuk;>sp|Q60680-3|IKKA_MOUSE Isof…	871.587	1718.74	24209.2	19556.8	20279.1	17467.6	13466.4	16519.9
UID344	O88384	O88384	Vti1b	>sp|O88384|VTI1B_MOUSE Vesicle transport through interaction with t-SNAREs homolog 1B OS=Mus musculus OX=10090 GN=Vti1b PE=1 SV=1	3302.71	2159.7	3723.26	1556.04	2772.27	1900.57	2151.36	1621.02
UID345	O88396	O88396	Grpel2	>sp|O88396|GRPE2_MOUSE GrpE protein homolog 2, mitochondrial OS=Mus musculus OX=10090 GN=Grpel2 PE=2 SV=2	74830.4	69855.9	194726	132232	110987	84764.9	85000.7	74109
UID346	O88413	O88413	Tulp3	>sp|O88413|TULP3_MOUSE Tubby-related protein 3 OS=Mus musculus OX=10090 GN=Tulp3 PE=1 SV=1	NaN	NaN	NaN	NaN	NaN	NaN	NaN	NaN
UID347	O88428	O88428	Papss2	>sp|O88428|PAPS2_MOUSE Bifunctional 3'-phosphoadenosine 5'-phosphosulfate synthase 2 OS=Mus musculus OX=10090 GN=Papss2 PE=1 SV=2	NaN	NaN	NaN	NaN	NaN	NaN	NaN	NaN
UID348	O88441	O88441	Mtx2	>sp|O88441|MTX2_MOUSE Metaxin-2 OS=Mus musculus OX=10090 GN=Mtx2 PE=1 SV=1	10814.3	16838.3	13935.6	15276.1	13235.7	15996.1	17572	13911.6
UID349	O88444	O88444	Adcy1	>sp|O88444|ADCY1_MOUSE Adenylate cyclase type 1 OS=Mus musculus OX=10090 GN=Adcy1 PE=1 SV=2	8054.29	7576.49	7869.42	6760.92	8780.71	7376.83	7874.41	7745.76
UID350	O88447	O88447	Klc1	>sp|O88447|KLC1_MOUSE Kinesin light chain 1 OS=Mus musculus OX=10090 GN=Klc1 PE=1 SV=3	4051.89	4144.16	4791.87	6792.58	4557.89	3896.31	4144.54	4076.24
UID351	O88448	O88448	Klc2	>sp|O88448|KLC2_MOUSE Kinesin light chain 2 OS=Mus musculus OX=10090 GN=Klc2 PE=1 SV=1	4520.66	4299.48	4577.36	4184.38	4284.39	4274.94	4074.18	4334.45
UID352	O88455	O88455	Dhcr7	>sp|O88455|DHCR7_MOUSE 7-dehydrocholesterol reductase OS=Mus musculus OX=10090 GN=Dhcr7 PE=1 SV=1	4159.17	2870.92	3177.4	2203.38	3032.18	3098.46	3311.93	3012.77
UID353	O88456	O88456	Capns1	>sp|O88456|CPNS1_MOUSE Calpain small subunit 1 OS=Mus musculus OX=10090 GN=Capns1 PE=1 SV=1	4030.45	3835.71	7359.12	5620.7	4372.26	4029.19	3794.18	4983.15
UID354	O88485	O88485	Dync1i1	>sp|O88485|DC1I1_MOUSE Cytoplasmic dynein 1 intermediate chain 1 OS=Mus musculus OX=10090 GN=Dync1i1 PE=1 SV=2	6202.96	5581.19	5392.79	4853.82	5010.31	5756.7	5133.36	5372.48
UID355	O88487	O88487	Dync1i2	>sp|O88487|DC1I2_MOUSE Cytoplasmic dynein 1 intermediate chain 2 OS=Mus musculus OX=10090 GN=Dync1i2 PE=1 SV=1	3185.25	3752.53	2597.04	4341.25	3954.14	3616.55	3439.55	4164.3
UID356	O88502	O88502	Pde8a	>sp|O88502|PDE8A_MOUSE High affinity cAMP-specific and IBMX-insensitive 3',5'-cyclic phosphodiesterase 8A OS=Mus musculus OX=10090 GN=Pde8a PE=1 SV=1	766.434	1147.06	2547.91	1531.34	832.142	1751.21	882.563	1467.88
UID357	O88507	O88507	Cntfr	>sp|O88507|CNTFR_MOUSE Ciliary neurotrophic factor receptor subunit alpha OS=Mus musculus OX=10090 GN=Cntfr PE=1 SV=2	4559.36	3454.31	8020.3	9121.77	5186.79	4347.24	4930.1	5626.44
UID358	O88520	O88520	Shoc2	>sp|O88520|SHOC2_MOUSE Leucine-rich repeat protein SHOC-2 OS=Mus musculus OX=10090 GN=Shoc2 PE=1 SV=2	6311.63	6378.91	2706.12	2186.96	4677.7	4799.56	3965.44	5329.3
UID359	O88531	O88531	Ppt1	>sp|O88531|PPT1_MOUSE Palmitoyl-protein thioesterase 1 OS=Mus musculus OX=10090 GN=Ppt1 PE=1 SV=2	10826	10741	10847.5	8758.8	8643.44	10317.2	8982.17	7335.48
UID360	O88532	O88532	Zfr	>sp|O88532|ZFR_MOUSE Zinc finger RNA-binding protein OS=Mus musculus OX=10090 GN=Zfr PE=1 SV=2	1245.57	1224.87	1408.16	1728.09	1396.02	572.977	160.196	529.804
UID361	O88533	O88533	Ddc	>sp|O88533|DDC_MOUSE Aromatic-L-amino-acid decarboxylase OS=Mus musculus OX=10090 GN=Ddc PE=1 SV=1	4298.36	4565.29	4941	4992.23	4319.61	4166.81	4570.89	4169.32
UID362	O88543	O88543	Cops3	>sp|O88543|CSN3_MOUSE COP9 signalosome complex subunit 3 OS=Mus musculus OX=10090 GN=Cops3 PE=1 SV=3	7146.46	7473.37	6131.46	5779.09	6083.59	6057.13	6572	5492.53
UID363	O88544	O88544	Cops4	>sp|O88544|CSN4_MOUSE COP9 signalosome complex subunit 4 OS=Mus musculus OX=10090 GN=Cops4 PE=1 SV=1	4136.17	4486.27	5837.73	4141.25	3766.3	3882.37	3920.15	4438.55
UID364	O88545	O88545	Cops6	>sp|O88545|CSN6_MOUSE COP9 signalosome complex subunit 6 OS=Mus musculus OX=10090 GN=Cops6 PE=1 SV=1	3526.3	3333.8	12352.6	8261.02	6584.28	4584.44	4871.18	5344.59
UID365	O88569-2;O88569-3	O88569-2;O88569-3	Hnrnpa2b1	>sp|O88569-2|ROA2_MOUSE Isoform 2 of Heterogeneous nuclear ribonucleoproteins A2/B1 OS=Mus musculus OX=10090 GN=Hnrnpa2b1;>sp|O88569-3|ROA2_MOUSE Isoform 3 of Heterogeneous nuclear ribonucleoproteins A2/B1 OS=Mus musculus OX=10090 GN=Hnrnpa2b1	6248.16	5411.58	2617.92	13611.3	2347.9	3812.43	4024.57	4868.2
UID366	O88587;O88587-2	O88587;O88587-2	Comt	>sp|O88587|COMT_MOUSE Catechol O-methyltransferase OS=Mus musculus OX=10090 GN=Comt PE=1 SV=2;>sp|O88587-2|COMT_MOUSE Isoform Soluble of Catechol O-methyltransferase OS=Mus musculus OX=10090 GN=Comt	13298.1	14016.3	20907.5	14540.7	11811.2	14680.3	11815.5	11158.7
UID367	O88597	O88597	Becn1	>sp|O88597|BECN1_MOUSE Beclin-1 OS=Mus musculus OX=10090 GN=Becn1 PE=1 SV=3	NaN	NaN	NaN	NaN	NaN	NaN	NaN	NaN
UID368	O88602	O88602	Cacng2	>sp|O88602|CCG2_MOUSE Voltage-dependent calcium channel gamma-2 subunit OS=Mus musculus OX=10090 GN=Cacng2 PE=1 SV=1	17336.3	15298.4	13693.5	12360.3	19282.7	14140.6	14632.3	11178.4
UID369	O88630	O88630	Gosr1	>sp|O88630|GOSR1_MOUSE Golgi SNAP receptor complex member 1 OS=Mus musculus OX=10090 GN=Gosr1 PE=1 SV=2	14651.6	11561.9	6241.57	6011.03	11839.4	10215.8	10873.2	4896.86
UID370	O88643	O88643	Pak1	>sp|O88643|PAK1_MOUSE Serine/threonine-protein kinase PAK 1 OS=Mus musculus OX=10090 GN=Pak1 PE=1 SV=1	17091.5	16782.4	14802.4	15800.7	13895.2	14536.4	14995.4	16515.5
UID371	O88653	O88653	Lamtor3	>sp|O88653|LTOR3_MOUSE Ragulator complex protein LAMTOR3 OS=Mus musculus OX=10090 GN=Lamtor3 PE=1 SV=1	6000.96	11166	12697.1	8814.35	11515.5	9905.24	9463.1	10529
UID372	O88668	O88668	Creg1	>sp|O88668|CREG1_MOUSE Protein CREG1 OS=Mus musculus OX=10090 GN=Creg1 PE=1 SV=1	4244.8	3747.42	7346.33	9198.17	5117.14	4233.3	1762.3	1697.69
UID373	O88685	O88685	Psmc3	>sp|O88685|PRS6A_MOUSE 26S proteasome regulatory subunit 6A OS=Mus musculus OX=10090 GN=Psmc3 PE=1 SV=2	8358.25	6300.18	8434.55	9324.77	7212.9	6588.64	6525.36	6112.75
UID374	O88689-3	O88689-3	Pcdha4	>sp|O88689-3|PCDA4_MOUSE Isoform 3 of Protocadherin alpha-4 OS=Mus musculus OX=10090 GN=Pcdha4	19340.7	12064.2	19102.7	18630.2	17223.7	16947.9	16089.1	17525.7
UID375	O88696	O88696	Clpp	>sp|O88696|CLPP_MOUSE ATP-dependent Clp protease proteolytic subunit, mitochondrial OS=Mus musculus OX=10090 GN=Clpp PE=1 SV=1	6909.36	7916.62	7374.69	5854.14	7003.03	7059.06	7158.58	7769.4
UID376	O88703	O88703	Hcn2	>sp|O88703|HCN2_MOUSE Potassium/sodium hyperpolarization-activated cyclic nucleotide-gated channel 2 OS=Mus musculus OX=10090 GN=Hcn2 PE=1 SV=1	4655.49	6802.04	4743.28	4963.33	7190.71	6632.38	6801.38	5900.96
UID377	O88704	O88704	Hcn1	>sp|O88704|HCN1_MOUSE Potassium/sodium hyperpolarization-activated cyclic nucleotide-gated channel 1 OS=Mus musculus OX=10090 GN=Hcn1 PE=1 SV=1	5132.24	4472.33	4315.39	3777	5182.73	4601.95	5397.27	4148.68
UID378	O88705	O88705	Hcn3	>sp|O88705|HCN3_MOUSE Potassium/sodium hyperpolarization-activated cyclic nucleotide-gated channel 3 OS=Mus musculus OX=10090 GN=Hcn3 PE=1 SV=1	4281.59	3207.77	2522.29	982.012	3265.08	3955.51	4043.87	3195.25
UID379	O88712	O88712	Ctbp1	>sp|O88712|CTBP1_MOUSE C-terminal-binding protein 1 OS=Mus musculus OX=10090 GN=Ctbp1 PE=1 SV=2	NaN	NaN	NaN	NaN	NaN	NaN	NaN	NaN
UID380	O88712;O88712-2	O88712;O88712-2	Ctbp1	>sp|O88712|CTBP1_MOUSE C-terminal-binding protein 1 OS=Mus musculus OX=10090 GN=Ctbp1 PE=1 SV=2;>sp|O88712-2|CTBP1_MOUSE Isoform 2 of C-terminal-binding protein 1 OS=Mus musculus OX=10090 GN=Ctbp1	11977.6	13609.7	11760.1	11224.7	13003.9	16475.7	14409.7	15388.7
UID381	O88735;O88735-2	O88735;O88735-2	Map7	>sp|O88735|MAP7_MOUSE Ensconsin OS=Mus musculus OX=10090 GN=Map7 PE=1 SV=1;>sp|O88735-2|MAP7_MOUSE Isoform 2 of Ensconsin OS=Mus musculus OX=10090 GN=Map7	NaN	NaN	NaN	NaN	NaN	NaN	NaN	NaN
UID382	O88736	O88736	Hsd17b7	>sp|O88736|DHB7_MOUSE 3-keto-steroid reductase OS=Mus musculus OX=10090 GN=Hsd17b7 PE=1 SV=1	2379.16	2148.32	4542.97	2910.2	1881.67	1983.55	2019.97	948.469
UID383	O88737	O88737	Bsn	>sp|O88737|BSN_MOUSE Protein bassoon OS=Mus musculus OX=10090 GN=Bsn PE=1 SV=4	9759.46	9382.83	11276.5	12757.2	9476.88	10060.5	9585.36	10656.3
UID384	O88738	O88738	Birc6	>sp|O88738|BIRC6_MOUSE Baculoviral IAP repeat-containing protein 6 OS=Mus musculus OX=10090 GN=Birc6 PE=1 SV=2	NaN	NaN	NaN	NaN	NaN	NaN	NaN	NaN
UID385	O88738;O88738-2;O88738-3	O88738;O88738-2;O88738-3	Birc6	>sp|O88738|BIRC6_MOUSE Baculoviral IAP repeat-containing protein 6 OS=Mus musculus OX=10090 GN=Birc6 PE=1 SV=2;>sp|O88738-2|BIRC6_MOUSE Isoform 2 of Baculoviral IAP repeat-containing protein 6 OS=Mus musculus OX=10090 GN=Birc6;>sp|O88738-3|BIRC6_MOUSE Isoform 3 of Baculoviral IAP repeat-containing protein 6 OS=Mus musculus OX=10090 GN=Birc6	1805.91	982.954	1828.8	708.151	1286.22	989.301	1204.52	1140.46
UID386	O88741	O88741	Gdap1	>sp|O88741|GDAP1_MOUSE Ganglioside-induced differentiation-associated protein 1 OS=Mus musculus OX=10090 GN=Gdap1 PE=1 SV=1	9228.6	8632.63	8800.09	7991.53	10050.4	9904.07	9522.02	8226.39
UID387	O88746	O88746	Tom1	>sp|O88746|TOM1_MOUSE Target of Myb protein 1 OS=Mus musculus OX=10090 GN=Tom1 PE=1 SV=1	9983.29	9816.3	8585.1	7941.79	7209.39	7923.32	8617.94	11385
UID388	O88783	O88783	F5	>sp|O88783|FA5_MOUSE Coagulation factor V OS=Mus musculus OX=10090 GN=F5 PE=1 SV=1	NaN	NaN	NaN	NaN	NaN	NaN	NaN	NaN
UID389	O88809	O88809	Dcx	>sp|O88809|DCX_MOUSE Neuronal migration protein doublecortin OS=Mus musculus OX=10090 GN=Dcx PE=1 SV=1	1177.88	1688.16	4342.55	2759.49	3227.51	1626.41	1022.89	615.011
UID390	O88811;O88811-2	O88811;O88811-2	Stam2	>sp|O88811|STAM2_MOUSE Signal transducing adapter molecule 2 OS=Mus musculus OX=10090 GN=Stam2 PE=1 SV=1;>sp|O88811-2|STAM2_MOUSE Isoform 2 of Signal transducing adapter molecule 2 OS=Mus musculus OX=10090 GN=Stam2	5876.29	9098.28	4478.73	5745.44	1076.03	8289.89	1141.23	3461.92
UID391	O88844	O88844	Idh1	>sp|O88844|IDHC_MOUSE Isocitrate dehydrogenase [NADP] cytoplasmic OS=Mus musculus OX=10090 GN=Idh1 PE=1 SV=2	7813.21	7849.78	9425.39	8163.31	7802.01	7604.13	7453.16	6748.37
UID392	O88845	O88845	Akap10	>sp|O88845|AKA10_MOUSE A-kinase anchor protein 10, mitochondrial OS=Mus musculus OX=10090 GN=Akap10 PE=1 SV=3	2203.36	2221.71	2486.67	2120.9	2124.24	2148.25	1763.11	1920.02
UID393	O88848;O88848-2	O88848;O88848-2	Arl6	>sp|O88848|ARL6_MOUSE ADP-ribosylation factor-like protein 6 OS=Mus musculus OX=10090 GN=Arl6 PE=1 SV=1;>sp|O88848-2|ARL6_MOUSE Isoform 2 of ADP-ribosylation factor-like protein 6 OS=Mus musculus OX=10090 GN=Arl6	6553.82	5942.76	6469.79	8843.36	4741.62	5614.05	6159.28	6695.59
UID394	O88851	O88851	Rbbp9	>sp|O88851|RBBP9_MOUSE Putative hydrolase RBBP9 OS=Mus musculus OX=10090 GN=Rbbp9 PE=1 SV=2	4553.21	3846.99	4030.5	3188.87	4673.75	6702.42	4014.42	3334.56
UID395	O88910	O88910	Mpp3	>sp|O88910|MPP3_MOUSE MAGUK p55 subfamily member 3 OS=Mus musculus OX=10090 GN=Mpp3 PE=1 SV=2	3843.6	3850.07	3254.58	3914.04	3402.28	3820.59	3491.39	4423.12
UID396	O88935	O88935	Syn1	>sp|O88935|SYN1_MOUSE Synapsin-1 OS=Mus musculus OX=10090 GN=Syn1 PE=1 SV=2	53909.5	60803.4	39569.8	37513.9	37041.5	45660.5	49865.6	57697.2
UID397	O88935-1	O88935-1	Syn1	>sp|O88935-1|SYN1_MOUSE Isoform Ib of Synapsin-1 OS=Mus musculus OX=10090 GN=Syn1	NaN	NaN	NaN	NaN	NaN	NaN	NaN	NaN
UID398	O88951	O88951	Lin7b	>sp|O88951|LIN7B_MOUSE Protein lin-7 homolog B OS=Mus musculus OX=10090 GN=Lin7b PE=1 SV=2	5444.07	4793.04	4257.35	4642.96	4121.8	4203.18	4058.98	4463.18
UID399	O88952	O88952	Lin7c	>sp|O88952|LIN7C_MOUSE Protein lin-7 homolog C OS=Mus musculus OX=10090 GN=Lin7c PE=1 SV=2	17549.8	18045.2	5029.9	9012.9	10525.3	13103.7	15260.1	15537.5
UID400	O88958	O88958	Gnpda1	>sp|O88958|GNPI1_MOUSE Glucosamine-6-phosphate isomerase 1 OS=Mus musculus OX=10090 GN=Gnpda1 PE=1 SV=3	3471.82	4049.83	6797.17	4256.17	3431.07	4928.11	3033.09	3230.05
UID401	O88967	O88967	Yme1l1	>sp|O88967|YMEL1_MOUSE ATP-dependent zinc metalloprotease YME1L1 OS=Mus musculus OX=10090 GN=Yme1l1 PE=1 SV=1	6366.57	5474.2	2388.54	3048.7	4688.81	5931.84	5839.79	4675.25
UID402	O88974;O88974-4;O88974-7	O88974;O88974-4;O88974-7	Setdb1	>sp|O88974|SETB1_MOUSE Histone-lysine N-methyltransferase SETDB1 OS=Mus musculus OX=10090 GN=Setdb1 PE=1 SV=1;>sp|O88974-4|SETB1_MOUSE Isoform 4 of Histone-lysine N-methyltransferase SETDB1 OS=Mus musculus OX=10090 GN=Setdb1;>sp|O88974-7|SETB1_MOUSE Isoform 7 of Histone-lysine N-methyltransferase SETDB1 OS=Mus musculus OX=10090 GN=Setdb1	4525.38	5040.91	1850.08	2349.22	3350.41	2517.14	3890.72	2026.66
UID403	O88983	O88983	Stx8	>sp|O88983|STX8_MOUSE Syntaxin-8 OS=Mus musculus OX=10090 GN=Stx8 PE=1 SV=1	8040.51	7977.47	3683.2	2177.37	5105.47	6766.56	7694.31	4695.09
UID404	O88986	O88986	Gcat	>sp|O88986|KBL_MOUSE 2-amino-3-ketobutyrate coenzyme A ligase, mitochondrial OS=Mus musculus OX=10090 GN=Gcat PE=1 SV=2	6295.91	6588.22	7220.72	6075.13	6854.09	6228.22	8223.79	6176.45
UID405	O88998	O88998	Olfm1	>sp|O88998|NOE1_MOUSE Noelin OS=Mus musculus OX=10090 GN=Olfm1 PE=1 SV=1	6478.23	7561.27	10533.2	9393.76	8224.2	7834.05	7000.61	8536.31
UID406	O89001	O89001	Cpd	>sp|O89001|CBPD_MOUSE Carboxypeptidase D OS=Mus musculus OX=10090 GN=Cpd PE=1 SV=2	1851.97	715.009	646.731	1844.14	1431.88	1886.13	2842.57	966.976
UID407	O89017	O89017	Lgmn	>sp|O89017|LGMN_MOUSE Legumain OS=Mus musculus OX=10090 GN=Lgmn PE=1 SV=1	1163.51	1742.5	2332.89	848.555	946.417	1814.86	807.075	1298.24
UID408	O89023	O89023	Tpp1	>sp|O89023|TPP1_MOUSE Tripeptidyl-peptidase 1 OS=Mus musculus OX=10090 GN=Tpp1 PE=1 SV=2	8003.91	10652.9	11813.7	8878.92	11237.4	12383	7911.73	8764.66
UID409	O89026	O89026	Robo1	>sp|O89026|ROBO1_MOUSE Roundabout homolog 1 OS=Mus musculus OX=10090 GN=Robo1 PE=1 SV=1	5474.07	2633.71	4675.06	2110.09	2697.28	2792.5	2844.77	1127.54
UID410	O89032;O89032-2;O89032-3	O89032;O89032-2;O89032-3	Sh3pxd2a	>sp|O89032|SPD2A_MOUSE SH3 and PX domain-containing protein 2A OS=Mus musculus OX=10090 GN=Sh3pxd2a PE=1 SV=2;>sp|O89032-2|SPD2A_MOUSE Isoform 2 of SH3 and PX domain-containing protein 2A OS=Mus musculus OX=10090 GN=Sh3pxd2a;>sp|O89032-3|SPD2A_MOUSE Isoform 3 of SH3 and PX domain-containing protein 2A OS=Mus musculus OX=10090 GN=Sh3pxd2a	3679.4	3603.96	6920.51	2364.86	3357.74	2040.88	1309.73	3690.47
UID411	O89051	O89051	Itm2b	>sp|O89051|ITM2B_MOUSE Integral membrane protein 2B OS=Mus musculus OX=10090 GN=Itm2b PE=1 SV=1	6177.5	7797.44	4596	4358.6	5495.99	6064.77	6847.35	8437.24
UID412	O89053	O89053	Coro1a	>sp|O89053|COR1A_MOUSE Coronin-1A OS=Mus musculus OX=10090 GN=Coro1a PE=1 SV=5	14076.5	14298.9	16312.9	22509.6	14741.7	16811.2	14511.7	12435.5
UID413	O89084	O89084	Pde4a	>sp|O89084|PDE4A_MOUSE cAMP-specific 3',5'-cyclic phosphodiesterase 4A OS=Mus musculus OX=10090 GN=Pde4a PE=1 SV=2	7655.07	9320.57	3975.87	2893.53	3889.21	4958.07	4885.97	6108.14
UID414	O89086	O89086	Rbm3	>sp|O89086|RBM3_MOUSE RNA-binding protein 3 OS=Mus musculus OX=10090 GN=Rbm3 PE=1 SV=1	5101.24	5724.89	4767.09	7854.44	2726.75	3645.12	2868.81	5567.49
UID415	O89106	O89106	Fhit	>sp|O89106|FHIT_MOUSE Bis(5'-adenosyl)-triphosphatase OS=Mus musculus OX=10090 GN=Fhit PE=1 SV=3	4744.27	4501.34	10919.7	5837.2	2843.7	4532.64	3153.04	4820.17
UID416	O89112	O89112	Lancl1	>sp|O89112|LANC1_MOUSE Glutathione S-transferase LANCL1 OS=Mus musculus OX=10090 GN=Lancl1 PE=1 SV=1	8283.4	10579.2	7106.63	8377.24	8426.49	11907.3	11189	11315.7
UID417	O89114	O89114	Dnajb5	>sp|O89114|DNJB5_MOUSE DnaJ homolog subfamily B member 5 OS=Mus musculus OX=10090 GN=Dnajb5 PE=2 SV=1	NaN	NaN	NaN	NaN	NaN	NaN	NaN	NaN
UID418	O89116	O89116	Vti1a	>sp|O89116|VTI1A_MOUSE Vesicle transport through interaction with t-SNAREs homolog 1A OS=Mus musculus OX=10090 GN=Vti1a PE=1 SV=1	8924.55	7015.21	7284.26	5436.65	7990.88	8031.5	7848.95	4010.82
UID419	P00158	P00158	Mt-Cyb	>sp|P00158|CYB_MOUSE Cytochrome b OS=Mus musculus OX=10090 GN=Mt-Cyb PE=1 SV=1	3819.04	2290.61	11408	7462.72	4872.08	6190.03	3522.45	5206.4
UID420	P00397	P00397	Mtco1	>sp|P00397|COX1_MOUSE Cytochrome c oxidase subunit 1 OS=Mus musculus OX=10090 GN=Mtco1 PE=1 SV=2	4032.09	4687.14	15255.4	17164.6	12041.2	11833.6	9320.26	8931.02
UID421	P00405	P00405	Mtco2	>sp|P00405|COX2_MOUSE Cytochrome c oxidase subunit 2 OS=Mus musculus OX=10090 GN=Mtco2 PE=1 SV=1	173039	168827	177653	147387	195085	219744	232254	223868
UID422	P00416	P00416	mt-Co3	>sp|P00416|COX3_MOUSE Cytochrome c oxidase subunit 3 OS=Mus musculus OX=10090 GN=mt-Co3 PE=1 SV=2	541.594	1008.11	1365.31	1405.68	2408.05	1001.89	1304.84	1516.01
UID423	P00493	P00493	Hprt1	>sp|P00493|HPRT_MOUSE Hypoxanthine-guanine phosphoribosyltransferase OS=Mus musculus OX=10090 GN=Hprt1 PE=1 SV=3	7805.55	7294.44	12881.2	24348.2	9300.8	7226.96	7262.56	7407.14
UID424	P00848	P00848	Mtatp6	>sp|P00848|ATP6_MOUSE ATP synthase subunit a OS=Mus musculus OX=10090 GN=Mtatp6 PE=1 SV=1	NaN	NaN	NaN	NaN	NaN	NaN	NaN	NaN
UID425	P00920	P00920	Ca2	>sp|P00920|CAH2_MOUSE Carbonic anhydrase 2 OS=Mus musculus OX=10090 GN=Ca2 PE=1 SV=4	21943.1	25216.4	29843.7	22773	22708.9	21458	21614.9	16421.5
UID426	P01831	P01831	Thy1	>sp|P01831|THY1_MOUSE Thy-1 membrane glycoprotein OS=Mus musculus OX=10090 GN=Thy1 PE=1 SV=1	90882.1	102377	59767	66188	78540.4	88089.4	94936.5	92303
UID427	P01899	P01899	H2-D1	>sp|P01899|HA11_MOUSE H-2 class I histocompatibility antigen, D-B alpha chain OS=Mus musculus OX=10090 GN=H2-D1 PE=1 SV=2	NaN	NaN	NaN	NaN	NaN	NaN	NaN	NaN
UID428	P01942	P01942	Hba	>sp|P01942|HBA_MOUSE Hemoglobin subunit alpha OS=Mus musculus OX=10090 GN=Hba PE=1 SV=2	8732.83	9118	3989.46	11379.2	3347.73	4983.4	6055.4	6767.6
UID429	P02088	P02088	Hbb-b1	>sp|P02088|HBB1_MOUSE Hemoglobin subunit beta-1 OS=Mus musculus OX=10090 GN=Hbb-b1 PE=1 SV=2	6717.67	7716.61	6811.77	27696	3765.81	5701.41	4928.65	5478.95
UID430	P02301;P68433;P84228;P84244	P02301;P68433;P84228;P84244	H3f3c;H3c1;Hist1h3b;H3-3a	>sp|P02301|H3C_MOUSE Histone H3.3C OS=Mus musculus OX=10090 GN=H3f3c PE=3 SV=3;>sp|P68433|H31_MOUSE Histone H3.1 OS=Mus musculus OX=10090 GN=H3c1 PE=1 SV=2;>sp|P84228|H32_MOUSE Histone H3.2 OS=Mus musculus OX=10090 GN=Hist1h3b PE=1 SV=2;>sp|P84244|H33_MOUSE Histone H3.3 OS=Mus musculus OX=10090 GN=H3-3a PE=1 SV=2	14407.2	11543.3	3286.88	19441.2	5581.66	8034.98	7127.18	9771.96
UID431	P02535;P02535-2;P02535-3	P02535;P02535-2;P02535-3	Krt10	>sp|P02535|K1C10_MOUSE Keratin, type I cytoskeletal 10 OS=Mus musculus OX=10090 GN=Krt10 PE=1 SV=3;>sp|P02535-2|K1C10_MOUSE Isoform 2 of Keratin, type I cytoskeletal 10 OS=Mus musculus OX=10090 GN=Krt10;>sp|P02535-3|K1C10_MOUSE Isoform 3 of Keratin, type I cytoskeletal 10 OS=Mus musculus OX=10090 GN=Krt10	12657.9	9483.99	40680.6	43362.7	46559.9	6121.81	16386.2	14657.4
UID432	P03888	P03888	Mtnd1	>sp|P03888|NU1M_MOUSE NADH-ubiquinone oxidoreductase chain 1 OS=Mus musculus OX=10090 GN=Mtnd1 PE=1 SV=3	6256.56	6427.8	22699.7	16350.5	21644.8	17020.6	13397.7	12738.8
UID433	P03893	P03893	Mtnd2	>sp|P03893|NU2M_MOUSE NADH-ubiquinone oxidoreductase chain 2 OS=Mus musculus OX=10090 GN=Mtnd2 PE=1 SV=2	36052.4	46173.4	28541.9	26958.2	20678.5	19188.9	20564.4	17402.6
UID434	P03899	P03899	Mtnd3	>sp|P03899|NU3M_MOUSE NADH-ubiquinone oxidoreductase chain 3 OS=Mus musculus OX=10090 GN=Mtnd3 PE=1 SV=3	3574.05	881.9	4710.63	15873.8	7344.96	15768.4	14524	8689.58
UID435	P03911	P03911	Mtnd4	>sp|P03911|NU4M_MOUSE NADH-ubiquinone oxidoreductase chain 4 OS=Mus musculus OX=10090 GN=Mtnd4 PE=1 SV=1	4044.68	4563	9041.08	7097.66	8044.29	6303.1	7477.28	5674.89
UID436	P03921	P03921	Mtnd5	>sp|P03921|NU5M_MOUSE NADH-ubiquinone oxidoreductase chain 5 OS=Mus musculus OX=10090 GN=Mtnd5 PE=1 SV=3	4073.05	3706.79	12221	9499.43	10972.2	8006.04	7568.98	6922.83
UID437	P03930	P03930	Mtatp8	>sp|P03930|ATP8_MOUSE ATP synthase protein 8 OS=Mus musculus OX=10090 GN=Mtatp8 PE=1 SV=1	17969.6	21979.7	13194.8	10183.1	18001.3	17385.1	20720.4	16975.8
UID438	P03975	P03975	Iap	>sp|P03975|IGEB_MOUSE IgE-binding protein OS=Mus musculus OX=10090 GN=Iap PE=2 SV=1	NaN	NaN	NaN	NaN	NaN	NaN	NaN	NaN
UID439	P03995	P03995	Gfap	>sp|P03995|GFAP_MOUSE Glial fibrillary acidic protein OS=Mus musculus OX=10090 GN=Gfap PE=1 SV=4	7281.95	7291.37	5848.09	8271.46	7260.84	4834.75	4969.05	6544.12
UID440	P04104	P04104	Krt1	>sp|P04104|K2C1_MOUSE Keratin, type II cytoskeletal 1 OS=Mus musculus OX=10090 GN=Krt1 PE=1 SV=4	21168.2	24529.5	63924.7	56669.3	72829.8	15455.1	37704.6	32287.1
UID441	P04370	P04370	Mbp	>sp|P04370|MBP_MOUSE Myelin basic protein OS=Mus musculus OX=10090 GN=Mbp PE=1 SV=2	4840.54	3085.8	11620.1	2980.29	2180.12	2304.65	3642.98	1349.83
UID442	P04370-4	P04370-4	Mbp	>sp|P04370-4|MBP_MOUSE Isoform 4 of Myelin basic protein OS=Mus musculus OX=10090 GN=Mbp	43020.2	76556.4	10969	13887.7	19894.9	31899.6	44006.5	37858.9
UID443	P04370-6	P04370-6	Mbp	>sp|P04370-6|MBP_MOUSE Isoform 6 of Myelin basic protein OS=Mus musculus OX=10090 GN=Mbp	81227.6	399006	671.633	877.292	4930.54	17723.3	42743.3	43475.4
UID444	P04370-7	P04370-7	Mbp	>sp|P04370-7|MBP_MOUSE Isoform 7 of Myelin basic protein OS=Mus musculus OX=10090 GN=Mbp	40732.4	43992.2	8820.95	10463.5	13117.3	15751.2	17708.4	11450
UID445	P04627	P04627	Araf	>sp|P04627|ARAF_MOUSE Serine/threonine-protein kinase A-Raf OS=Mus musculus OX=10090 GN=Araf PE=1 SV=2	11398	9277.26	9570.4	10224.4	8620.47	7556.06	9796.5	8705.98
UID446	P04919;P04919-2	P04919;P04919-2	Slc4a1	>sp|P04919|B3AT_MOUSE Band 3 anion transport protein OS=Mus musculus OX=10090 GN=Slc4a1 PE=1 SV=1;>sp|P04919-2|B3AT_MOUSE Isoform 2 of Band 3 anion transport protein OS=Mus musculus OX=10090 GN=Slc4a1	7929.47	1894.16	3080.17	2938.7	5419.46	4260.65	6390.26	3587.48
UID447	P04925	P04925	Prnp	>sp|P04925|PRIO_MOUSE Major prion protein OS=Mus musculus OX=10090 GN=Prnp PE=1 SV=2	3393.67	3328.67	4812.94	3692.82	3717.59	4160.58	4473.86	3580.07
UID448	P05063	P05063	Aldoc	>sp|P05063|ALDOC_MOUSE Fructose-bisphosphate aldolase C OS=Mus musculus OX=10090 GN=Aldoc PE=1 SV=4	28710.1	36083.5	27124.8	25135.7	27882.2	28681.1	31661.1	31022.4
UID449	P05064	P05064	Aldoa	>sp|P05064|ALDOA_MOUSE Fructose-bisphosphate aldolase A OS=Mus musculus OX=10090 GN=Aldoa PE=1 SV=2	37321.3	43453.2	29124.6	36393.6	33537.5	38716.8	38720.7	40044.2
UID450	P05132	P05132	Prkaca	>sp|P05132|KAPCA_MOUSE cAMP-dependent protein kinase catalytic subunit alpha OS=Mus musculus OX=10090 GN=Prkaca PE=1 SV=3	9316.48	9483.52	6204.53	6496.04	7763.92	8247.8	8024.89	7924.9
UID451	P05201	P05201	Got1	>sp|P05201|AATC_MOUSE Aspartate aminotransferase, cytoplasmic OS=Mus musculus OX=10090 GN=Got1 PE=1 SV=3	68910.7	70695.4	57269.9	67721.4	60894.5	70186.1	71584.4	72780.7
UID452	P05202	P05202	Got2	>sp|P05202|AATM_MOUSE Aspartate aminotransferase, mitochondrial OS=Mus musculus OX=10090 GN=Got2 PE=1 SV=1	73784.3	98592.9	44579	62137.9	59222.3	80876.8	84151.1	93563.8
UID453	P05480	P05480	Src	>sp|P05480|SRC_MOUSE Neuronal proto-oncogene tyrosine-protein kinase Src OS=Mus musculus OX=10090 GN=Src PE=1 SV=4	6973.43	7160.88	8054.43	8260.42	7849.9	8633.03	7172.9	7474.42
UID454	P05532;P05532-2	P05532;P05532-2	Kit	>sp|P05532|KIT_MOUSE Mast/stem cell growth factor receptor Kit OS=Mus musculus OX=10090 GN=Kit PE=1 SV=3;>sp|P05532-2|KIT_MOUSE Isoform 2 of Mast/stem cell growth factor receptor Kit OS=Mus musculus OX=10090 GN=Kit	NaN	NaN	NaN	NaN	NaN	NaN	NaN	NaN
UID455	P05532;P05532-2;P05532-3	P05532;P05532-2;P05532-3	Kit	>sp|P05532|KIT_MOUSE Mast/stem cell growth factor receptor Kit OS=Mus musculus OX=10090 GN=Kit PE=1 SV=3;>sp|P05532-2|KIT_MOUSE Isoform 2 of Mast/stem cell growth factor receptor Kit OS=Mus musculus OX=10090 GN=Kit;>sp|P05532-3|KIT_MOUSE Isoform 3 of Mast/stem cell growth factor receptor Kit OS=Mus musculus OX=10090 GN=Kit	3492.14	3867.3	2057.97	2535.49	2545.26	2969.81	3630.17	2982.25
UID456	P05555;P05555-2	P05555;P05555-2	Itgam	>sp|P05555|ITAM_MOUSE Integrin alpha-M OS=Mus musculus OX=10090 GN=Itgam PE=1 SV=2;>sp|P05555-2|ITAM_MOUSE Isoform 2 of Integrin alpha-M OS=Mus musculus OX=10090 GN=Itgam	NaN	NaN	NaN	NaN	NaN	NaN	NaN	NaN
UID457	P06151	P06151	Ldha	>sp|P06151|LDHA_MOUSE L-lactate dehydrogenase A chain OS=Mus musculus OX=10090 GN=Ldha PE=1 SV=3	15346.7	16290.1	23923.1	19674.3	19610.7	22023.6	19077.4	17616.9
UID458	P06745	P06745	Gpi	>sp|P06745|G6PI_MOUSE Glucose-6-phosphate isomerase OS=Mus musculus OX=10090 GN=Gpi PE=1 SV=4	28269.9	29079.3	16437.3	20510.2	22154.6	25063.5	28226.4	28314.1
UID459	P06797	P06797	Ctsl	>sp|P06797|CATL1_MOUSE Cathepsin L1 OS=Mus musculus OX=10090 GN=Ctsl PE=1 SV=2	3174.4	3514.82	8382.15	13291.3	5003.25	4094.67	1051.95	4791.47
UID460	P06801	P06801	Me1	>sp|P06801|MAOX_MOUSE NADP-dependent malic enzyme OS=Mus musculus OX=10090 GN=Me1 PE=1 SV=2	6430.69	7730.03	13656.8	12330.8	9905.28	8124.4	7118.1	7234.22
UID461	P06837	P06837	Gap43	>sp|P06837|NEUM_MOUSE Neuromodulin OS=Mus musculus OX=10090 GN=Gap43 PE=1 SV=1	3277.89	2804.22	8826.36	6575.13	4414.17	2821.23	3130.8	1787.39
UID462	P06880	P06880	Gh1	>sp|P06880|SOMA_MOUSE Somatotropin OS=Mus musculus OX=10090 GN=Gh1 PE=2 SV=1	37783.2	865.66	990.045	1308.08	806.908	1195.53	898.277	1344.8
UID463	P07214	P07214	Sparc	>sp|P07214|SPRC_MOUSE SPARC OS=Mus musculus OX=10090 GN=Sparc PE=1 SV=1	1122.49	1450.28	2839.86	2961.19	4189.62	2765.02	2623.27	977.486
UID464	P07356	P07356	Anxa2	>sp|P07356|ANXA2_MOUSE Annexin A2 OS=Mus musculus OX=10090 GN=Anxa2 PE=1 SV=2	1559.07	2018.56	2558.26	3044.85	2754.13	1284.11	1614.71	1764.9
UID465	P07724	P07724	Alb	>sp|P07724|ALBU_MOUSE Serum albumin OS=Mus musculus OX=10090 GN=Alb PE=1 SV=3	13591	14129.2	16778.2	33856.2	11339.2	15481.4	11026	12253.9
UID466	P07901	P07901	Hsp90aa1	>sp|P07901|HS90A_MOUSE Heat shock protein HSP 90-alpha OS=Mus musculus OX=10090 GN=Hsp90aa1 PE=1 SV=4	18129.5	23050.3	18232.2	17889.2	16699.1	19405.1	19204.9	21725.9
UID467	P07934	P07934	Phkg1	>sp|P07934|PHKG1_MOUSE Phosphorylase b kinase gamma catalytic chain, skeletal muscle/heart isoform OS=Mus musculus OX=10090 GN=Phkg1 PE=1 SV=3	3792.11	1469.77	1828.37	1170.17	1871.28	1126.78	793.026	875.409
UID468	P08003	P08003	Pdia4	>sp|P08003|PDIA4_MOUSE Protein disulfide-isomerase A4 OS=Mus musculus OX=10090 GN=Pdia4 PE=1 SV=3	6070.32	5844.31	4844.9	4522.02	4505.18	4330.89	4870.1	5562.4
UID469	P08030	P08030	Aprt	>sp|P08030|APT_MOUSE Adenine phosphoribosyltransferase OS=Mus musculus OX=10090 GN=Aprt PE=1 SV=2	7298.96	5549.5	6150.49	5496.05	7436.22	5336.76	7096.91	7529
UID470	P08074	P08074	Cbr2	>sp|P08074|CBR2_MOUSE Carbonyl reductase [NADPH] 2 OS=Mus musculus OX=10090 GN=Cbr2 PE=1 SV=1	NaN	NaN	NaN	NaN	NaN	NaN	NaN	NaN
UID471	P08113	P08113	Hsp90b1	>sp|P08113|ENPL_MOUSE Endoplasmin OS=Mus musculus OX=10090 GN=Hsp90b1 PE=1 SV=2	11118.8	12438.9	14908.4	12965.4	10571.9	9115.61	10845.8	12688.9
UID472	P08226	P08226	Apoe	>sp|P08226|APOE_MOUSE Apolipoprotein E OS=Mus musculus OX=10090 GN=Apoe PE=1 SV=2	8163.27	8259.94	7377.51	7022.38	7884.54	7605.97	6179.39	7672.43
UID473	P08228	P08228	Sod1	>sp|P08228|SODC_MOUSE Superoxide dismutase [Cu-Zn] OS=Mus musculus OX=10090 GN=Sod1 PE=1 SV=2	13467.8	12743	36117.5	39634.3	17213.6	14528	14346.6	12222.2
UID474	P08249	P08249	Mdh2	>sp|P08249|MDHM_MOUSE Malate dehydrogenase, mitochondrial OS=Mus musculus OX=10090 GN=Mdh2 PE=1 SV=3	162845	229048	25028.4	50106.4	70273	140847	176760	217139
UID475	P08414	P08414	Camk4	>sp|P08414|KCC4_MOUSE Calcium/calmodulin-dependent protein kinase type IV OS=Mus musculus OX=10090 GN=Camk4 PE=1 SV=2	3608.07	3818.07	4843.02	4189.3	3367.41	4160.84	4168.09	4661.48
UID476	P08551	P08551	Nefl	>sp|P08551|NFL_MOUSE Neurofilament light polypeptide OS=Mus musculus OX=10090 GN=Nefl PE=1 SV=5	18140.5	22629.3	10006.3	16097	17687.8	12752	15634.8	26581.1
UID477	P08553	P08553	Nefm	>sp|P08553|NFM_MOUSE Neurofilament medium polypeptide OS=Mus musculus OX=10090 GN=Nefm PE=1 SV=4	7874.4	8160.34	7684.23	11710.8	9319.24	5624.05	7140.26	11560.7
UID478	P08556	P08556	Nras	>sp|P08556|RASN_MOUSE GTPase NRas OS=Mus musculus OX=10090 GN=Nras PE=1 SV=1	22091.9	25554.3	5332.42	26299.8	20150.7	26774.3	21487.2	22237.3
UID479	P08752	P08752	Gnai2	>sp|P08752|GNAI2_MOUSE Guanine nucleotide-binding protein G(i) subunit alpha-2 OS=Mus musculus OX=10090 GN=Gnai2 PE=1 SV=5	21347.6	26978.4	10389.9	21014.1	21059.4	26502	25794.9	23413.2
UID480	P08905	P08905	Lyz2	>sp|P08905|LYZ2_MOUSE Lysozyme C-2 OS=Mus musculus OX=10090 GN=Lyz2 PE=1 SV=2	5842.13	9824.36	3930.31	11667.5	5305.45	5712.92	5204.99	8784.2
UID481	P09055	P09055	Itgb1	>sp|P09055|ITB1_MOUSE Integrin beta-1 OS=Mus musculus OX=10090 GN=Itgb1 PE=1 SV=1	4815.3	3487.05	4629.2	6826.07	5518.14	2342.13	2491.88	3036.97
UID482	P09103	P09103	P4hb	>sp|P09103|PDIA1_MOUSE Protein disulfide-isomerase OS=Mus musculus OX=10090 GN=P4hb PE=1 SV=2	5356.32	4661.98	9227.86	8623.22	5641.14	4818.25	4700.17	5333.68
UID483	P09240	P09240	Cck	>sp|P09240|CCKN_MOUSE Cholecystokinin OS=Mus musculus OX=10090 GN=Cck PE=1 SV=3	NaN	NaN	NaN	NaN	NaN	NaN	NaN	NaN
UID484	P09242	P09242	Alpl	>sp|P09242|PPBT_MOUSE Alkaline phosphatase, tissue-nonspecific isozyme OS=Mus musculus OX=10090 GN=Alpl PE=1 SV=2	963.781	1625.21	2592.2	616.667	1487.98	1647.28	1435.06	715.634
UID485	P09405	P09405	Ncl	>sp|P09405|NUCL_MOUSE Nucleolin OS=Mus musculus OX=10090 GN=Ncl PE=1 SV=2	2149.75	1620.96	3156.99	4418.1	2394.49	1787.29	2687.86	2183.24
UID486	P09411	P09411	Pgk1	>sp|P09411|PGK1_MOUSE Phosphoglycerate kinase 1 OS=Mus musculus OX=10090 GN=Pgk1 PE=1 SV=4	39181.1	44036.8	24923.1	33644.5	35433.3	41069.9	42393.6	41943.9
UID487	P09470	P09470	Ace	>sp|P09470|ACE_MOUSE Angiotensin-converting enzyme OS=Mus musculus OX=10090 GN=Ace PE=1 SV=3	NaN	NaN	NaN	NaN	NaN	NaN	NaN	NaN
UID488	P09470;P09470-2	P09470;P09470-2	Ace	>sp|P09470|ACE_MOUSE Angiotensin-converting enzyme OS=Mus musculus OX=10090 GN=Ace PE=1 SV=3;>sp|P09470-2|ACE_MOUSE Isoform Testis-specific of Angiotensin-converting enzyme OS=Mus musculus OX=10090 GN=Ace	6358.78	8095.3	6903.9	4815.04	7010.51	6445.74	7199.71	6262.59
UID489	P09528	P09528	Fth1	>sp|P09528|FRIH_MOUSE Ferritin heavy chain OS=Mus musculus OX=10090 GN=Fth1 PE=1 SV=2	2510.18	3004.09	4878.42	3646.25	2682.04	2761.7	2714.41	3189.34
UID490	P09541	P09541	Myl4	>sp|P09541|MYL4_MOUSE Myosin light chain 4 OS=Mus musculus OX=10090 GN=Myl4 PE=1 SV=3	NaN	NaN	NaN	NaN	NaN	NaN	NaN	NaN
UID491	P09671	P09671	Sod2	>sp|P09671|SODM_MOUSE Superoxide dismutase [Mn], mitochondrial OS=Mus musculus OX=10090 GN=Sod2 PE=1 SV=3	31027.5	33450.7	38129.4	36318.5	34317.2	33901.1	34130.8	37783.5
UID492	P09925	P09925	Surf1	>sp|P09925|SURF1_MOUSE Surfeit locus protein 1 OS=Mus musculus OX=10090 GN=Surf1 PE=1 SV=3	7539.19	6975.47	6175.46	6536.57	6091.65	7539.07	7395.17	6886.27
UID493	P0C027;P0C028	P0C027;P0C028	Nudt10;Nudt11	>sp|P0C027|NUD10_MOUSE Diphosphoinositol polyphosphate phosphohydrolase 3-alpha OS=Mus musculus OX=10090 GN=Nudt10 PE=1 SV=1;>sp|P0C028|NUD11_MOUSE Diphosphoinositol polyphosphate phosphohydrolase 3-beta OS=Mus musculus OX=10090 GN=Nudt11 PE=1 SV=1	3393.8	2216.54	3581.08	7834.2	2307.73	1847.26	2134.79	1538.52
UID494	P0C0A3	P0C0A3	Chmp6	>sp|P0C0A3|CHMP6_MOUSE Charged multivesicular body protein 6 OS=Mus musculus OX=10090 GN=Chmp6 PE=1 SV=2	15355.1	19505.9	9968.35	15908.8	11733.9	12799.2	14375.3	10633.8
UID495	P0C192	P0C192	Lrrc4b	>sp|P0C192|LRC4B_MOUSE Leucine-rich repeat-containing protein 4B OS=Mus musculus OX=10090 GN=Lrrc4b PE=1 SV=1	2822.69	2800.54	6648.34	4997.83	5305.38	4656.94	3896.92	3965.97
UID496	P0C5J4	P0C5J4	Gpr52	>sp|P0C5J4|GPR52_MOUSE G-protein coupled receptor 52 OS=Mus musculus OX=10090 GN=Gpr52 PE=2 SV=1	NaN	NaN	NaN	NaN	NaN	NaN	NaN	NaN
UID497	P0C605;P0C605-2;Q61410	P0C605;P0C605-2;Q61410	Prkg1;Prkg1;Prkg2	>sp|P0C605|KGP1_MOUSE cGMP-dependent protein kinase 1 OS=Mus musculus OX=10090 GN=Prkg1 PE=1 SV=1;>sp|P0C605-2|KGP1_MOUSE Isoform Beta of cGMP-dependent protein kinase 1 OS=Mus musculus OX=10090 GN=Prkg1;>sp|Q61410|KGP2_MOUSE cGMP-dependent protein kinase 2 OS=Mus musculus OX=10090 GN=Prkg2 PE=1 SV=1	2185.66	2433.75	3331.19	1900.51	4419.96	4671.06	3255.99	1918.47
UID498	P0C673	P0C673	Igsf11	>sp|P0C673|IGS11_MOUSE Immunoglobulin superfamily member 11 OS=Mus musculus OX=10090 GN=Igsf11 PE=1 SV=1	7721.6	6256.56	4515.54	3901.1	5940.69	3753.55	5784.64	3988.25
UID499	P0C7L0;P0C7L0-2	P0C7L0;P0C7L0-2	Wipf3	>sp|P0C7L0|WIPF3_MOUSE WAS/WASL-interacting protein family member 3 OS=Mus musculus OX=10090 GN=Wipf3 PE=1 SV=1;>sp|P0C7L0-2|WIPF3_MOUSE Isoform 2 of WAS/WASL-interacting protein family member 3 OS=Mus musculus OX=10090 GN=Wipf3	11203.3	11499.7	11251.9	11571.8	8257.7	9587.85	8949.62	14427.5
UID500	P0C7M9	P0C7M9	Clec2l	>sp|P0C7M9|CLC2L_MOUSE C-type lectin domain family 2 member L OS=Mus musculus OX=10090 GN=Clec2l PE=1 SV=1	799.66	1353.17	13974.3	8289.56	8178.83	3880.84	3041.64	4718.75
UID501	P0C8K7	P0C8K7	Smim1	>sp|P0C8K7|SMIM1_MOUSE Small integral membrane protein 1 OS=Mus musculus OX=10090 GN=Smim1 PE=1 SV=1	18136.4	20587.7	10631.1	11522.1	14468.6	15535.9	18169.6	13131.4
UID502	P0C913	P0C913		>sp|P0C913|OCC1_MOUSE Overexpressed in colon carcinoma 1 protein homolog OS=Mus musculus OX=10090 PE=3 SV=1	NaN	NaN	NaN	NaN	NaN	NaN	NaN	NaN
UID503	P0CG49;P0CG50;P62983;P62984	P0CG49;P0CG50;P62983;P62984	Ubb;Ubc;Rps27a;Uba52	>sp|P0CG49|UBB_MOUSE Polyubiquitin-B OS=Mus musculus OX=10090 GN=Ubb PE=2 SV=1;>sp|P0CG50|UBC_MOUSE Polyubiquitin-C OS=Mus musculus OX=10090 GN=Ubc PE=1 SV=2;>sp|P62983|RS27A_MOUSE Ubiquitin-40S ribosomal protein S27a OS=Mus musculus OX=10090 GN=Rps27a PE=1 SV=2;>sp|P62984|RL40_MOUSE Ubiquitin-60S ribosomal protein L40 OS=Mus musculus OX=10090 GN=Uba52 PE=1 SV=2	44509.7	43270.7	10554.4	10076.8	29389.8	41283.3	42690.2	41770.4
UID504	P0DI97	P0DI97	Nrxn1	>sp|P0DI97|NRX1B_MOUSE Neurexin-1-beta OS=Mus musculus OX=10090 GN=Nrxn1 PE=1 SV=1	847.378	2194.82	870.941	1644.75	853.656	1644.75	956.408	936.872
UID505	P0DN34	P0DN34	Ndufb1	>sp|P0DN34|NDUB1_MOUSE NADH dehydrogenase [ubiquinone] 1 beta subcomplex subunit 1 OS=Mus musculus OX=10090 GN=Ndufb1 PE=1 SV=1	8381.62	9179.96	5951.6	4807.32	6842.86	7464.84	7443.01	5614.84
UID506	P0DP26;P0DP27;P0DP28	P0DP26;P0DP27;P0DP28	Calm1;Calm2;Calm3	>sp|P0DP26|CALM1_MOUSE Calmodulin-1 OS=Mus musculus OX=10090 GN=Calm1 PE=1 SV=1;>sp|P0DP27|CALM2_MOUSE Calmodulin-2 OS=Mus musculus OX=10090 GN=Calm2 PE=1 SV=1;>sp|P0DP28|CALM3_MOUSE Calmodulin-3 OS=Mus musculus OX=10090 GN=Calm3 PE=1 SV=1	2602.32	6084.27	24175.7	7673.45	1512.89	2110.96	2191.51	973.985
UID507	P0DP60	P0DP60	Lynx1	>sp|P0DP60|LYNX1_MOUSE Ly-6/neurotoxin-like protein 1 OS=Mus musculus OX=10090 GN=Lynx1 PE=1 SV=1	85450.5	59416.7	50463.9	52234	88631.3	90577.6	107181	131134
UID508	P10126	P10126	Eef1a1	>sp|P10126|EF1A1_MOUSE Elongation factor 1-alpha 1 OS=Mus musculus OX=10090 GN=Eef1a1 PE=1 SV=3	25403.1	25531.7	27577.3	31240.2	29006.2	27151.2	27620.6	30489.6
UID509	P10518	P10518	Alad	>sp|P10518|HEM2_MOUSE Delta-aminolevulinic acid dehydratase OS=Mus musculus OX=10090 GN=Alad PE=1 SV=1	5495.24	5358.64	6900.69	6930.59	5632.64	6061.29	6696.85	6105.75
UID510	P10605	P10605	Ctsb	>sp|P10605|CATB_MOUSE Cathepsin B OS=Mus musculus OX=10090 GN=Ctsb PE=1 SV=2	2966.97	4114.96	5659.1	6799.81	4199.43	5506.21	4133.41	4267.32
UID511	P10630;P10630-2	P10630;P10630-2	Eif4a2	>sp|P10630|IF4A2_MOUSE Eukaryotic initiation factor 4A-II OS=Mus musculus OX=10090 GN=Eif4a2 PE=1 SV=2;>sp|P10630-2|IF4A2_MOUSE Isoform 2 of Eukaryotic initiation factor 4A-II OS=Mus musculus OX=10090 GN=Eif4a2	6454.75	6438.44	5967.17	6212.12	5754.67	4726.09	6114.23	7273.66
UID512	P10637	P10637	Mapt	>sp|P10637|TAU_MOUSE Microtubule-associated protein tau OS=Mus musculus OX=10090 GN=Mapt PE=1 SV=3	10967.3	11852.5	8618.51	8986.48	7880.21	9668.87	10806.3	12728.6
UID513	P10637-2	P10637-2	Mapt	>sp|P10637-2|TAU_MOUSE Isoform Tau-A of Microtubule-associated protein tau OS=Mus musculus OX=10090 GN=Mapt	5813.22	8807.38	40620.2	32036	9730.34	7656.77	9848.66	5406.54
UID514	P10637-3;P10637-4	P10637-3;P10637-4	Mapt	>sp|P10637-3|TAU_MOUSE Isoform Tau-B of Microtubule-associated protein tau OS=Mus musculus OX=10090 GN=Mapt;>sp|P10637-4|TAU_MOUSE Isoform Tau-C of Microtubule-associated protein tau OS=Mus musculus OX=10090 GN=Mapt	7236.86	4939.18	37136.7	39127.2	15811.9	7034.11	8351.75	6904.54
UID515	P10639	P10639	Txn	>sp|P10639|THIO_MOUSE Thioredoxin OS=Mus musculus OX=10090 GN=Txn PE=1 SV=3	7984.98	9653.43	7793.31	26934.5	7928.17	11632	8201.31	10369.5
UID516	P10649	P10649	Gstm1	>sp|P10649|GSTM1_MOUSE Glutathione S-transferase Mu 1 OS=Mus musculus OX=10090 GN=Gstm1 PE=1 SV=2	21878.9	23875.6	25647.5	31925.8	21777	22782.1	23259.2	33215.9
UID517	P10833	P10833	Rras	>sp|P10833|RRAS_MOUSE Ras-related protein R-Ras OS=Mus musculus OX=10090 GN=Rras PE=1 SV=1	6172.88	5431.61	8174.43	8382.08	10223.9	6617.72	7213.46	6581.12
UID518	P10852-2	P10852-2	Slc3a2	>sp|P10852-2|4F2_MOUSE Isoform 2 of 4F2 cell-surface antigen heavy chain OS=Mus musculus OX=10090 GN=Slc3a2	29408.1	27532.7	28086.5	22487.3	32254.8	28787.8	28612.3	24676.9
UID519	P10853;Q64475;Q8CGP2;Q8CGP2-2	P10853;Q64475;Q8CGP2;Q8CGP2-2	H2bc7;Hist1h2bb;Hist1h2bp;Hist1h2bp	>sp|P10853|H2B1F_MOUSE Histone H2B type 1-F/J/L OS=Mus musculus OX=10090 GN=H2bc7 PE=1 SV=2;>sp|Q64475|H2B1B_MOUSE Histone H2B type 1-B OS=Mus musculus OX=10090 GN=Hist1h2bb PE=1 SV=3;>sp|Q8CGP2|H2B1P_MOUSE Histone H2B type 1-P OS=Mus musculus OX=10090 GN=Hist1h2bp PE=1 SV=3;>sp|Q8CGP2-2|H2B1P_MOUSE Isoform 2 of Histone H2B type 1-P OS=Mus musculus OX=10090 GN=Hist1h2bp	14624.6	13136.1	4846.18	11877.3	5382.14	7444.58	6992.91	12016.9
UID520	P10922	P10922	H1-0	>sp|P10922|H10_MOUSE Histone H1.0 OS=Mus musculus OX=10090 GN=H1-0 PE=2 SV=4	5740.77	5057.86	1717.15	21400.3	2058.46	2648.92	2727.66	1973.94
UID521	P11352	P11352	Gpx1	>sp|P11352|GPX1_MOUSE Glutathione peroxidase 1 OS=Mus musculus OX=10090 GN=Gpx1 PE=1 SV=2	16560.4	21602.2	16280	18227	15166.6	17522.9	18116	18241
UID522	P11404	P11404	Fabp3	>sp|P11404|FABPH_MOUSE Fatty acid-binding protein, heart OS=Mus musculus OX=10090 GN=Fabp3 PE=1 SV=5	9544.04	10218.5	11914.4	14491	9381.09	10572.5	9299.18	14318.8
UID523	P11438	P11438	Lamp1	>sp|P11438|LAMP1_MOUSE Lysosome-associated membrane glycoprotein 1 OS=Mus musculus OX=10090 GN=Lamp1 PE=1 SV=2	6678.47	6810.59	15122.1	13776.8	9630.37	8707.03	7934.78	8687.72
UID524	P11499	P11499	Hsp90ab1	>sp|P11499|HS90B_MOUSE Heat shock protein HSP 90-beta OS=Mus musculus OX=10090 GN=Hsp90ab1 PE=1 SV=3	18615	22654.5	18727.4	18189.6	17666.4	18617.3	18353.2	21257.5
UID525	P11531	P11531	Dmd	>sp|P11531|DMD_MOUSE Dystrophin OS=Mus musculus OX=10090 GN=Dmd PE=1 SV=3	5268.48	4592.02	4142.12	3740.11	4151.97	3639.18	4844.8	3815.94
UID526	P11627	P11627	L1cam	>sp|P11627|L1CAM_MOUSE Neural cell adhesion molecule L1 OS=Mus musculus OX=10090 GN=L1cam PE=1 SV=1	16461.8	17692.8	16437.2	17047.7	13941	13198.2	12918.8	17429.8
UID527	P11798	P11798	Camk2a	>sp|P11798|KCC2A_MOUSE Calcium/calmodulin-dependent protein kinase type II subunit alpha OS=Mus musculus OX=10090 GN=Camk2a PE=1 SV=2	38703.9	46446.9	21792.4	29378	32761.3	48065.1	43683.7	37793.6
UID528	P11798-2	P11798-2	Camk2a	>sp|P11798-2|KCC2A_MOUSE Isoform Alpha KAP of Calcium/calmodulin-dependent protein kinase type II subunit alpha OS=Mus musculus OX=10090 GN=Camk2a	6031.45	8950.26	6363.48	6375.85	6177.66	7483.26	8985.48	6532.34
UID529	P11835	P11835	Itgb2	>sp|P11835|ITB2_MOUSE Integrin beta-2 OS=Mus musculus OX=10090 GN=Itgb2 PE=1 SV=2	2601.08	866.267	1867.4	1949.58	3363.22	3091.22	3036.32	1167.13
UID530	P11881;P11881-2;P11881-3;P11881-4;P11881-5;P11881-6;P11881-7;P11881-8	P11881;P11881-2;P11881-3;P11881-4;P11881-5;P11881-6;P11881-7;P11881-8	Itpr1	>sp|P11881|ITPR1_MOUSE Inositol 1,4,5-trisphosphate receptor type 1 OS=Mus musculus OX=10090 GN=Itpr1 PE=1 SV=2;>sp|P11881-2|ITPR1_MOUSE Isoform 2 of Inositol 1,4,5-trisphosphate receptor type 1 OS=Mus musculus OX=10090 GN=Itpr1;>sp|P11881-3|ITPR1_MOUSE Isoform 3 of Inositol 1,4,5-trisphosphate receptor type 1 OS=Mus musculus OX=10090 GN=Itpr1;>sp|P11881-4|ITPR1_MOUSE Isoform 4 of Inositol 1,4,5-…	4637.93	8131.33	4927.15	4074.04	4796.49	5154.16	5069.17	9175.33
UID531	P11930	P11930	Nudt19	>sp|P11930|NUD19_MOUSE Nucleoside diphosphate-linked moiety X motif 19 OS=Mus musculus OX=10090 GN=Nudt19 PE=1 SV=2	9238.18	6167.52	1784.12	5827.98	5644.91	4282.29	5040.45	2429.19
UID532	P11983	P11983	Tcp1	>sp|P11983|TCPA_MOUSE T-complex protein 1 subunit alpha OS=Mus musculus OX=10090 GN=Tcp1 PE=1 SV=3	8666.97	8720.27	8969.73	8685.81	9572.48	9042.04	9314.14	8664.99
UID533	P12023;P12023-2;P12023-3	P12023;P12023-2;P12023-3	App	>sp|P12023|A4_MOUSE Amyloid-beta A4 protein OS=Mus musculus OX=10090 GN=App PE=1 SV=3;>sp|P12023-2|A4_MOUSE Isoform APP695 of Amyloid-beta A4 protein OS=Mus musculus OX=10090 GN=App;>sp|P12023-3|A4_MOUSE Isoform APP751 of Amyloid-beta A4 protein OS=Mus musculus OX=10090 GN=App	5054.2	4620.74	6531.31	7403.22	4908.96	4462.19	4531.97	4207.2
UID534	P12265	P12265	Gusb	>sp|P12265|BGLR_MOUSE Beta-glucuronidase OS=Mus musculus OX=10090 GN=Gusb PE=1 SV=2	3104.49	3664	2730.05	6273.99	2345.23	3637.28	3587	5225.8
UID535	P12367	P12367	Prkar2a	>sp|P12367|KAP2_MOUSE cAMP-dependent protein kinase type II-alpha regulatory subunit OS=Mus musculus OX=10090 GN=Prkar2a PE=1 SV=2	10378.1	10311.8	8067.3	8644.26	9947.37	9080.48	10165.4	8814.35
UID536	P12382	P12382	Pfkl	>sp|P12382|PFKAL_MOUSE ATP-dependent 6-phosphofructokinase, liver type OS=Mus musculus OX=10090 GN=Pfkl PE=1 SV=4	12319.4	13956.2	15397.2	12793.6	13785	14749.5	13573.5	11379
UID537	P12657	P12657	Chrm1	>sp|P12657|ACM1_MOUSE Muscarinic acetylcholine receptor M1 OS=Mus musculus OX=10090 GN=Chrm1 PE=1 SV=2	3667.59	3591.12	4235.89	2578.75	2887.12	1801.31	1973.72	1798.33
UID538	P12658	P12658	Calb1	>sp|P12658|CALB1_MOUSE Calbindin OS=Mus musculus OX=10090 GN=Calb1 PE=1 SV=2	2443.22	2567.39	4818.97	2235.95	2789.92	2471.78	1770.93	3834.81
UID539	P12787	P12787	Cox5a	>sp|P12787|COX5A_MOUSE Cytochrome c oxidase subunit 5A, mitochondrial OS=Mus musculus OX=10090 GN=Cox5a PE=1 SV=2	31520.7	33865.2	16709.2	13838.4	23713.2	26961.6	31184.4	20069.3
UID540	P12815	P12815	Pdcd6	>sp|P12815|PDCD6_MOUSE Programmed cell death protein 6 OS=Mus musculus OX=10090 GN=Pdcd6 PE=1 SV=2	18052.5	18634.7	15831.4	13719.6	15313.1	18027.7	16196.3	18932.6
UID541	P12849	P12849	Prkar1b	>sp|P12849|KAP1_MOUSE cAMP-dependent protein kinase type I-beta regulatory subunit OS=Mus musculus OX=10090 GN=Prkar1b PE=1 SV=2	7076.92	5145.06	7582.83	5884.46	5695.85	4583.22	4857.33	4329.69
UID542	P12960	P12960	Cntn1	>sp|P12960|CNTN1_MOUSE Contactin-1 OS=Mus musculus OX=10090 GN=Cntn1 PE=1 SV=1	22622.8	22385.4	23681.1	23311.5	22672.7	18893.7	21045.6	22980.2
UID543	P12970	P12970	Rpl7a	>sp|P12970|RL7A_MOUSE 60S ribosomal protein L7a OS=Mus musculus OX=10090 GN=Rpl7a PE=1 SV=2	9508.25	11420.3	10855.9	9666.58	11197.5	9821.35	9806.87	11627.3
UID544	P13011	P13011	Scd2	>sp|P13011|ACOD2_MOUSE Acyl-CoA desaturase 2 OS=Mus musculus OX=10090 GN=Scd2 PE=1 SV=2	595.82	1543.25	1258.37	1803.52	4524.52	1577.09	6416.96	5739.74
UID545	P13020;P13020-2	P13020;P13020-2	Gsn	>sp|P13020|GELS_MOUSE Gelsolin OS=Mus musculus OX=10090 GN=Gsn PE=1 SV=3;>sp|P13020-2|GELS_MOUSE Isoform 2 of Gelsolin OS=Mus musculus OX=10090 GN=Gsn	9503.92	8057.86	7974.2	9141.5	8148.92	7290.27	8410.33	7811.47
UID546	P13439	P13439	Umps	>sp|P13439|UMPS_MOUSE Uridine 5'-monophosphate synthase OS=Mus musculus OX=10090 GN=Umps PE=1 SV=3	4024.47	2071.48	616.929	1597.93	868.326	3735.63	3878.26	5713.04
UID547	P13595	P13595	Ncam1	>sp|P13595|NCAM1_MOUSE Neural cell adhesion molecule 1 OS=Mus musculus OX=10090 GN=Ncam1 PE=1 SV=3	15620.8	14620.3	22391.3	21820.6	16069.7	13027.9	13797.7	12876.5
UID548	P13595-2	P13595-2	Ncam1	>sp|P13595-2|NCAM1_MOUSE Isoform 2 of Neural cell adhesion molecule 1 OS=Mus musculus OX=10090 GN=Ncam1	2568.34	1073.82	17647.1	10459.9	2683.59	562.901	2007.12	572.817
UID549	P13707	P13707	Gpd1	>sp|P13707|GPDA_MOUSE Glycerol-3-phosphate dehydrogenase [NAD(+)], cytoplasmic OS=Mus musculus OX=10090 GN=Gpd1 PE=1 SV=3	8178.01	9600.76	8244.41	7950.01	8839.28	9178.81	9555	8322.1
UID550	P14069	P14069	S100a6	>sp|P14069|S10A6_MOUSE Protein S100-A6 OS=Mus musculus OX=10090 GN=S100a6 PE=1 SV=3	22087.4	18747.5	22742.1	18549	24691.5	21624.4	17338.9	17699.9
UID551	P14094	P14094	Atp1b1	>sp|P14094|AT1B1_MOUSE Sodium/potassium-transporting ATPase subunit beta-1 OS=Mus musculus OX=10090 GN=Atp1b1 PE=1 SV=1	46147	55829.9	49631.2	62494.2	64661.7	65140.5	58119.7	58024.4
UID552	P14106	P14106	C1qb	>sp|P14106|C1QB_MOUSE Complement C1q subcomponent subunit B OS=Mus musculus OX=10090 GN=C1qb PE=1 SV=2	3796.28	4056.67	4078.33	3065.38	3385.33	3859.11	4193.74	3895.05
UID553	P14115	P14115	Rpl27a	>sp|P14115|RL27A_MOUSE 60S ribosomal protein L27a OS=Mus musculus OX=10090 GN=Rpl27a PE=1 SV=5	28299.2	36453.9	8112.61	7534.55	15953.2	17372.6	18630.8	22289.8
UID554	P14131	P14131	Rps16	>sp|P14131|RS16_MOUSE 40S ribosomal protein S16 OS=Mus musculus OX=10090 GN=Rps16 PE=1 SV=4	12235.7	11895.1	7599.58	10569.4	11817	11799.8	11225.2	11050.9
UID555	P14148	P14148	Rpl7	>sp|P14148|RL7_MOUSE 60S ribosomal protein L7 OS=Mus musculus OX=10090 GN=Rpl7 PE=1 SV=2	10411.5	10131.6	10384.9	8781.85	10142.2	10492.9	9847.5	9875.47
UID556	P14152	P14152	Mdh1	>sp|P14152|MDHC_MOUSE Malate dehydrogenase, cytoplasmic OS=Mus musculus OX=10090 GN=Mdh1 PE=1 SV=3	34898	50930.9	11389.2	17464	24015	39636.1	40606.8	38589.6
UID557	P14206	P14206	Rpsa	>sp|P14206|RSSA_MOUSE 40S ribosomal protein SA OS=Mus musculus OX=10090 GN=Rpsa PE=1 SV=4	9926.63	12105.4	12947.5	12508.7	10196	11017.7	11515.4	12390.1
UID558	P14211	P14211	Calr	>sp|P14211|CALR_MOUSE Calreticulin OS=Mus musculus OX=10090 GN=Calr PE=1 SV=1	5528.87	7366.83	9317.55	10616.8	5751.69	5994.39	5703.08	7746.23
UID559	P14231	P14231	Atp1b2	>sp|P14231|AT1B2_MOUSE Sodium/potassium-transporting ATPase subunit beta-2 OS=Mus musculus OX=10090 GN=Atp1b2 PE=1 SV=2	21815.9	22041.4	25909.9	19178.4	27176.9	22678.5	24564.2	20851.6
UID560	P14576	P14576	Srp54	>sp|P14576|SRP54_MOUSE Signal recognition particle 54 kDa protein OS=Mus musculus OX=10090 GN=Srp54 PE=1 SV=2	991.774	1510.45	1285.69	1577.61	913.461	1611.33	861.274	1922.34
UID561	P14685	P14685	Psmd3	>sp|P14685|PSMD3_MOUSE 26S proteasome non-ATPase regulatory subunit 3 OS=Mus musculus OX=10090 GN=Psmd3 PE=1 SV=3	6720.06	6291.07	7161.94	7128.86	6648.74	6834.45	6784.59	6750.76
UID562	P14733	P14733	Lmnb1	>sp|P14733|LMNB1_MOUSE Lamin-B1 OS=Mus musculus OX=10090 GN=Lmnb1 PE=1 SV=3	1654.23	1240.82	1106.85	7024.4	2145.25	1696.31	1538.87	2096.61
UID563	P14824	P14824	Anxa6	>sp|P14824|ANXA6_MOUSE Annexin A6 OS=Mus musculus OX=10090 GN=Anxa6 PE=1 SV=3	9457.97	11394.8	11334.7	9864.7	10783.3	10051.7	10709.8	11101.6
UID564	P14869	P14869	Rplp0	>sp|P14869|RLA0_MOUSE 60S acidic ribosomal protein P0 OS=Mus musculus OX=10090 GN=Rplp0 PE=1 SV=3	5148.92	4628.31	11354.2	9742.76	7287.75	5376.6	5860.85	6375.77
UID565	P14873	P14873	Map1b	>sp|P14873|MAP1B_MOUSE Microtubule-associated protein 1B OS=Mus musculus OX=10090 GN=Map1b PE=1 SV=2	6231.93	5979.82	10486.3	13946.8	6885.73	7031.96	7121.64	7599.25
UID566	P15105	P15105	Glul	>sp|P15105|GLNA_MOUSE Glutamine synthetase OS=Mus musculus OX=10090 GN=Glul PE=1 SV=6	25903.6	34535.4	14604.7	29968.2	27346.2	32908.4	32926.8	28856.6
UID567	P15116	P15116	Cdh2	>sp|P15116|CADH2_MOUSE Cadherin-2 OS=Mus musculus OX=10090 GN=Cdh2 PE=1 SV=2	19100.2	16292	21636.2	21792.2	17706	14182.3	17418.3	13510.1
UID568	P15208	P15208	Insr	>sp|P15208|INSR_MOUSE Insulin receptor OS=Mus musculus OX=10090 GN=Insr PE=1 SV=2	NaN	NaN	NaN	NaN	NaN	NaN	NaN	NaN
UID569	P15209	P15209	Ntrk2	>sp|P15209|NTRK2_MOUSE BDNF/NT-3 growth factors receptor OS=Mus musculus OX=10090 GN=Ntrk2 PE=1 SV=1	5416.39	6733.23	5763.15	8603.18	6844.69	7619.03	6645.06	6841.32
UID570	P15209-2	P15209-2	Ntrk2	>sp|P15209-2|NTRK2_MOUSE Isoform GP95-TRKB of BDNF/NT-3 growth factors receptor OS=Mus musculus OX=10090 GN=Ntrk2	1856.95	1068	3213.32	1441.67	3446.47	557.476	1588.96	795.359
UID571	P15327	P15327	Bpgm	>sp|P15327|PMGE_MOUSE Bisphosphoglycerate mutase OS=Mus musculus OX=10090 GN=Bpgm PE=1 SV=2	2321.45	3061.6	1986.55	2003.56	1752.38	1468.02	1524.9	1426.17
UID572	P15379;P15379-10;P15379-11;P15379-12;P15379-13;P15379-2;P15379-3;P15379-4;P15379-5;P15379-6;P15379-7;P15379-8;P15379-9	P15379;P15379-10;P15379-11;P15379-12;P15379-13;P15379-2;P15379-3;P15379-4;P15379-5;P15379-6;P15379-7;P15379-8;P15379-9	Cd44	>sp|P15379|CD44_MOUSE CD44 antigen OS=Mus musculus OX=10090 GN=Cd44 PE=1 SV=3;>sp|P15379-10|CD44_MOUSE Isoform 8 of CD44 antigen OS=Mus musculus OX=10090 GN=Cd44;>sp|P15379-11|CD44_MOUSE Isoform 9 of CD44 antigen OS=Mus musculus OX=10090 GN=Cd44;>sp|P15379-12|CD44_MOUSE Isoform 10 of CD44 antigen OS=Mus musculus OX=10090 GN=Cd44;>sp|P15379-13|CD44_MOUSE Isoform 11 of CD44 antigen OS=Mus musculus …	7888.03	10465.9	10145.7	12039.7	10731	13437	8939.53	5120.23
UID573	P15388;P15388-3	P15388;P15388-3	Kcnc1	>sp|P15388|KCNC1_MOUSE Potassium voltage-gated channel subfamily C member 1 OS=Mus musculus OX=10090 GN=Kcnc1 PE=1 SV=1;>sp|P15388-3|KCNC1_MOUSE Isoform 2 of Potassium voltage-gated channel subfamily C member 1 OS=Mus musculus OX=10090 GN=Kcnc1	10544.1	9084.67	12869.2	9872.29	13808.1	8858.09	8966.17	8856.11
UID574	P15508	P15508	Sptb	>sp|P15508|SPTB1_MOUSE Spectrin beta chain, erythrocytic OS=Mus musculus OX=10090 GN=Sptb PE=1 SV=4	3864.97	3285.12	4885.28	4381.88	3918.92	3108.63	3156.71	3726.8
UID575	P15532	P15532	Nme1	>sp|P15532|NDKA_MOUSE Nucleoside diphosphate kinase A OS=Mus musculus OX=10090 GN=Nme1 PE=1 SV=1	50849.1	57689.3	91111	74868.3	62230.1	63905.5	58506.8	59610.4
UID576	P15864	P15864	H1-2	>sp|P15864|H12_MOUSE Histone H1.2 OS=Mus musculus OX=10090 GN=H1-2 PE=1 SV=2	13386	9634.98	2019.56	21528.4	3382.12	5764.07	3791.51	5249.36
UID577	P16014	P16014	Chgb	>sp|P16014|SCG1_MOUSE Secretogranin-1 OS=Mus musculus OX=10090 GN=Chgb PE=1 SV=2	610.011	846.579	2265.27	1638.06	1044.46	721.416	807.53	442.65
UID578	P16045	P16045	Lgals1	>sp|P16045|LEG1_MOUSE Galectin-1 OS=Mus musculus OX=10090 GN=Lgals1 PE=1 SV=3	37638.3	37601.6	57560.3	50930.5	41435.2	39779.7	29664.5	36989.2
UID579	P16054	P16054	Prkce	>sp|P16054|KPCE_MOUSE Protein kinase C epsilon type OS=Mus musculus OX=10090 GN=Prkce PE=1 SV=1	5362.7	5249.77	7468.69	6162.54	5317.6	5818.92	5047.73	4896.76
UID580	P16092;P16092-2;P16092-3;P16092-4;P16092-5;P16092-6;Q61851;Q61851-2	P16092;P16092-2;P16092-3;P16092-4;P16092-5;P16092-6;Q61851;Q61851-2	Fgfr1;Fgfr1;Fgfr1;Fgfr1;Fgfr1;Fgfr1;Fgfr3;Fgfr3	>sp|P16092|FGFR1_MOUSE Fibroblast growth factor receptor 1 OS=Mus musculus OX=10090 GN=Fgfr1 PE=1 SV=2;>sp|P16092-2|FGFR1_MOUSE Isoform 2 of Fibroblast growth factor receptor 1 OS=Mus musculus OX=10090 GN=Fgfr1;>sp|P16092-3|FGFR1_MOUSE Isoform 3 of Fibroblast growth factor receptor 1 OS=Mus musculus OX=10090 GN=Fgfr1;>sp|P16092-4|FGFR1_MOUSE Isoform 4 of Fibroblast growth factor receptor 1 OS=Mus…	8184.65	5619.38	6053.29	1279.91	6399.81	5485.52	6656.18	1226.88
UID581	P16125	P16125	Ldhb	>sp|P16125|LDHB_MOUSE L-lactate dehydrogenase B chain OS=Mus musculus OX=10090 GN=Ldhb PE=1 SV=2	30222.3	30554.4	28226.6	29619.9	29316.6	31841.5	30350.6	29355.4
UID582	P16254	P16254	Srp14	>sp|P16254|SRP14_MOUSE Signal recognition particle 14 kDa protein OS=Mus musculus OX=10090 GN=Srp14 PE=1 SV=1	676.82	4682.47	877.401	1257.51	5657.93	1099.63	2319	1311.87
UID583	P16283	P16283	Slc4a3	>sp|P16283|B3A3_MOUSE Anion exchange protein 3 OS=Mus musculus OX=10090 GN=Slc4a3 PE=1 SV=2	5087.51	4045.62	5163.88	4179.2	4200.64	4824.62	3199.83	3437.52
UID584	P16330	P16330	Cnp	>sp|P16330|CN37_MOUSE 2',3'-cyclic-nucleotide 3'-phosphodiesterase OS=Mus musculus OX=10090 GN=Cnp PE=1 SV=3	42122.6	55883.4	26090.5	36889.9	42952	52632.2	55964.7	47171.9
UID585	P16330-2	P16330-2	Cnp	>sp|P16330-2|CN37_MOUSE Isoform CNPI of 2',3'-cyclic-nucleotide 3'-phosphodiesterase OS=Mus musculus OX=10090 GN=Cnp	97563.8	292842	1313.67	45576.9	102150	268614	236423	188706
UID586	P16332	P16332	Mmut	>sp|P16332|MUTA_MOUSE Methylmalonyl-CoA mutase, mitochondrial OS=Mus musculus OX=10090 GN=Mmut PE=1 SV=2	5693.27	5611.67	4989.12	6661.24	5027.44	5502.58	5045.89	5507.06
UID587	P16388	P16388	Kcna1	>sp|P16388|KCNA1_MOUSE Potassium voltage-gated channel subfamily A member 1 OS=Mus musculus OX=10090 GN=Kcna1 PE=1 SV=1	14827.6	14582.6	18254.8	13394.7	16299.5	15400.7	14572.6	14326
UID588	P16390	P16390	Kcna3	>sp|P16390|KCNA3_MOUSE Potassium voltage-gated channel subfamily A member 3 OS=Mus musculus OX=10090 GN=Kcna3 PE=1 SV=3	5103.13	4701.78	4073.91	5118.42	7757.42	4339.47	4313.54	3929.75
UID589	P16460	P16460	Ass1	>sp|P16460|ASSY_MOUSE Argininosuccinate synthase OS=Mus musculus OX=10090 GN=Ass1 PE=1 SV=1	6361.34	6417.72	4799.92	5930.44	5798.76	6290.04	6123.76	6256.46
UID590	P16546	P16546	Sptan1	>sp|P16546|SPTN1_MOUSE Spectrin alpha chain, non-erythrocytic 1 OS=Mus musculus OX=10090 GN=Sptan1 PE=1 SV=4	17738.3	16819.4	19656.8	20118.9	18310.3	17107.3	15591.1	19926.9
UID591	P16546-2	P16546-2	Sptan1	>sp|P16546-2|SPTN1_MOUSE Isoform 2 of Spectrin alpha chain, non-erythrocytic 1 OS=Mus musculus OX=10090 GN=Sptan1	42655.1	36881.8	44303.2	42730	29638.4	24346.4	27490.6	25960.5
UID592	P16627	P16627	Hspa1l	>sp|P16627|HS71L_MOUSE Heat shock 70 kDa protein 1-like OS=Mus musculus OX=10090 GN=Hspa1l PE=1 SV=4	15925	21935.9	17819.7	17754.3	11396.2	17690.1	15340.7	18012.9
UID593	P16675	P16675	Ctsa	>sp|P16675|PPGB_MOUSE Lysosomal protective protein OS=Mus musculus OX=10090 GN=Ctsa PE=1 SV=1	8116.61	8780.92	6457.14	7234.87	5872.84	5705.73	6271.83	6607.81
UID594	P16858	P16858	Gapdh	>sp|P16858|G3P_MOUSE Glyceraldehyde-3-phosphate dehydrogenase OS=Mus musculus OX=10090 GN=Gapdh PE=1 SV=2	97580.2	117349	59135.1	75028.4	77997.7	97350.5	105235	111931
UID595	P17047;P17047-2;P17047-3	P17047;P17047-2;P17047-3	Lamp2	>sp|P17047|LAMP2_MOUSE Lysosome-associated membrane glycoprotein 2 OS=Mus musculus OX=10090 GN=Lamp2 PE=1 SV=2;>sp|P17047-2|LAMP2_MOUSE Isoform LAMP-2B of Lysosome-associated membrane glycoprotein 2 OS=Mus musculus OX=10090 GN=Lamp2;>sp|P17047-3|LAMP2_MOUSE Isoform LAMP-2C of Lysosome-associated membrane glycoprotein 2 OS=Mus musculus OX=10090 GN=Lamp2	13141	14860.9	25370.9	18356.8	13377.3	12130.6	8085.1	7349.34
UID596	P17156	P17156	Hspa2	>sp|P17156|HSP72_MOUSE Heat shock-related 70 kDa protein 2 OS=Mus musculus OX=10090 GN=Hspa2 PE=1 SV=2	11843.8	10791.6	11118.3	13842.2	10322.4	9963.74	9742.35	10020.8
UID597	P17182	P17182	Eno1	>sp|P17182|ENOA_MOUSE Alpha-enolase OS=Mus musculus OX=10090 GN=Eno1 PE=1 SV=3	41694.9	45304.4	27520.1	32520.5	31390.8	36943.1	42867.7	45257.1
UID598	P17183	P17183	Eno2	>sp|P17183|ENOG_MOUSE Gamma-enolase OS=Mus musculus OX=10090 GN=Eno2 PE=1 SV=2	35533.4	42882.6	13888.8	24368.9	24292.4	34885	38586.3	41774.3
UID599	P17426;P17426-2	P17426;P17426-2	Ap2a1	>sp|P17426|AP2A1_MOUSE AP-2 complex subunit alpha-1 OS=Mus musculus OX=10090 GN=Ap2a1 PE=1 SV=1;>sp|P17426-2|AP2A1_MOUSE Isoform B of AP-2 complex subunit alpha-1 OS=Mus musculus OX=10090 GN=Ap2a1	16937.4	22536.8	20180.2	23655.1	21506.4	25955.9	22764.3	21500.1
UID600	P17427	P17427	Ap2a2	>sp|P17427|AP2A2_MOUSE AP-2 complex subunit alpha-2 OS=Mus musculus OX=10090 GN=Ap2a2 PE=1 SV=2	20599.7	23535.4	27107.9	27928.1	28098.1	29652.7	25197.5	24968.9
UID601	P17439	P17439	Gba	>sp|P17439|GLCM_MOUSE Lysosomal acid glucosylceramidase OS=Mus musculus OX=10090 GN=Gba PE=1 SV=1	5989.61	7077.61	2192.67	3353	5330.58	4394.63	5344.74	5563.64
UID602	P17563	P17563	Selenbp1	>sp|P17563|SBP1_MOUSE Methanethiol oxidase OS=Mus musculus OX=10090 GN=Selenbp1 PE=1 SV=2	3714.66	3834.91	6074.56	6269.52	4730.37	3653.54	3711.56	4791.02
UID603	P17665	P17665	Cox7c	>sp|P17665|COX7C_MOUSE Cytochrome c oxidase subunit 7C, mitochondrial OS=Mus musculus OX=10090 GN=Cox7c PE=1 SV=1	3006.29	1839.53	14090.9	8762.08	10131.9	8749.27	6519.18	3619.74
UID604	P17710-3	P17710-3	Hk1	>sp|P17710-3|HXK1_MOUSE Isoform HK1 of Hexokinase-1 OS=Mus musculus OX=10090 GN=Hk1	28494.9	35037.9	20396.5	21477.4	25026.3	34827.3	35283.4	32349.3
UID605	P17742	P17742	Ppia	>sp|P17742|PPIA_MOUSE Peptidyl-prolyl cis-trans isomerase A OS=Mus musculus OX=10090 GN=Ppia PE=1 SV=2	64974.4	68224.9	21602.3	40162.1	42876.9	54852.1	60652.8	78321.8
UID606	P17751	P17751	Tpi1	>sp|P17751|TPIS_MOUSE Triosephosphate isomerase OS=Mus musculus OX=10090 GN=Tpi1 PE=1 SV=4	27985.2	33374.6	13607.3	22830.4	20901.9	26101.3	24635.4	32909.1
UID607	P17809	P17809	Slc2a1	>sp|P17809|GTR1_MOUSE Solute carrier family 2, facilitated glucose transporter member 1 OS=Mus musculus OX=10090 GN=Slc2a1 PE=1 SV=4	18488.3	19597	9646.23	11165.4	14513.1	13747.5	17716.5	14869.1
UID608	P17879;Q61696	P17879;Q61696	Hspa1b;Hspa1a	>sp|P17879|HS71B_MOUSE Heat shock 70 kDa protein 1B OS=Mus musculus OX=10090 GN=Hspa1b PE=1 SV=3;>sp|Q61696|HS71A_MOUSE Heat shock 70 kDa protein 1A OS=Mus musculus OX=10090 GN=Hspa1a PE=1 SV=2	12765.5	12949	14183.6	14580.6	13058.4	15902.5	13528.1	15304.9
UID609	P17897	P17897	Lyz1	>sp|P17897|LYZ1_MOUSE Lysozyme C-1 OS=Mus musculus OX=10090 GN=Lyz1 PE=1 SV=1	3941.91	3011.78	8061.79	1066.66	11413.7	932.74	11684.3	1112.77
UID610	P18052;P18052-2	P18052;P18052-2	Ptpra	>sp|P18052|PTPRA_MOUSE Receptor-type tyrosine-protein phosphatase alpha OS=Mus musculus OX=10090 GN=Ptpra PE=1 SV=3;>sp|P18052-2|PTPRA_MOUSE Isoform 2 of Receptor-type tyrosine-protein phosphatase alpha OS=Mus musculus OX=10090 GN=Ptpra	7084.93	6761.12	8123.22	7762.75	8399.15	7260.01	6735.43	7152.46
UID611	P18242	P18242	Ctsd	>sp|P18242|CATD_MOUSE Cathepsin D OS=Mus musculus OX=10090 GN=Ctsd PE=1 SV=1	8823.45	8186.17	13731.9	14896.5	10869.9	10420	9687.33	9065.33
UID612	P18572;P18572-2	P18572;P18572-2	Bsg	>sp|P18572|BASI_MOUSE Basigin OS=Mus musculus OX=10090 GN=Bsg PE=1 SV=2;>sp|P18572-2|BASI_MOUSE Isoform 2 of Basigin OS=Mus musculus OX=10090 GN=Bsg	11553	7378.68	25257.8	19242.2	13486	12062	10934.9	7958.04
UID613	P18653	P18653	Rps6ka1	>sp|P18653|KS6A1_MOUSE Ribosomal protein S6 kinase alpha-1 OS=Mus musculus OX=10090 GN=Rps6ka1 PE=1 SV=1	NaN	NaN	NaN	NaN	NaN	NaN	NaN	NaN
UID614	P18653;Q9WUT3	P18653;Q9WUT3	Rps6ka1;Rps6ka2	>sp|P18653|KS6A1_MOUSE Ribosomal protein S6 kinase alpha-1 OS=Mus musculus OX=10090 GN=Rps6ka1 PE=1 SV=1;>sp|Q9WUT3|KS6A2_MOUSE Ribosomal protein S6 kinase alpha-2 OS=Mus musculus OX=10090 GN=Rps6ka2 PE=1 SV=1	17729.6	12867.8	17111	20955.1	13810.8	15305.4	14341.3	17611.1
UID615	P18654	P18654	Rps6ka3	>sp|P18654|KS6A3_MOUSE Ribosomal protein S6 kinase alpha-3 OS=Mus musculus OX=10090 GN=Rps6ka3 PE=1 SV=2	NaN	NaN	NaN	NaN	NaN	NaN	NaN	NaN
UID616	P18760	P18760	Cfl1	>sp|P18760|COF1_MOUSE Cofilin-1 OS=Mus musculus OX=10090 GN=Cfl1 PE=1 SV=3	38477.1	44156.2	11663.9	21702.8	24167.7	33543.6	35938	39456.4
UID617	P18826;P18826-2	P18826;P18826-2	Phka1	>sp|P18826|KPB1_MOUSE Phosphorylase b kinase regulatory subunit alpha, skeletal muscle isoform OS=Mus musculus OX=10090 GN=Phka1 PE=1 SV=3;>sp|P18826-2|KPB1_MOUSE Isoform 2 of Phosphorylase b kinase regulatory subunit alpha, skeletal muscle isoform OS=Mus musculus OX=10090 GN=Phka1	1187.03	4861.64	8801.36	5934.99	8098.47	5142.25	1871.74	4386.23
UID618	P18872	P18872	Gnao1	>sp|P18872|GNAO_MOUSE Guanine nucleotide-binding protein G(o) subunit alpha OS=Mus musculus OX=10090 GN=Gnao1 PE=1 SV=3	38850.2	42533.9	22886.4	23025.2	29397.7	39018.8	36992.9	35205.8
UID619	P19096	P19096	Fasn	>sp|P19096|FAS_MOUSE Fatty acid synthase OS=Mus musculus OX=10090 GN=Fasn PE=1 SV=2	12134.9	11748.8	11094.3	10376.9	11242	11297	12176.6	10167.5
UID620	P19157	P19157	Gstp1	>sp|P19157|GSTP1_MOUSE Glutathione S-transferase P 1 OS=Mus musculus OX=10090 GN=Gstp1 PE=1 SV=2	28638.2	28093	27391.6	33531.4	22955.5	21952.2	25065.9	32508.1
UID621	P19246	P19246	Nefh	>sp|P19246|NFH_MOUSE Neurofilament heavy polypeptide OS=Mus musculus OX=10090 GN=Nefh PE=1 SV=3	6004.55	7168.64	3499.79	6576.36	5407.75	3808.26	5487.14	9926.05
UID622	P19253	P19253	Rpl13a	>sp|P19253|RL13A_MOUSE 60S ribosomal protein L13a OS=Mus musculus OX=10090 GN=Rpl13a PE=1 SV=4	7124.63	8235.46	3676.56	4463.82	4334.19	5926.34	5820.25	6261.82
UID623	P19258	P19258	Mpv17	>sp|P19258|MPV17_MOUSE Protein Mpv17 OS=Mus musculus OX=10090 GN=Mpv17 PE=1 SV=1	5725.41	4846.5	2719.91	2435.38	3933.24	4999.76	4550.66	3707.33
UID624	P19324	P19324	Serpinh1	>sp|P19324|SERPH_MOUSE Serpin H1 OS=Mus musculus OX=10090 GN=Serpinh1 PE=1 SV=3	4736	3274.05	3635.82	3076.69	2835.73	2596.79	2525.79	2471.35
UID625	P19536	P19536	Cox5b	>sp|P19536|COX5B_MOUSE Cytochrome c oxidase subunit 5B, mitochondrial OS=Mus musculus OX=10090 GN=Cox5b PE=1 SV=1	9333.62	8494.12	17632.8	12213.6	14326.1	12235.3	14250.3	6653.84
UID626	P19783	P19783	Cox4i1	>sp|P19783|COX41_MOUSE Cytochrome c oxidase subunit 4 isoform 1, mitochondrial OS=Mus musculus OX=10090 GN=Cox4i1 PE=1 SV=2	48253.6	43680	48913.2	42317.5	47702.1	52182.7	51063.2	43610.9
UID627	P20029	P20029	Hspa5	>sp|P20029|BIP_MOUSE Endoplasmic reticulum chaperone BiP OS=Mus musculus OX=10090 GN=Hspa5 PE=1 SV=3	17334.3	19140	16673	16157.9	14520.3	12778.6	15509.1	17022.2
UID628	P20060	P20060	Hexb	>sp|P20060|HEXB_MOUSE Beta-hexosaminidase subunit beta OS=Mus musculus OX=10090 GN=Hexb PE=1 SV=2	7552.6	8431.89	9350.88	11795.1	7886.09	9259.07	8500.71	12230.6
UID629	P20108	P20108	Prdx3	>sp|P20108|PRDX3_MOUSE Thioredoxin-dependent peroxide reductase, mitochondrial OS=Mus musculus OX=10090 GN=Prdx3 PE=1 SV=1	39377.4	46296.5	43764.4	40612.3	39164.6	46990	50720.1	60210.4
UID630	P20152	P20152	Vim	>sp|P20152|VIME_MOUSE Vimentin OS=Mus musculus OX=10090 GN=Vim PE=1 SV=3	7483.26	6602.31	4045.45	7409.74	4783.29	4911.61	4755.36	7284.44
UID631	P20352	P20352	F3	>sp|P20352|TF_MOUSE Tissue factor OS=Mus musculus OX=10090 GN=F3 PE=1 SV=2	9496.46	12113.8	5555.76	6507.13	8309.22	7871.14	8342	7113.17
UID632	P20357	P20357	Map2	>sp|P20357|MTAP2_MOUSE Microtubule-associated protein 2 OS=Mus musculus OX=10090 GN=Map2 PE=1 SV=2	4032.04	3985.64	7640.88	7918.29	4424.71	4101.68	4708.37	5324.4
UID633	P20444	P20444	Prkca	>sp|P20444|KPCA_MOUSE Protein kinase C alpha type OS=Mus musculus OX=10090 GN=Prkca PE=1 SV=3	10320.3	8917.16	13510.6	11435.5	11795.9	10756	8747.77	7674.22
UID634	P20491	P20491	Fcer1g	>sp|P20491|FCERG_MOUSE High affinity immunoglobulin epsilon receptor subunit gamma OS=Mus musculus OX=10090 GN=Fcer1g PE=1 SV=1	2083.06	1893.78	1128.86	658.396	1710.89	1785.48	2520.2	1533.23
UID635	P20917	P20917	Mag	>sp|P20917|MAG_MOUSE Myelin-associated glycoprotein OS=Mus musculus OX=10090 GN=Mag PE=1 SV=3	19172	17986.6	20687.6	23560.9	20604.1	19706.6	21749.2	17672.3
UID636	P20917-2	P20917-2	Mag	>sp|P20917-2|MAG_MOUSE Isoform S-MAG of Myelin-associated glycoprotein OS=Mus musculus OX=10090 GN=Mag	2526.37	3300.39	1069.78	904.617	1158.52	1960.66	1917.18	1502.6
UID637	P20934	P20934	Evi2a	>sp|P20934|EVI2A_MOUSE Protein EVI2A OS=Mus musculus OX=10090 GN=Evi2a PE=1 SV=2	4939.08	4670.87	3072.9	1025.18	4366.24	1536.54	1259.31	3425.07
UID638	P21107	P21107	Tpm3	>sp|P21107|TPM3_MOUSE Tropomyosin alpha-3 chain OS=Mus musculus OX=10090 GN=Tpm3 PE=1 SV=3	3276.46	4088.56	6426.73	9083.24	1404.44	1195.65	1039.8	3121.31
UID639	P21107-2	P21107-2	Tpm3	>sp|P21107-2|TPM3_MOUSE Isoform 2 of Tropomyosin alpha-3 chain OS=Mus musculus OX=10090 GN=Tpm3	7553.01	6791.92	11279.6	9546.1	6899.66	7316.3	8233.88	7869.42
UID640	P21126	P21126	Ubl4a	>sp|P21126|UBL4A_MOUSE Ubiquitin-like protein 4A OS=Mus musculus OX=10090 GN=Ubl4a PE=1 SV=1	NaN	NaN	NaN	NaN	NaN	NaN	NaN	NaN
UID641	P21278	P21278	Gna11	>sp|P21278|GNA11_MOUSE Guanine nucleotide-binding protein subunit alpha-11 OS=Mus musculus OX=10090 GN=Gna11 PE=1 SV=1	17310.7	15407.9	10922.1	16599.2	18506.5	15122	15523.7	14421.8
UID642	P21279	P21279	Gnaq	>sp|P21279|GNAQ_MOUSE Guanine nucleotide-binding protein G(q) subunit alpha OS=Mus musculus OX=10090 GN=Gnaq PE=1 SV=4	13816.2	12334	11569.2	14892.9	16456.6	15084.9	14385.3	13850.2
UID643	P21460	P21460	Cst3	>sp|P21460|CYTC_MOUSE Cystatin-C OS=Mus musculus OX=10090 GN=Cst3 PE=1 SV=2	5722.06	5117.62	4243.55	4680.13	3597.96	4110.54	4644.29	6632.91
UID644	P21550	P21550	Eno3	>sp|P21550|ENOB_MOUSE Beta-enolase OS=Mus musculus OX=10090 GN=Eno3 PE=1 SV=3	NaN	NaN	NaN	NaN	NaN	NaN	NaN	NaN
UID645	P21619	P21619	Lmnb2	>sp|P21619|LMNB2_MOUSE Lamin-B2 OS=Mus musculus OX=10090 GN=Lmnb2 PE=1 SV=2	2606.25	1891.79	1660.65	3147.91	963.36	1392.7	1377.85	1206.21
UID646	P21661	P21661	Pcsk2	>sp|P21661|NEC2_MOUSE Neuroendocrine convertase 2 OS=Mus musculus OX=10090 GN=Pcsk2 PE=1 SV=1	3534.11	3155.14	4183.5	3102.75	3072.33	3466.32	3578.27	3411.67
UID647	P21836	P21836	Ache	>sp|P21836|ACES_MOUSE Acetylcholinesterase OS=Mus musculus OX=10090 GN=Ache PE=1 SV=1	10577.3	12513.4	18725.2	14104.1	16321	13791.7	12713.2	14504.8
UID648	P21956;P21956-2	P21956;P21956-2	Mfge8	>sp|P21956|MFGM_MOUSE Lactadherin OS=Mus musculus OX=10090 GN=Mfge8 PE=1 SV=3;>sp|P21956-2|MFGM_MOUSE Isoform 2 of Lactadherin OS=Mus musculus OX=10090 GN=Mfge8	1065.27	1196.98	1218.68	2025.05	1321.18	1851.45	1181.37	1782.75
UID649	P21995	P21995	Emb	>sp|P21995|EMB_MOUSE Embigin OS=Mus musculus OX=10090 GN=Emb PE=1 SV=2	2254.08	2950.21	2471.55	2341.58	2498.69	2876.33	2224.87	2217.85
UID650	P22315	P22315	Fech	>sp|P22315|HEMH_MOUSE Ferrochelatase, mitochondrial OS=Mus musculus OX=10090 GN=Fech PE=1 SV=2	16687.4	17143	13943.3	12600.3	13967.3	15280.8	15584	14565.2
UID651	P22437	P22437	Ptgs1	>sp|P22437|PGH1_MOUSE Prostaglandin G/H synthase 1 OS=Mus musculus OX=10090 GN=Ptgs1 PE=1 SV=1	5240.85	7597.76	1574.32	1381.49	4993.91	5892.62	10229.3	1230.18
UID652	P22682	P22682	Cbl	>sp|P22682|CBL_MOUSE E3 ubiquitin-protein ligase CBL OS=Mus musculus OX=10090 GN=Cbl PE=1 SV=3	1959.37	1132.74	3037.38	1700.28	1571.27	890.33	839.555	901.555
UID653	P22723	P22723	Gabrg2	>sp|P22723|GBRG2_MOUSE Gamma-aminobutyric acid receptor subunit gamma-2 OS=Mus musculus OX=10090 GN=Gabrg2 PE=1 SV=3	12454.7	12122.6	14438.8	11539.1	16320.3	12489.3	11191.1	9914.9
UID654	P22723-2	P22723-2	Gabrg2	>sp|P22723-2|GBRG2_MOUSE Isoform 2S of Gamma-aminobutyric acid receptor subunit gamma-2 OS=Mus musculus OX=10090 GN=Gabrg2	9083.75	7164.83	4136.22	3257.61	5198.43	7208.3	4690.15	5562.35
UID655	P22892	P22892	Ap1g1	>sp|P22892|AP1G1_MOUSE AP-1 complex subunit gamma-1 OS=Mus musculus OX=10090 GN=Ap1g1 PE=1 SV=3	4680.06	5151.27	8816.22	6715.49	6182.8	5241.74	4468.42	4713.68
UID656	P22933	P22933	Gabrd	>sp|P22933|GBRD_MOUSE Gamma-aminobutyric acid receptor subunit delta OS=Mus musculus OX=10090 GN=Gabrd PE=2 SV=1	25040.3	23139.2	7406.11	1576.28	11626.5	12219.6	642.619	1434.3
UID657	P23116	P23116	Eif3a	>sp|P23116|EIF3A_MOUSE Eukaryotic translation initiation factor 3 subunit A OS=Mus musculus OX=10090 GN=Eif3a PE=1 SV=5	3217.22	2846.06	2984.92	3195.68	2773.59	2840.79	3024	2989.52
UID658	P23242	P23242	Gja1	>sp|P23242|CXA1_MOUSE Gap junction alpha-1 protein OS=Mus musculus OX=10090 GN=Gja1 PE=1 SV=2	20588.6	20970.9	17750.8	16905.7	21862	17958.2	22503.2	17794.9
UID659	P23492	P23492	Pnp	>sp|P23492|PNPH_MOUSE Purine nucleoside phosphorylase OS=Mus musculus OX=10090 GN=Pnp PE=1 SV=2	9612.94	8908.36	16663.6	12348.1	12688.8	10838.4	10404.4	9386.4
UID660	P23506-2	P23506-2	Pcmt1	>sp|P23506-2|PIMT_MOUSE Isoform 2 of Protein-L-isoaspartate(D-aspartate) O-methyltransferase OS=Mus musculus OX=10090 GN=Pcmt1	15470.7	14995.7	16667.3	15930.6	12690.1	11716.4	13891.4	14475.1
UID661	P23591	P23591	Tsta3	>sp|P23591|FCL_MOUSE GDP-L-fucose synthase OS=Mus musculus OX=10090 GN=Tsta3 PE=1 SV=3	6744.48	5332.27	9064.28	8148.84	6083.37	5879.17	5941.64	7474.77
UID662	P23780	P23780	Glb1	>sp|P23780|BGAL_MOUSE Beta-galactosidase OS=Mus musculus OX=10090 GN=Glb1 PE=1 SV=1	3201.81	2888.37	5125.59	3223.21	3505.57	3118.24	2785.77	3160.39
UID663	P23818	P23818	Gria1	>sp|P23818|GRIA1_MOUSE Glutamate receptor 1 OS=Mus musculus OX=10090 GN=Gria1 PE=1 SV=1	9140.01	9175.86	10326.9	9064.72	10383.6	10682.6	10151.9	9741.49
UID664	P23819-3	P23819-3	Gria2	>sp|P23819-3|GRIA2_MOUSE Isoform 3 of Glutamate receptor 2 OS=Mus musculus OX=10090 GN=Gria2	NaN	NaN	NaN	NaN	NaN	NaN	NaN	NaN
UID665	P23819-4	P23819-4	Gria2	>sp|P23819-4|GRIA2_MOUSE Isoform 4 of Glutamate receptor 2 OS=Mus musculus OX=10090 GN=Gria2	16730.1	16830.7	19384.9	15843.9	20309.4	21619.3	18585.3	16404.1
UID666	P23927	P23927	Cryab	>sp|P23927|CRYAB_MOUSE Alpha-crystallin B chain OS=Mus musculus OX=10090 GN=Cryab PE=1 SV=2	8278.31	10334.1	8215	7067.09	9122.64	11017.2	7816.88	11091.1
UID667	P24270	P24270	Cat	>sp|P24270|CATA_MOUSE Catalase OS=Mus musculus OX=10090 GN=Cat PE=1 SV=4	4803.54	4961.73	5039.9	4719.56	4639.64	4484.02	4721.83	5445.73
UID668	P24288	P24288	Bcat1	>sp|P24288|BCAT1_MOUSE Branched-chain-amino-acid aminotransferase, cytosolic OS=Mus musculus OX=10090 GN=Bcat1 PE=1 SV=2	12011.4	12369.9	11342	11436.6	8804.99	8832.33	11168.2	8518.62
UID669	P24369	P24369	Ppib	>sp|P24369|PPIB_MOUSE Peptidyl-prolyl cis-trans isomerase B OS=Mus musculus OX=10090 GN=Ppib PE=1 SV=2	8415.62	7861.56	12177.6	10731.5	8616.56	7183.39	7066.93	11332.6
UID670	P24457	P24457	Cyp2d11	>sp|P24457|CP2DB_MOUSE Cytochrome P450 2D11 OS=Mus musculus OX=10090 GN=Cyp2d11 PE=2 SV=2	3949.2	3912.99	2320.26	2631.63	3436.66	2765.86	3896.35	3018.37
UID671	P24472	P24472	Gsta4	>sp|P24472|GSTA4_MOUSE Glutathione S-transferase A4 OS=Mus musculus OX=10090 GN=Gsta4 PE=1 SV=3	16667.3	22757.5	14886.7	20198.7	16063.1	17050.3	19020.3	24617.9
UID672	P24527	P24527	Lta4h	>sp|P24527|LKHA4_MOUSE Leukotriene A-4 hydrolase OS=Mus musculus OX=10090 GN=Lta4h PE=1 SV=4	4303.02	3722.22	6036.88	6775.52	4989.22	4923.01	4138.65	3713.17
UID673	P24529	P24529	Th	>sp|P24529|TY3H_MOUSE Tyrosine 3-monooxygenase OS=Mus musculus OX=10090 GN=Th PE=1 SV=3	4258.56	3401.88	6230.17	6534.26	5754.95	4367.85	3488.81	3711.71
UID674	P24547	P24547	Impdh2	>sp|P24547|IMDH2_MOUSE Inosine-5'-monophosphate dehydrogenase 2 OS=Mus musculus OX=10090 GN=Impdh2 PE=1 SV=2	5610.43	4092.85	4561.53	4818.94	5436.67	3811.38	4706.38	3756.91
UID675	P24549	P24549	Aldh1a1	>sp|P24549|AL1A1_MOUSE Retinal dehydrogenase 1 OS=Mus musculus OX=10090 GN=Aldh1a1 PE=1 SV=5	7557.95	8425.52	8308.4	6865.87	9611.94	7518.61	8226.78	6361.56
UID676	P24638	P24638	Acp2	>sp|P24638|PPAL_MOUSE Lysosomal acid phosphatase OS=Mus musculus OX=10090 GN=Acp2 PE=1 SV=2	6196.73	6717.53	2694.72	3384.68	6587.8	5799.67	6332.25	6134.81
UID677	P24668	P24668	M6pr	>sp|P24668|MPRD_MOUSE Cation-dependent mannose-6-phosphate receptor OS=Mus musculus OX=10090 GN=M6pr PE=1 SV=1	4225	5186.34	5893.17	4004.52	4726.33	4527.99	5092.85	3772.71
UID678	P25444	P25444	Rps2	>sp|P25444|RS2_MOUSE 40S ribosomal protein S2 OS=Mus musculus OX=10090 GN=Rps2 PE=1 SV=3	3234.32	4308.97	4102.6	3786.73	4786.79	3952.2	4304.02	3764.02
UID679	P25785	P25785	Timp2	>sp|P25785|TIMP2_MOUSE Metalloproteinase inhibitor 2 OS=Mus musculus OX=10090 GN=Timp2 PE=1 SV=2	1104.22	1582.6	1590.74	4216.59	603.133	1269.27	639.678	3420.39
UID680	P25911;P25911-2	P25911;P25911-2	Lyn	>sp|P25911|LYN_MOUSE Tyrosine-protein kinase Lyn OS=Mus musculus OX=10090 GN=Lyn PE=1 SV=4;>sp|P25911-2|LYN_MOUSE Isoform 2 of Tyrosine-protein kinase Lyn OS=Mus musculus OX=10090 GN=Lyn	NaN	NaN	NaN	NaN	NaN	NaN	NaN	NaN
UID681	P26039	P26039	Tln1	>sp|P26039|TLN1_MOUSE Talin-1 OS=Mus musculus OX=10090 GN=Tln1 PE=1 SV=2	5090.71	5216.12	5380.71	7066.68	5106.02	4720.07	4889.48	5463
UID682	P26040	P26040	Ezr	>sp|P26040|EZRI_MOUSE Ezrin OS=Mus musculus OX=10090 GN=Ezr PE=1 SV=3	5282.76	4072.31	6831.67	7381.03	6210.01	4939.69	4016.9	4664.19
UID683	P26041	P26041	Msn	>sp|P26041|MOES_MOUSE Moesin OS=Mus musculus OX=10090 GN=Msn PE=1 SV=3	4499.92	4334.65	4376.73	3733.86	4084.75	3503.14	3515.6	4498.78
UID684	P26043	P26043	Rdx	>sp|P26043|RADI_MOUSE Radixin OS=Mus musculus OX=10090 GN=Rdx PE=1 SV=3	8536.01	7810.76	10630.4	10438	10160	7327.39	8567.75	9087.48
UID685	P26048	P26048	Gabra2	>sp|P26048|GBRA2_MOUSE Gamma-aminobutyric acid receptor subunit alpha-2 OS=Mus musculus OX=10090 GN=Gabra2 PE=1 SV=1	12604.3	637.939	13702.3	3934.96	10872.3	1027.73	14011.5	10013.1
UID686	P26049	P26049	Gabra3	>sp|P26049|GBRA3_MOUSE Gamma-aminobutyric acid receptor subunit alpha-3 OS=Mus musculus OX=10090 GN=Gabra3 PE=1 SV=1	8678.91	8390.03	11570.8	5670.23	7973.24	8525	13540.3	7951.95
UID687	P26231	P26231	Ctnna1	>sp|P26231|CTNA1_MOUSE Catenin alpha-1 OS=Mus musculus OX=10090 GN=Ctnna1 PE=1 SV=1	3640.14	3185.63	4366.22	5201.76	2925.1	2494.81	2543.46	3942.95
UID688	P26350	P26350	Ptma	>sp|P26350|PTMA_MOUSE Prothymosin alpha OS=Mus musculus OX=10090 GN=Ptma PE=1 SV=2	21155.3	16954.9	5079.1	12880.7	5596.18	5764.99	3676.25	2307.92
UID689	P26443	P26443	Glud1	>sp|P26443|DHE3_MOUSE Glutamate dehydrogenase 1, mitochondrial OS=Mus musculus OX=10090 GN=Glud1 PE=1 SV=1	58878.4	63951.7	39678	43271.4	48223.3	54073.4	56621.9	51739.8
UID690	P26450	P26450	Pik3r1	>sp|P26450|P85A_MOUSE Phosphatidylinositol 3-kinase regulatory subunit alpha OS=Mus musculus OX=10090 GN=Pik3r1 PE=1 SV=2	2035.5	2595.45	2420.36	2214.69	2992.79	1987.87	2415.08	1896.82
UID691	P26516	P26516	Psmd7	>sp|P26516|PSMD7_MOUSE 26S proteasome non-ATPase regulatory subunit 7 OS=Mus musculus OX=10090 GN=Psmd7 PE=1 SV=2	4999.39	4894.32	3984.19	4299.16	3889.24	4000.63	4343.26	4121.36
UID692	P26638	P26638	Sars1	>sp|P26638|SYSC_MOUSE Serine--tRNA ligase, cytoplasmic OS=Mus musculus OX=10090 GN=Sars1 PE=1 SV=3	6601.59	5110.25	8505.69	7017.52	6906.38	5792.3	6040.08	5051.23
UID693	P26645	P26645	Marcks	>sp|P26645|MARCS_MOUSE Myristoylated alanine-rich C-kinase substrate OS=Mus musculus OX=10090 GN=Marcks PE=1 SV=2	12216.8	10846.1	18444.1	9363.03	9805.41	9151.54	10640.3	9191.62
UID694	P26883	P26883	Fkbp1a	>sp|P26883|FKB1A_MOUSE Peptidyl-prolyl cis-trans isomerase FKBP1A OS=Mus musculus OX=10090 GN=Fkbp1a PE=1 SV=2	21361.6	26104.9	14433.8	34197.7	18322	22518.3	25402.5	32014.1
UID695	P27545	P27545	Cers1	>sp|P27545|CERS1_MOUSE Ceramide synthase 1 OS=Mus musculus OX=10090 GN=Cers1 PE=1 SV=1	41668.3	45794.6	33646.3	33727.2	37449.3	37211.3	36116.7	34372.7
UID696	P27546;P27546-2	P27546;P27546-2	Map4	>sp|P27546|MAP4_MOUSE Microtubule-associated protein 4 OS=Mus musculus OX=10090 GN=Map4 PE=1 SV=3;>sp|P27546-2|MAP4_MOUSE Isoform 2 of Microtubule-associated protein 4 OS=Mus musculus OX=10090 GN=Map4	NaN	NaN	NaN	NaN	NaN	NaN	NaN	NaN
UID697	P27546;P27546-2;P27546-3	P27546;P27546-2;P27546-3	Map4	>sp|P27546|MAP4_MOUSE Microtubule-associated protein 4 OS=Mus musculus OX=10090 GN=Map4 PE=1 SV=3;>sp|P27546-2|MAP4_MOUSE Isoform 2 of Microtubule-associated protein 4 OS=Mus musculus OX=10090 GN=Map4;>sp|P27546-3|MAP4_MOUSE Isoform 3 of Microtubule-associated protein 4 OS=Mus musculus OX=10090 GN=Map4	5366.23	6676.67	4084.03	5240.94	3940.05	3961.96	4780.35	5968.81
UID698	P27546-4	P27546-4	Map4	>sp|P27546-4|MAP4_MOUSE Isoform 4 of Microtubule-associated protein 4 OS=Mus musculus OX=10090 GN=Map4	1925.5	2171.34	1988.29	3393.11	2621.53	2072	1961.24	2207.41
UID699	P27600	P27600	Gna12	>sp|P27600|GNA12_MOUSE Guanine nucleotide-binding protein subunit alpha-12 OS=Mus musculus OX=10090 GN=Gna12 PE=1 SV=3	NaN	NaN	NaN	NaN	NaN	NaN	NaN	NaN
UID700	P27601	P27601	Gna13	>sp|P27601|GNA13_MOUSE Guanine nucleotide-binding protein subunit alpha-13 OS=Mus musculus OX=10090 GN=Gna13 PE=1 SV=1	12176.7	11333.7	9502.69	7806.72	11210.2	9705.94	11008.8	8982.54
UID701	P27612	P27612	Plaa	>sp|P27612|PLAP_MOUSE Phospholipase A-2-activating protein OS=Mus musculus OX=10090 GN=Plaa PE=1 SV=4	2632.09	1896.05	6210.8	3031.28	3637.56	2415.97	2634.24	1916.04
UID702	P27659	P27659	Rpl3	>sp|P27659|RL3_MOUSE 60S ribosomal protein L3 OS=Mus musculus OX=10090 GN=Rpl3 PE=1 SV=3	4230.29	4725.52	3929.08	4379.14	3798.55	4361.27	4398.52	5167.07
UID703	P27671	P27671	Rasgrf1	>sp|P27671|RGRF1_MOUSE Ras-specific guanine nucleotide-releasing factor 1 OS=Mus musculus OX=10090 GN=Rasgrf1 PE=1 SV=2	1886.87	1525.06	3387.79	2697.02	2376.26	1594.72	2326.69	1783.54
UID704	P27773	P27773	Pdia3	>sp|P27773|PDIA3_MOUSE Protein disulfide-isomerase A3 OS=Mus musculus OX=10090 GN=Pdia3 PE=1 SV=2	17043.9	17231.3	15521.7	15615.3	13460.1	13071.6	14691.5	17507.9
UID705	P28028	P28028	Braf	>sp|P28028|BRAF_MOUSE Serine/threonine-protein kinase B-raf OS=Mus musculus OX=10090 GN=Braf PE=1 SV=3	8833.26	9183.14	11175.3	10401.7	8965.44	9640.54	8559.54	10513.7
UID706	P28271	P28271	Aco1	>sp|P28271|ACOC_MOUSE Cytoplasmic aconitate hydratase OS=Mus musculus OX=10090 GN=Aco1 PE=1 SV=3	8935.58	8004.77	9978.68	8417.03	9377.16	7376	7965.16	8455.69
UID707	P28474	P28474	Adh5	>sp|P28474|ADHX_MOUSE Alcohol dehydrogenase class-3 OS=Mus musculus OX=10090 GN=Adh5 PE=1 SV=3	13179.1	14451.5	8763.28	10657.1	9464.21	11522.7	11562.2	11790.2
UID708	P28571;P28571-1;P28571-2	P28571;P28571-1;P28571-2	Slc6a9	>sp|P28571|SC6A9_MOUSE Sodium- and chloride-dependent glycine transporter 1 OS=Mus musculus OX=10090 GN=Slc6a9 PE=1 SV=3;>sp|P28571-1|SC6A9_MOUSE Isoform GlyT-1A of Sodium- and chloride-dependent glycine transporter 1 OS=Mus musculus OX=10090 GN=Slc6a9;>sp|P28571-2|SC6A9_MOUSE Isoform GlyT-1B of Sodium- and chloride-dependent glycine transporter 1 OS=Mus musculus OX=10090 GN=Slc6a9	7864.33	6411.1	5150.62	4499.06	6220.92	5701.59	7071.93	4785.26
UID709	P28650;P28650-2	P28650;P28650-2	Adss1	>sp|P28650|PURA1_MOUSE Adenylosuccinate synthetase isozyme 1 OS=Mus musculus OX=10090 GN=Adss1 PE=1 SV=2;>sp|P28650-2|PURA1_MOUSE Isoform 2 of Adenylosuccinate synthetase isozyme 1 OS=Mus musculus OX=10090 GN=Adss1	6162.68	1556.84	4133.26	5257.55	8742.57	1290.26	650.261	1081.52
UID710	P28652	P28652	Camk2b	>sp|P28652|KCC2B_MOUSE Calcium/calmodulin-dependent protein kinase type II subunit beta OS=Mus musculus OX=10090 GN=Camk2b PE=1 SV=2	22486.4	32823	9056.33	18903	19109.2	30371.2	28888	24584
UID711	P28656	P28656	Nap1l1	>sp|P28656|NP1L1_MOUSE Nucleosome assembly protein 1-like 1 OS=Mus musculus OX=10090 GN=Nap1l1 PE=1 SV=2	7484.39	7077.62	14757.1	11300.6	7518.66	6378.79	6888.74	7004.81
UID712	P28658	P28658	Atxn10	>sp|P28658|ATX10_MOUSE Ataxin-10 OS=Mus musculus OX=10090 GN=Atxn10 PE=1 SV=2	8589.11	8291.29	9281.78	8200.03	8254.43	6830.47	6806.98	6917.96
UID713	P28659;P28659-2;P28659-3;P28659-4	P28659;P28659-2;P28659-3;P28659-4	Celf1	>sp|P28659|CELF1_MOUSE CUGBP Elav-like family member 1 OS=Mus musculus OX=10090 GN=Celf1 PE=1 SV=2;>sp|P28659-2|CELF1_MOUSE Isoform 2 of CUGBP Elav-like family member 1 OS=Mus musculus OX=10090 GN=Celf1;>sp|P28659-3|CELF1_MOUSE Isoform 3 of CUGBP Elav-like family member 1 OS=Mus musculus OX=10090 GN=Celf1;>sp|P28659-4|CELF1_MOUSE Isoform 4 of CUGBP Elav-like family member 1 OS=Mus musculus OX=100…	NaN	NaN	NaN	NaN	NaN	NaN	NaN	NaN
UID714	P28660	P28660	Nckap1	>sp|P28660|NCKP1_MOUSE Nck-associated protein 1 OS=Mus musculus OX=10090 GN=Nckap1 PE=1 SV=2	8519.99	8434.3	9474.51	8714.35	9623.79	9852.16	9391.59	8683.76
UID715	P28661;P28661-2;P28661-3	P28661;P28661-2;P28661-3	Septin4	>sp|P28661|SEPT4_MOUSE Septin-4 OS=Mus musculus OX=10090 GN=Septin4 PE=1 SV=1;>sp|P28661-2|SEPT4_MOUSE Isoform 2 of Septin-4 OS=Mus musculus OX=10090 GN=Septin4;>sp|P28661-3|SEPT4_MOUSE Isoform 3 of Septin-4 OS=Mus musculus OX=10090 GN=Septin4	5948.2	6241.87	7296.41	5921.5	6041.67	6037.86	6715.5	5755.31
UID716	P28661-2	P28661-2	Septin4	>sp|P28661-2|SEPT4_MOUSE Isoform 2 of Septin-4 OS=Mus musculus OX=10090 GN=Septin4	NaN	NaN	NaN	NaN	NaN	NaN	NaN	NaN
UID717	P28661-5	P28661-5	Septin4	>sp|P28661-5|SEPT4_MOUSE Isoform 5 of Septin-4 OS=Mus musculus OX=10090 GN=Septin4	20725.3	621.492	1091.19	761.355	10721.2	10735.6	17800.5	729.807
UID718	P28663	P28663	Napb	>sp|P28663|SNAB_MOUSE Beta-soluble NSF attachment protein OS=Mus musculus OX=10090 GN=Napb PE=1 SV=2	12942.4	16535.5	16801.8	14848.8	13973.4	15071.1	14433.4	13729.3
UID719	P28667	P28667	Marcksl1	>sp|P28667|MRP_MOUSE MARCKS-related protein OS=Mus musculus OX=10090 GN=Marcksl1 PE=1 SV=2	3366.67	2463.94	2083.09	2614.7	2910.48	2974.35	3956.99	3024.35
UID720	P28738	P28738	Kif5c	>sp|P28738|KIF5C_MOUSE Kinesin heavy chain isoform 5C OS=Mus musculus OX=10090 GN=Kif5c PE=1 SV=3	5886.29	5161.01	7069.41	5904.42	5128.48	4562.39	4903.84	4973.47
UID721	P28740;P28740-1	P28740;P28740-1	Kif2a	>sp|P28740|KIF2A_MOUSE Kinesin-like protein KIF2A OS=Mus musculus OX=10090 GN=Kif2a PE=1 SV=2;>sp|P28740-1|KIF2A_MOUSE Isoform 1 of Kinesin-like protein KIF2A OS=Mus musculus OX=10090 GN=Kif2a	NaN	NaN	NaN	NaN	NaN	NaN	NaN	NaN
UID722	P28740-2	P28740-2	Kif2a	>sp|P28740-2|KIF2A_MOUSE Isoform 2 of Kinesin-like protein KIF2A OS=Mus musculus OX=10090 GN=Kif2a	10666.9	9856.99	10147.7	10333.5	11802.1	9950.87	9411.79	8963.99
UID723	P28741	P28741	Kif3a	>sp|P28741|KIF3A_MOUSE Kinesin-like protein KIF3A OS=Mus musculus OX=10090 GN=Kif3a PE=1 SV=2	3025.89	2019.97	1824.54	2346.45	2092.64	1487.02	1589.18	1835.48
UID724	P28867;P28867-2	P28867;P28867-2	Prkcd	>sp|P28867|KPCD_MOUSE Protein kinase C delta type OS=Mus musculus OX=10090 GN=Prkcd PE=1 SV=3;>sp|P28867-2|KPCD_MOUSE Isoform 2 of Protein kinase C delta type OS=Mus musculus OX=10090 GN=Prkcd	5263.82	4279.48	3554.4	3037.22	4406.52	5385.04	3957.36	4196.21
UID725	P29341	P29341	Pabpc1	>sp|P29341|PABP1_MOUSE Polyadenylate-binding protein 1 OS=Mus musculus OX=10090 GN=Pabpc1 PE=1 SV=2	10405.7	11282	12548.2	13451.8	9743.02	9633.16	9944.8	12824.8
UID726	P29387	P29387	Gnb4	>sp|P29387|GBB4_MOUSE Guanine nucleotide-binding protein subunit beta-4 OS=Mus musculus OX=10090 GN=Gnb4 PE=1 SV=4	7728.74	12232.9	16865.9	15872.7	15066.7	15376.9	12729.8	11149.5
UID727	P29391	P29391	Ftl1	>sp|P29391|FRIL1_MOUSE Ferritin light chain 1 OS=Mus musculus OX=10090 GN=Ftl1 PE=1 SV=2	2862.09	3625.8	4120.17	3745.14	2163.52	2112.74	1842.3	1970.12
UID728	P29416	P29416	Hexa	>sp|P29416|HEXA_MOUSE Beta-hexosaminidase subunit alpha OS=Mus musculus OX=10090 GN=Hexa PE=1 SV=2	7110.27	6028.5	8474.76	7300.18	6115.18	5565.27	5910.25	7861.25
UID729	P29533	P29533	Vcam1	>sp|P29533|VCAM1_MOUSE Vascular cell adhesion protein 1 OS=Mus musculus OX=10090 GN=Vcam1 PE=1 SV=1	7132.07	5834.02	4817.48	4968.7	5397.94	4601.94	4765.24	4029.41
UID730	P29595	P29595	Nedd8	>sp|P29595|NEDD8_MOUSE NEDD8 OS=Mus musculus OX=10090 GN=Nedd8 PE=1 SV=2	14311.5	6711.01	3388.68	6101.51	3866.47	5745.24	5291.89	2872.28
UID731	P29758	P29758	Oat	>sp|P29758|OAT_MOUSE Ornithine aminotransferase, mitochondrial OS=Mus musculus OX=10090 GN=Oat PE=1 SV=1	19397.2	18516.5	13489.4	16623.7	17025.9	18467.9	18483.6	19462.6
UID732	P30275	P30275	Ckmt1	>sp|P30275|KCRU_MOUSE Creatine kinase U-type, mitochondrial OS=Mus musculus OX=10090 GN=Ckmt1 PE=1 SV=1	41548.2	62650.8	13099.4	22501.5	28708	43928.7	49007.3	63376
UID733	P30416	P30416	Fkbp4	>sp|P30416|FKBP4_MOUSE Peptidyl-prolyl cis-trans isomerase FKBP4 OS=Mus musculus OX=10090 GN=Fkbp4 PE=1 SV=5	5095.01	4960.48	7856.13	7711.09	6225.85	5398.96	5394.31	5562.78
UID734	P30999	P30999	Ctnnd1	>sp|P30999|CTND1_MOUSE Catenin delta-1 OS=Mus musculus OX=10090 GN=Ctnnd1 PE=1 SV=2	4753.46	4818.4	7045.44	6175.65	6213	5347.95	5243.55	4813.66
UID735	P30999-2	P30999-2	Ctnnd1	>sp|P30999-2|CTND1_MOUSE Isoform 2 of Catenin delta-1 OS=Mus musculus OX=10090 GN=Ctnnd1	NaN	NaN	NaN	NaN	NaN	NaN	NaN	NaN
UID736	P31230	P31230	Aimp1	>sp|P31230|AIMP1_MOUSE Aminoacyl tRNA synthase complex-interacting multifunctional protein 1 OS=Mus musculus OX=10090 GN=Aimp1 PE=1 SV=2	3965.97	4385.08	4866.78	5557.76	3208	3541.19	3524.95	3091.68
UID737	P31324	P31324	Prkar2b	>sp|P31324|KAP3_MOUSE cAMP-dependent protein kinase type II-beta regulatory subunit OS=Mus musculus OX=10090 GN=Prkar2b PE=1 SV=3	19587	19532.6	14463	16024.4	19197.2	17415.7	18562.7	17442.4
UID738	P31648	P31648	Slc6a1	>sp|P31648|SC6A1_MOUSE Sodium- and chloride-dependent GABA transporter 1 OS=Mus musculus OX=10090 GN=Slc6a1 PE=1 SV=2	7497.91	6369.05	13996.1	10616	12930	11408	11162.2	10764.7
UID739	P31650	P31650	Slc6a11	>sp|P31650|S6A11_MOUSE Sodium- and chloride-dependent GABA transporter 3 OS=Mus musculus OX=10090 GN=Slc6a11 PE=1 SV=2	9207.15	7700.1	10342.6	11537.9	12032.1	7713.03	9586.57	7505.7
UID740	P31750	P31750	Akt1	>sp|P31750|AKT1_MOUSE RAC-alpha serine/threonine-protein kinase OS=Mus musculus OX=10090 GN=Akt1 PE=1 SV=2	4226.84	4905.34	6703.93	4298.02	4430.18	3185.19	4198.97	2290.24
UID741	P31786	P31786	Dbi	>sp|P31786|ACBP_MOUSE Acyl-CoA-binding protein OS=Mus musculus OX=10090 GN=Dbi PE=1 SV=2	12545.7	15488.7	7740.3	7270.01	7628.14	9159.56	10119.9	11568.7
UID742	P31938	P31938	Map2k1	>sp|P31938|MP2K1_MOUSE Dual specificity mitogen-activated protein kinase kinase 1 OS=Mus musculus OX=10090 GN=Map2k1 PE=1 SV=2	8671.63	8827.74	9436.9	8408.48	8823.13	7805.03	8021.68	7993.89
UID743	P32020	P32020	Scp2	>sp|P32020|NLTP_MOUSE Non-specific lipid-transfer protein OS=Mus musculus OX=10090 GN=Scp2 PE=1 SV=3	NaN	NaN	NaN	NaN	NaN	NaN	NaN	NaN
UID744	P32020;P32020-2	P32020;P32020-2	Scp2	>sp|P32020|NLTP_MOUSE Non-specific lipid-transfer protein OS=Mus musculus OX=10090 GN=Scp2 PE=1 SV=3;>sp|P32020-2|NLTP_MOUSE Isoform SCP2 of Non-specific lipid-transfer protein OS=Mus musculus OX=10090 GN=Scp2	14734.8	14046.4	17216.3	17944.7	12574.4	11436.5	12863.8	17059.4
UID745	P32037	P32037	Slc2a3	>sp|P32037|GTR3_MOUSE Solute carrier family 2, facilitated glucose transporter member 3 OS=Mus musculus OX=10090 GN=Slc2a3 PE=1 SV=1	20576.7	22105.9	26943.8	15799	22447.3	19157.9	18237.8	16063.7
UID746	P32067	P32067	Ssb	>sp|P32067|LA_MOUSE Lupus La protein homolog OS=Mus musculus OX=10090 GN=Ssb PE=1 SV=1	NaN	NaN	NaN	NaN	NaN	NaN	NaN	NaN
UID747	P32211	P32211	Chrm4	>sp|P32211|ACM4_MOUSE Muscarinic acetylcholine receptor M4 OS=Mus musculus OX=10090 GN=Chrm4 PE=2 SV=1	9125.39	6919.14	6321.96	4809.36	6502.61	5189.79	5495.48	3317.6
UID748	P32233	P32233	Drg1	>sp|P32233|DRG1_MOUSE Developmentally-regulated GTP-binding protein 1 OS=Mus musculus OX=10090 GN=Drg1 PE=1 SV=1	NaN	NaN	NaN	NaN	NaN	NaN	NaN	NaN
UID749	P32507;P32507-2	P32507;P32507-2	Nectin2	>sp|P32507|NECT2_MOUSE Nectin-2 OS=Mus musculus OX=10090 GN=Nectin2 PE=1 SV=2;>sp|P32507-2|NECT2_MOUSE Isoform Alpha of Nectin-2 OS=Mus musculus OX=10090 GN=Nectin2	3329.56	888.58	763.202	1976.79	1074.2	608.965	1139.29	947.689
UID750	P32848	P32848	Pvalb	>sp|P32848|PRVA_MOUSE Parvalbumin alpha OS=Mus musculus OX=10090 GN=Pvalb PE=1 SV=3	2948.75	2851.22	9005.31	5247.3	2825.22	2303.15	3455.6	2890.37
UID751	P32883-2	P32883-2	Kras	>sp|P32883-2|RASK_MOUSE Isoform 2B of GTPase KRas OS=Mus musculus OX=10090 GN=Kras	15579.1	18408.6	11587.1	11071.8	14440.9	16951.6	17158.3	16060.5
UID752	P32921-2	P32921-2	Wars1	>sp|P32921-2|SYWC_MOUSE Isoform 2 of Tryptophan--tRNA ligase, cytoplasmic OS=Mus musculus OX=10090 GN=Wars1	8502.36	8697.64	8583.53	7817.31	9164.84	9432.09	8091.58	8359.62
UID753	P33173	P33173	Kif1a	>sp|P33173|KIF1A_MOUSE Kinesin-like protein KIF1A OS=Mus musculus OX=10090 GN=Kif1a PE=1 SV=2	5091.54	4696.74	4195.24	3706.71	3992.51	4308.98	4549.92	3845.42
UID754	P33175	P33175	Kif5a	>sp|P33175|KIF5A_MOUSE Kinesin heavy chain isoform 5A OS=Mus musculus OX=10090 GN=Kif5a PE=1 SV=3	1378.47	1572.72	1518.67	1180.73	1693.63	1135.41	1770.03	898.388
UID755	P34022	P34022	Ranbp1	>sp|P34022|RANG_MOUSE Ran-specific GTPase-activating protein OS=Mus musculus OX=10090 GN=Ranbp1 PE=1 SV=2	4265.07	5110.42	6690.77	9673.5	4128.59	5158.4	4449.94	4657.81
UID756	P34152;P34152-2;P34152-4	P34152;P34152-2;P34152-4	Ptk2	>sp|P34152|FAK1_MOUSE Focal adhesion kinase 1 OS=Mus musculus OX=10090 GN=Ptk2 PE=1 SV=4;>sp|P34152-2|FAK1_MOUSE Isoform 2 of Focal adhesion kinase 1 OS=Mus musculus OX=10090 GN=Ptk2;>sp|P34152-4|FAK1_MOUSE Isoform 4 of Focal adhesion kinase 1 OS=Mus musculus OX=10090 GN=Ptk2	4717.58	3530.88	5753.05	4779.36	5628.4	4509.13	4804.53	3747.95
UID757	P34884	P34884	Mif	>sp|P34884|MIF_MOUSE Macrophage migration inhibitory factor OS=Mus musculus OX=10090 GN=Mif PE=1 SV=2	83816.1	83152	56738.9	63672.8	61018.9	71217.1	75138.2	77592.2
UID758	P34914	P34914	Ephx2	>sp|P34914|HYES_MOUSE Bifunctional epoxide hydrolase 2 OS=Mus musculus OX=10090 GN=Ephx2 PE=1 SV=2	5137.16	4724.72	6180.67	5722	5804.55	4608.54	5151.06	5196.25
UID759	P35123	P35123	Usp4	>sp|P35123|UBP4_MOUSE Ubiquitin carboxyl-terminal hydrolase 4 OS=Mus musculus OX=10090 GN=Usp4 PE=1 SV=3	2387.45	1748.58	7818.28	953.022	683.891	996.69	504.836	823.002
UID760	P35235-1	P35235-1	Ptpn11	>sp|P35235-1|PTN11_MOUSE Isoform 2 of Tyrosine-protein phosphatase non-receptor type 11 OS=Mus musculus OX=10090 GN=Ptpn11	5580.39	5239.67	5597.26	5118.51	4679.99	4843.72	4873.63	5095.74
UID761	P35278	P35278	Rab5c	>sp|P35278|RAB5C_MOUSE Ras-related protein Rab-5C OS=Mus musculus OX=10090 GN=Rab5c PE=1 SV=2	22343.7	18491.3	16642.7	16033.4	21569.6	23481.4	19138.3	20476.6
UID762	P35279;P35279-2	P35279;P35279-2	Rab6a	>sp|P35279|RAB6A_MOUSE Ras-related protein Rab-6A OS=Mus musculus OX=10090 GN=Rab6a PE=1 SV=4;>sp|P35279-2|RAB6A_MOUSE Isoform 2 of Ras-related protein Rab-6A OS=Mus musculus OX=10090 GN=Rab6a	23852.7	22273.3	21579.5	20055.3	24796	23689.9	25257	21478.4
UID763	P35282	P35282	Rab21	>sp|P35282|RAB21_MOUSE Ras-related protein Rab-21 OS=Mus musculus OX=10090 GN=Rab21 PE=1 SV=4	15258.5	15191.7	15270.6	17925.6	16195	16606.2	18203.5	16257.2
UID764	P35283	P35283	Rab12	>sp|P35283|RAB12_MOUSE Ras-related protein Rab-12 OS=Mus musculus OX=10090 GN=Rab12 PE=1 SV=3	4781.78	4111.63	7654.29	6436.55	7615.49	5289.99	3995.51	4913.27
UID765	P35285	P35285	Rab22a	>sp|P35285|RB22A_MOUSE Ras-related protein Rab-22A OS=Mus musculus OX=10090 GN=Rab22a PE=1 SV=2	6077.04	4983.58	7038.42	7749.89	7222.71	6876.33	5992.89	7081.42
UID766	P35288	P35288	Rab23	>sp|P35288|RAB23_MOUSE Ras-related protein Rab-23 OS=Mus musculus OX=10090 GN=Rab23 PE=1 SV=2	16381.1	15624.4	16199.4	12954	15624.5	13989.2	12833.8	13659.8
UID767	P35290	P35290	Rab24	>sp|P35290|RAB24_MOUSE Ras-related protein Rab-24 OS=Mus musculus OX=10090 GN=Rab24 PE=1 SV=2	4125.2	3777.24	5696.3	4284.05	4475.52	4400.73	5324.1	3261.6
UID768	P35292	P35292	Rab17	>sp|P35292|RAB17_MOUSE Ras-related protein Rab-17 OS=Mus musculus OX=10090 GN=Rab17 PE=1 SV=1	642.878	921.385	736.028	1906.41	144417	116464	1098.73	1827.41
UID769	P35293	P35293	Rab18	>sp|P35293|RAB18_MOUSE Ras-related protein Rab-18 OS=Mus musculus OX=10090 GN=Rab18 PE=1 SV=2	10280	9633.41	10147	10694	12030.9	12157.2	10850.2	9736.99
UID770	P35436	P35436	Grin2a	>sp|P35436|NMDE1_MOUSE Glutamate receptor ionotropic, NMDA 2A OS=Mus musculus OX=10090 GN=Grin2a PE=1 SV=2	7101.25	5338.97	5983.97	5432.69	7544	7455.46	7885.01	5316.55
UID771	P35438	P35438	Grin1	>sp|P35438|NMDZ1_MOUSE Glutamate receptor ionotropic, NMDA 1 OS=Mus musculus OX=10090 GN=Grin1 PE=1 SV=1	7194.72	7384.63	7821.71	6724.05	8928.85	9180.25	7710.85	7025.37
UID772	P35486	P35486	Pdha1	>sp|P35486|ODPA_MOUSE Pyruvate dehydrogenase E1 component subunit alpha, somatic form, mitochondrial OS=Mus musculus OX=10090 GN=Pdha1 PE=1 SV=1	26407	29188.3	23481.9	29026.6	28781.1	31013.8	30133.6	28041.7
UID773	P35505	P35505	Fah	>sp|P35505|FAAA_MOUSE Fumarylacetoacetase OS=Mus musculus OX=10090 GN=Fah PE=1 SV=2	8038.32	8483.95	7026.27	8525.64	7322.2	7957.45	8455.42	7586.47
UID774	P35550;Q80WS3	P35550;Q80WS3	Fbl;Fbll1	>sp|P35550|FBRL_MOUSE rRNA 2'-O-methyltransferase fibrillarin OS=Mus musculus OX=10090 GN=Fbl PE=1 SV=2;>sp|Q80WS3|FBLL1_MOUSE rRNA/tRNA 2'-O-methyltransferase fibrillarin-like protein 1 OS=Mus musculus OX=10090 GN=Fbll1 PE=1 SV=1	1139.66	1633.39	1541.27	3977.13	584.378	1229.8	786.029	1030.83
UID775	P35564	P35564	Canx	>sp|P35564|CALX_MOUSE Calnexin OS=Mus musculus OX=10090 GN=Canx PE=1 SV=1	17889.8	20104.2	17314.1	16034.7	16917.9	16758.1	18785.6	16164.9
UID776	P35585	P35585	Ap1m1	>sp|P35585|AP1M1_MOUSE AP-1 complex subunit mu-1 OS=Mus musculus OX=10090 GN=Ap1m1 PE=1 SV=3	7081.89	5802.09	6416.65	7089.56	8032.5	8945.47	8124.47	6766.75
UID777	P35700	P35700	Prdx1	>sp|P35700|PRDX1_MOUSE Peroxiredoxin-1 OS=Mus musculus OX=10090 GN=Prdx1 PE=1 SV=1	37416.7	41120.5	33158.1	35374	34285.3	35882.6	35938.4	40458.8
UID778	P35762	P35762	Cd81	>sp|P35762|CD81_MOUSE CD81 antigen OS=Mus musculus OX=10090 GN=Cd81 PE=1 SV=2	23748.6	40435.7	2263.13	18555.9	17537.3	35335	37603.5	31760.4
UID779	P35802	P35802	Gpm6a	>sp|P35802|GPM6A_MOUSE Neuronal membrane glycoprotein M6-a OS=Mus musculus OX=10090 GN=Gpm6a PE=1 SV=1	29519.8	32983.3	40340.4	31859.4	37652	33168.3	33305.4	32308.6
UID780	P35803	P35803	Gpm6b	>sp|P35803|GPM6B_MOUSE Neuronal membrane glycoprotein M6-b OS=Mus musculus OX=10090 GN=Gpm6b PE=1 SV=2	19033.2	19160	16178.2	12626.8	14703.1	16431.8	16715.3	15873.2
UID781	P35821	P35821	Ptpn1	>sp|P35821|PTN1_MOUSE Tyrosine-protein phosphatase non-receptor type 1 OS=Mus musculus OX=10090 GN=Ptpn1 PE=1 SV=2	4195.66	2913.03	2691.57	1020.34	3600.71	1727.37	1243.14	699.753
UID782	P35822	P35822	Ptprk	>sp|P35822|PTPRK_MOUSE Receptor-type tyrosine-protein phosphatase kappa OS=Mus musculus OX=10090 GN=Ptprk PE=1 SV=1	NaN	NaN	NaN	NaN	NaN	NaN	NaN	NaN
UID783	P35922;P35922-2;P35922-3;P35922-7;P35922-8;P35922-9	P35922;P35922-2;P35922-3;P35922-7;P35922-8;P35922-9	Fmr1	>sp|P35922|FMR1_MOUSE Synaptic functional regulator FMR1 OS=Mus musculus OX=10090 GN=Fmr1 PE=1 SV=1;>sp|P35922-2|FMR1_MOUSE Isoform 2 of Synaptic functional regulator FMR1 OS=Mus musculus OX=10090 GN=Fmr1;>sp|P35922-3|FMR1_MOUSE Isoform 3 of Synaptic functional regulator FMR1 OS=Mus musculus OX=10090 GN=Fmr1;>sp|P35922-7|FMR1_MOUSE Isoform 7 of Synaptic functional regulator FMR1 OS=Mus musculus O…	5937.23	8367.36	5496.29	5430.58	4461.48	5260.98	4609.97	5779.06
UID784	P35979	P35979	Rpl12	>sp|P35979|RL12_MOUSE 60S ribosomal protein L12 OS=Mus musculus OX=10090 GN=Rpl12 PE=1 SV=2	15582.9	23805	6752.57	10730.1	10254.6	11276.2	11755.5	12974.1
UID785	P35980	P35980	Rpl18	>sp|P35980|RL18_MOUSE 60S ribosomal protein L18 OS=Mus musculus OX=10090 GN=Rpl18 PE=1 SV=3	8021.95	8877.94	7757.44	7273.26	8274.9	9168.25	8049.75	7984.35
UID786	P36536	P36536	Sar1a	>sp|P36536|SAR1A_MOUSE GTP-binding protein SAR1a OS=Mus musculus OX=10090 GN=Sar1a PE=1 SV=1	8085.68	8025.06	7819.78	7748.53	7538.1	8847.24	7824.35	10355.3
UID787	P36552	P36552	Cpox	>sp|P36552|HEM6_MOUSE Oxygen-dependent coproporphyrinogen-III oxidase, mitochondrial OS=Mus musculus OX=10090 GN=Cpox PE=1 SV=2	7704.53	6357.08	7554.8	6783.53	6484.69	6477.36	6541.09	5998.31
UID788	P36895	P36895	Bmpr1a	>sp|P36895|BMR1A_MOUSE Bone morphogenetic protein receptor type-1A OS=Mus musculus OX=10090 GN=Bmpr1a PE=1 SV=1	764.011	1095	3443.09	1419.5	703.682	1241.28	663.481	1480.87
UID789	P36916	P36916	Gnl1	>sp|P36916|GNL1_MOUSE Guanine nucleotide-binding protein-like 1 OS=Mus musculus OX=10090 GN=Gnl1 PE=1 SV=4	6863.27	5964.67	5569.12	5153.62	5265.4	6174.79	6206.91	5750.51
UID790	P36993;P36993-3;P36993-4;P36993-5	P36993;P36993-3;P36993-4;P36993-5	Ppm1b	>sp|P36993|PPM1B_MOUSE Protein phosphatase 1B OS=Mus musculus OX=10090 GN=Ppm1b PE=1 SV=1;>sp|P36993-3|PPM1B_MOUSE Isoform 2 of Protein phosphatase 1B OS=Mus musculus OX=10090 GN=Ppm1b;>sp|P36993-4|PPM1B_MOUSE Isoform 3 of Protein phosphatase 1B OS=Mus musculus OX=10090 GN=Ppm1b;>sp|P36993-5|PPM1B_MOUSE Isoform 4 of Protein phosphatase 1B OS=Mus musculus OX=10090 GN=Ppm1b	6181.19	5997.4	6221.24	5844.88	5987.07	5353.86	5537.27	5578.34
UID791	P37040	P37040	Por	>sp|P37040|NCPR_MOUSE NADPH--cytochrome P450 reductase OS=Mus musculus OX=10090 GN=Por PE=1 SV=2	8242.91	9149.55	7145.52	5908.39	7474.2	7404.29	7480.58	7622.55
UID792	P38060	P38060	Hmgcl	>sp|P38060|HMGCL_MOUSE Hydroxymethylglutaryl-CoA lyase, mitochondrial OS=Mus musculus OX=10090 GN=Hmgcl PE=1 SV=2	11277.5	11767.3	6772.9	10291.1	9872.19	11835.7	11375.5	12184.2
UID793	P38585	P38585	Ttl	>sp|P38585|TTL_MOUSE Tubulin--tyrosine ligase OS=Mus musculus OX=10090 GN=Ttl PE=1 SV=2	11863.3	2331.39	3004.26	1377.3	2951.78	1776.7	1840.92	5137.96
UID794	P38647	P38647	Hspa9	>sp|P38647|GRP75_MOUSE Stress-70 protein, mitochondrial OS=Mus musculus OX=10090 GN=Hspa9 PE=1 SV=3	27032	27602.2	18888.4	20771.5	19089.2	22626.4	25126.3	28429.6
UID795	P39038	P39038	Cdh4	>sp|P39038|CADH4_MOUSE Cadherin-4 OS=Mus musculus OX=10090 GN=Cdh4 PE=2 SV=1	3790.95	2373.61	2729.04	3274.75	4391.8	2266.26	2287.33	1414.97
UID798	P39054;P39054-2	P39054;P39054-2	Dnm2	>sp|P39054|DYN2_MOUSE Dynamin-2 OS=Mus musculus OX=10090 GN=Dnm2 PE=1 SV=2;>sp|P39054-2|DYN2_MOUSE Isoform 2 of Dynamin-2 OS=Mus musculus OX=10090 GN=Dnm2	2294.23	1582.32	6586.12	6170.76	2231.08	3481.58	2566.66	2695.8
UID799	P39087	P39087	Grik2	>sp|P39087|GRIK2_MOUSE Glutamate receptor ionotropic, kainate 2 OS=Mus musculus OX=10090 GN=Grik2 PE=1 SV=4	NaN	NaN	NaN	NaN	NaN	NaN	NaN	NaN
UID800	P39087;P39087-2	P39087;P39087-2	Grik2	>sp|P39087|GRIK2_MOUSE Glutamate receptor ionotropic, kainate 2 OS=Mus musculus OX=10090 GN=Grik2 PE=1 SV=4;>sp|P39087-2|GRIK2_MOUSE Isoform GluR6-2 of Glutamate receptor ionotropic, kainate 2 OS=Mus musculus OX=10090 GN=Grik2	2289.46	2798.69	3788.26	2848.25	3459.34	2849.31	1973.14	1766.86
UID801	P39447	P39447	Tjp1	>sp|P39447|ZO1_MOUSE Tight junction protein ZO-1 OS=Mus musculus OX=10090 GN=Tjp1 PE=1 SV=2	3211.16	2569.94	3040.25	3358.03	3143.94	2573.21	2845.85	2836.29
UID802	P39688	P39688	Fyn	>sp|P39688|FYN_MOUSE Tyrosine-protein kinase Fyn OS=Mus musculus OX=10090 GN=Fyn PE=1 SV=4	8490.73	8878.21	6779.53	5544.15	7747.01	7861.28	7666.47	7528.69
UID803	P40124	P40124	Cap1	>sp|P40124|CAP1_MOUSE Adenylyl cyclase-associated protein 1 OS=Mus musculus OX=10090 GN=Cap1 PE=1 SV=4	6769.42	6387.67	7354.67	8779.44	6767.67	7585.87	6512.31	7694.9
UID804	P40142	P40142	Tkt	>sp|P40142|TKT_MOUSE Transketolase OS=Mus musculus OX=10090 GN=Tkt PE=1 SV=1	20386.2	22372.5	13302.4	15059.3	15388.6	16573	19340.9	20911.8
UID805	P40237	P40237	Cd82	>sp|P40237|CD82_MOUSE CD82 antigen OS=Mus musculus OX=10090 GN=Cd82 PE=1 SV=1	3709.83	3901.54	7155.41	6297.82	4256.56	4334.04	4316.18	2972.14
UID806	P40240	P40240	Cd9	>sp|P40240|CD9_MOUSE CD9 antigen OS=Mus musculus OX=10090 GN=Cd9 PE=1 SV=2	5282.51	4713.69	10705.1	9139.21	8531.38	10126.3	10347.5	5914.55
UID807	P40336;P40336-2	P40336;P40336-2	Vps26a	>sp|P40336|VP26A_MOUSE Vacuolar protein sorting-associated protein 26A OS=Mus musculus OX=10090 GN=Vps26a PE=1 SV=1;>sp|P40336-2|VP26A_MOUSE Isoform 2 of Vacuolar protein sorting-associated protein 26A OS=Mus musculus OX=10090 GN=Vps26a	11218.1	10232.6	15573.9	12897	13193	12627.3	11540.2	13311.3
UID808	P40338	P40338	Vhl	>sp|P40338|VHL_MOUSE von Hippel-Lindau disease tumor suppressor OS=Mus musculus OX=10090 GN=Vhl PE=1 SV=1	NaN	NaN	NaN	NaN	NaN	NaN	NaN	NaN
UID809	P40630;P40630-2	P40630;P40630-2	Tfam	>sp|P40630|TFAM_MOUSE Transcription factor A, mitochondrial OS=Mus musculus OX=10090 GN=Tfam PE=1 SV=2;>sp|P40630-2|TFAM_MOUSE Isoform Nuclear of Transcription factor A, mitochondrial OS=Mus musculus OX=10090 GN=Tfam	6407.56	6267.89	8093.74	5920.28	6601.17	6310.92	5721.33	7314.92
UID810	P41105	P41105	Rpl28	>sp|P41105|RL28_MOUSE 60S ribosomal protein L28 OS=Mus musculus OX=10090 GN=Rpl28 PE=1 SV=2	3358	3269.9	4197.05	2434.81	3864.76	5891.04	2967.13	2322.18
UID811	P41216	P41216	Acsl1	>sp|P41216|ACSL1_MOUSE Long-chain-fatty-acid--CoA ligase 1 OS=Mus musculus OX=10090 GN=Acsl1 PE=1 SV=2	7835.84	6410.29	7671.79	6803.68	7180.73	7528.51	6427.52	5987.62
UID812	P41233	P41233	Abca1	>sp|P41233|ABCA1_MOUSE Phospholipid-transporting ATPase ABCA1 OS=Mus musculus OX=10090 GN=Abca1 PE=1 SV=4	NaN	NaN	NaN	NaN	NaN	NaN	NaN	NaN
UID813	P41241	P41241	Csk	>sp|P41241|CSK_MOUSE Tyrosine-protein kinase CSK OS=Mus musculus OX=10090 GN=Csk PE=1 SV=2	2025.3	1589.58	3781.19	2089.13	1785.88	1039.48	1863.51	1053.15
UID814	P41242;P41242-2;P41242-3	P41242;P41242-2;P41242-3	Matk	>sp|P41242|MATK_MOUSE Megakaryocyte-associated tyrosine-protein kinase OS=Mus musculus OX=10090 GN=Matk PE=1 SV=2;>sp|P41242-2|MATK_MOUSE Isoform 2 of Megakaryocyte-associated tyrosine-protein kinase OS=Mus musculus OX=10090 GN=Matk;>sp|P41242-3|MATK_MOUSE Isoform 3 of Megakaryocyte-associated tyrosine-protein kinase OS=Mus musculus OX=10090 GN=Matk	2579.29	2376.67	3856.27	3546.27	2360.62	2429.72	2498.72	2265.71
UID815	P42125	P42125	Eci1	>sp|P42125|ECI1_MOUSE Enoyl-CoA delta isomerase 1, mitochondrial OS=Mus musculus OX=10090 GN=Eci1 PE=1 SV=2	29552.7	28839.5	17631.2	21220.9	18705.5	21239.2	23601.4	26279.7
UID816	P42208	P42208	Septin2	>sp|P42208|SEPT2_MOUSE Septin-2 OS=Mus musculus OX=10090 GN=Septin2 PE=1 SV=2	11158.9	10314	9534.84	9468.7	10127.1	8751.59	9470.67	8680.7
UID817	P42225	P42225	Stat1	>sp|P42225|STAT1_MOUSE Signal transducer and activator of transcription 1 OS=Mus musculus OX=10090 GN=Stat1 PE=1 SV=1	NaN	NaN	NaN	NaN	NaN	NaN	NaN	NaN
UID818	P42227;P42227-2;P42227-3	P42227;P42227-2;P42227-3	Stat3	>sp|P42227|STAT3_MOUSE Signal transducer and activator of transcription 3 OS=Mus musculus OX=10090 GN=Stat3 PE=1 SV=2;>sp|P42227-2|STAT3_MOUSE Isoform Stat3B of Signal transducer and activator of transcription 3 OS=Mus musculus OX=10090 GN=Stat3;>sp|P42227-3|STAT3_MOUSE Isoform Del-701 of Signal transducer and activator of transcription 3 OS=Mus musculus OX=10090 GN=Stat3	728.018	1043.41	1703.87	986.407	884.92	1182.81	632.224	1411.1
UID819	P42230;P42232	P42230;P42232	Stat5a;Stat5b	>sp|P42230|STA5A_MOUSE Signal transducer and activator of transcription 5A OS=Mus musculus OX=10090 GN=Stat5a PE=1 SV=1;>sp|P42232|STA5B_MOUSE Signal transducer and activator of transcription 5B OS=Mus musculus OX=10090 GN=Stat5b PE=1 SV=1	NaN	NaN	NaN	NaN	NaN	NaN	NaN	NaN
UID820	P42337	P42337	Pik3ca	>sp|P42337|PK3CA_MOUSE Phosphatidylinositol 4,5-bisphosphate 3-kinase catalytic subunit alpha isoform OS=Mus musculus OX=10090 GN=Pik3ca PE=1 SV=2	NaN	NaN	NaN	NaN	NaN	NaN	NaN	NaN
UID821	P42567	P42567	Eps15	>sp|P42567|EPS15_MOUSE Epidermal growth factor receptor substrate 15 OS=Mus musculus OX=10090 GN=Eps15 PE=1 SV=1	2894.47	3489.83	5605.81	4862.63	3741.7	2960.15	2882.79	2946.71
UID822	P42669	P42669	Pura	>sp|P42669|PURA_MOUSE Transcriptional activator protein Pur-alpha OS=Mus musculus OX=10090 GN=Pura PE=1 SV=1	22947.6	26956.8	9013.84	9071.95	16515.3	19167.8	19972	27154
UID823	P42859	P42859	Htt	>sp|P42859|HD_MOUSE Huntingtin OS=Mus musculus OX=10090 GN=Htt PE=1 SV=2	3132.45	2589.69	4106.45	3061.53	3648.44	3426.74	3466.55	2878.18
UID824	P42932	P42932	Cct8	>sp|P42932|TCPQ_MOUSE T-complex protein 1 subunit theta OS=Mus musculus OX=10090 GN=Cct8 PE=1 SV=3	9515.41	9472.44	8595.28	6903.51	8069.4	8082.7	9080.1	8390.8
UID825	P43006	P43006	Slc1a2	>sp|P43006|EAA2_MOUSE Excitatory amino acid transporter 2 OS=Mus musculus OX=10090 GN=Slc1a2 PE=1 SV=1	20716.2	21592.8	13393.4	14176	18455.6	19666.1	21547.2	17180.9
UID826	P43024	P43024	Cox6a1	>sp|P43024|CX6A1_MOUSE Cytochrome c oxidase subunit 6A1, mitochondrial OS=Mus musculus OX=10090 GN=Cox6a1 PE=1 SV=2	25994.1	34780.2	22766.6	21224.6	21024.3	29132.7	31645.6	31959.6
UID827	P43274	P43274	H1-4	>sp|P43274|H14_MOUSE Histone H1.4 OS=Mus musculus OX=10090 GN=H1-4 PE=1 SV=2	11697.3	7844.58	1975.77	25575.7	5466.1	4691.07	4944.05	7322.8
UID828	P43275	P43275	H1-1	>sp|P43275|H11_MOUSE Histone H1.1 OS=Mus musculus OX=10090 GN=H1-1 PE=1 SV=2	2138.03	1243.39	1596.69	2355.46	1191.44	335.419	781.974	829.876
UID829	P43276	P43276	H1-5	>sp|P43276|H15_MOUSE Histone H1.5 OS=Mus musculus OX=10090 GN=H1-5 PE=1 SV=2	2081.28	1696.33	1239.55	7053	995.891	1563.36	980.442	1441.08
UID830	P43277	P43277	H1-3	>sp|P43277|H13_MOUSE Histone H1.3 OS=Mus musculus OX=10090 GN=H1-3 PE=1 SV=2	11498.4	8581.93	2568.44	16816.5	4419.62	7434.8	5692.6	7574.28
UID831	P43406	P43406	Itgav	>sp|P43406|ITAV_MOUSE Integrin alpha-V OS=Mus musculus OX=10090 GN=Itgav PE=1 SV=2	3440.57	3057.26	5849.11	4632.77	4910.79	3155.52	3166.06	3211.36
UID832	P45376	P45376	Akr1b1	>sp|P45376|ALDR_MOUSE Aldo-keto reductase family 1 member B1 OS=Mus musculus OX=10090 GN=Akr1b1 PE=1 SV=3	10293.3	11859.3	11749.1	11320.2	11072.4	12916.6	10951.3	11282.9
UID833	P45377	P45377	Akr1b8	>sp|P45377|ALD2_MOUSE Aldose reductase-related protein 2 OS=Mus musculus OX=10090 GN=Akr1b8 PE=1 SV=2	6550.53	7244.1	3340.75	4660.83	3865.35	5112.66	4527.22	4300.18
UID834	P45591	P45591	Cfl2	>sp|P45591|COF2_MOUSE Cofilin-2 OS=Mus musculus OX=10090 GN=Cfl2 PE=1 SV=1	10949.7	12579.5	13451.7	19799.8	11367.5	10356.5	10921.8	11355.7
UID835	P45878	P45878	Fkbp2	>sp|P45878|FKBP2_MOUSE Peptidyl-prolyl cis-trans isomerase FKBP2 OS=Mus musculus OX=10090 GN=Fkbp2 PE=1 SV=1	20727.1	26324.9	22634.1	26551.6	15876.4	18319.5	15749.7	24224.9
UID836	P45952	P45952	Acadm	>sp|P45952|ACADM_MOUSE Medium-chain specific acyl-CoA dehydrogenase, mitochondrial OS=Mus musculus OX=10090 GN=Acadm PE=1 SV=1	15819.8	14157.2	12593.4	14402.1	13078.7	14379	14062.5	14700.9
UID837	P46061	P46061	Rangap1	>sp|P46061|RAGP1_MOUSE Ran GTPase-activating protein 1 OS=Mus musculus OX=10090 GN=Rangap1 PE=1 SV=2	NaN	NaN	NaN	NaN	NaN	NaN	NaN	NaN
UID838	P46096	P46096	Syt1	>sp|P46096|SYT1_MOUSE Synaptotagmin-1 OS=Mus musculus OX=10090 GN=Syt1 PE=1 SV=1	47032.3	44760.8	50740.2	43769.9	50991.3	51056.5	46764	43360.7
UID839	P46097	P46097	Syt2	>sp|P46097|SYT2_MOUSE Synaptotagmin-2 OS=Mus musculus OX=10090 GN=Syt2 PE=1 SV=1	9379.35	10470.4	10845.1	13351.3	10539	7259.8	10049.6	10268
UID840	P46460	P46460	Nsf	>sp|P46460|NSF_MOUSE Vesicle-fusing ATPase OS=Mus musculus OX=10090 GN=Nsf PE=1 SV=2	33942.5	35645.8	42341.2	41167.4	38329	37080.2	36183.1	36686.2
UID841	P46467	P46467	Vps4b	>sp|P46467|VPS4B_MOUSE Vacuolar protein sorting-associated protein 4B OS=Mus musculus OX=10090 GN=Vps4b PE=1 SV=2	13467.7	11068.8	4945.58	4807.96	2816.08	5568.32	5780.61	8061.27
UID842	P46471	P46471	Psmc2	>sp|P46471|PRS7_MOUSE 26S proteasome regulatory subunit 7 OS=Mus musculus OX=10090 GN=Psmc2 PE=1 SV=5	7543.81	7139.7	5611.82	6683.54	6237.66	5911.76	5811.54	5754.27
UID843	P46638	P46638	Rab11b	>sp|P46638|RB11B_MOUSE Ras-related protein Rab-11B OS=Mus musculus OX=10090 GN=Rab11b PE=1 SV=3	24622.7	26891.2	24352.7	22429.2	26008.9	27118.2	27174.4	25889
UID844	P46656	P46656	Fdx1	>sp|P46656|ADX_MOUSE Adrenodoxin, mitochondrial OS=Mus musculus OX=10090 GN=Fdx1 PE=1 SV=1	2100.66	1497.37	2926.1	3705.86	2129.73	2060.69	2384.18	1559.67
UID845	P46660	P46660	Ina	>sp|P46660|AINX_MOUSE Alpha-internexin OS=Mus musculus OX=10090 GN=Ina PE=1 SV=3	22371.1	24812.2	14361.9	19464.8	20103.2	16586.3	19623.8	33905.6
UID846	P46662;P46662-2	P46662;P46662-2	Nf2	>sp|P46662|MERL_MOUSE Merlin OS=Mus musculus OX=10090 GN=Nf2 PE=1 SV=2;>sp|P46662-2|MERL_MOUSE Isoform 2 of Merlin OS=Mus musculus OX=10090 GN=Nf2	26403.2	7344.47	33076.4	22951.3	17832.1	14451.7	10942.6	749.192
UID847	P46664	P46664	Adss2	>sp|P46664|PURA2_MOUSE Adenylosuccinate synthetase isozyme 2 OS=Mus musculus OX=10090 GN=Adss2 PE=1 SV=2	8647.65	7766.12	5535.32	6602.38	7360.38	7975.59	7192.45	7965.32
UID848	P46735;P46735-2	P46735;P46735-2	Myo1b	>sp|P46735|MYO1B_MOUSE Unconventional myosin-Ib OS=Mus musculus OX=10090 GN=Myo1b PE=1 SV=3;>sp|P46735-2|MYO1B_MOUSE Isoform 2 of Unconventional myosin-Ib OS=Mus musculus OX=10090 GN=Myo1b	1589.97	1165.49	3836.91	2158.96	2468.94	2435.6	1743.7	1951.78
UID849	P46737	P46737	Brcc3	>sp|P46737|BRCC3_MOUSE Lys-63-specific deubiquitinase BRCC36 OS=Mus musculus OX=10090 GN=Brcc3 PE=1 SV=1	NaN	NaN	NaN	NaN	NaN	NaN	NaN	NaN
UID850	P46935	P46935	Nedd4	>sp|P46935|NEDD4_MOUSE E3 ubiquitin-protein ligase NEDD4 OS=Mus musculus OX=10090 GN=Nedd4 PE=1 SV=3	4399.64	4975.37	6833.59	5029.89	4326.07	4501.49	4227.53	4107.47
UID851	P46978	P46978	Stt3a	>sp|P46978|STT3A_MOUSE Dolichyl-diphosphooligosaccharide--protein glycosyltransferase subunit STT3A OS=Mus musculus OX=10090 GN=Stt3a PE=1 SV=1	5395.84	4986.97	3791.67	3522.64	4901.56	3896.39	4007.12	6418.04
UID852	P47199	P47199	Cryz	>sp|P47199|QOR_MOUSE Quinone oxidoreductase OS=Mus musculus OX=10090 GN=Cryz PE=1 SV=1	5496.63	5255.66	6548.68	8731.34	5688.44	4205.42	4989.87	5147.97
UID853	P47708	P47708	Rph3a	>sp|P47708|RP3A_MOUSE Rabphilin-3A OS=Mus musculus OX=10090 GN=Rph3a PE=1 SV=2	12142.4	12715.8	10488.5	11324.5	9545.73	11440.4	10983.5	13163.5
UID854	P47738	P47738	Aldh2	>sp|P47738|ALDH2_MOUSE Aldehyde dehydrogenase, mitochondrial OS=Mus musculus OX=10090 GN=Aldh2 PE=1 SV=1	14114.9	15594.1	13432.5	16077.2	14506.5	15604.5	15436.9	17308.7
UID855	P47740	P47740	Aldh3a2	>sp|P47740|AL3A2_MOUSE Aldehyde dehydrogenase family 3 member A2 OS=Mus musculus OX=10090 GN=Aldh3a2 PE=1 SV=2	6916.69	7285.58	7940.72	7162.83	9810.04	7377.04	8158.67	7103.81
UID856	P47743	P47743	Grm8	>sp|P47743|GRM8_MOUSE Metabotropic glutamate receptor 8 OS=Mus musculus OX=10090 GN=Grm8 PE=1 SV=2	5082.5	3954.15	5139.09	3306.54	2459.64	3394.89	5736.29	3615.13
UID857	P47746	P47746	Cnr1	>sp|P47746|CNR1_MOUSE Cannabinoid receptor 1 OS=Mus musculus OX=10090 GN=Cnr1 PE=1 SV=1	4715.42	2246.88	6451.64	5340.41	4328.88	3418.01	2917.06	2532.38
UID858	P47753	P47753	Capza1	>sp|P47753|CAZA1_MOUSE F-actin-capping protein subunit alpha-1 OS=Mus musculus OX=10090 GN=Capza1 PE=1 SV=4	15115.9	16128.6	12129.9	9116.06	11356.6	14374.2	11656.2	14839.8
UID859	P47754	P47754	Capza2	>sp|P47754|CAZA2_MOUSE F-actin-capping protein subunit alpha-2 OS=Mus musculus OX=10090 GN=Capza2 PE=1 SV=3	30517.1	32930.9	23432.9	33591.1	28192.2	31607	31073.2	36680
UID860	P47757	P47757	Capzb	>sp|P47757|CAPZB_MOUSE F-actin-capping protein subunit beta OS=Mus musculus OX=10090 GN=Capzb PE=1 SV=3	12280.5	13724.5	9228.06	14338.5	12697.4	13402.1	12862.6	13767.6
UID861	P47757-2	P47757-2	Capzb	>sp|P47757-2|CAPZB_MOUSE Isoform 2 of F-actin-capping protein subunit beta OS=Mus musculus OX=10090 GN=Capzb	2716.01	3045.89	14172.6	7130.57	3447.66	2879.37	1897.36	2759.01
UID862	P47758	P47758	Srprb	>sp|P47758|SRPRB_MOUSE Signal recognition particle receptor subunit beta OS=Mus musculus OX=10090 GN=Srprb PE=1 SV=1	4368.45	2259.68	2547.99	1930.56	2565.47	1941.52	2159.55	1453.79
UID863	P47791;P47791-2	P47791;P47791-2	Gsr	>sp|P47791|GSHR_MOUSE Glutathione reductase, mitochondrial OS=Mus musculus OX=10090 GN=Gsr PE=1 SV=3;>sp|P47791-2|GSHR_MOUSE Isoform Cytoplasmic of Glutathione reductase, mitochondrial OS=Mus musculus OX=10090 GN=Gsr	7520.25	8741.69	6455.98	8422.04	6899.91	7102.85	6966.81	8676.03
UID864	P47802	P47802	Mtx1	>sp|P47802|MTX1_MOUSE Metaxin-1 OS=Mus musculus OX=10090 GN=Mtx1 PE=1 SV=1	10527	9352.11	12868.2	12061.4	12166.9	14525.2	12681.1	10897.3
UID865	P47809	P47809	Map2k4	>sp|P47809|MP2K4_MOUSE Dual specificity mitogen-activated protein kinase kinase 4 OS=Mus musculus OX=10090 GN=Map2k4 PE=1 SV=2	5814.91	5167.27	8199.03	7057.11	7111.88	6974.47	6782.01	5391.49
UID866	P47856;P47856-2	P47856;P47856-2	Gfpt1	>sp|P47856|GFPT1_MOUSE Glutamine--fructose-6-phosphate aminotransferase [isomerizing] 1 OS=Mus musculus OX=10090 GN=Gfpt1 PE=1 SV=3;>sp|P47856-2|GFPT1_MOUSE Isoform 2 of Glutamine--fructose-6-phosphate aminotransferase [isomerizing] 1 OS=Mus musculus OX=10090 GN=Gfpt1	NaN	NaN	NaN	NaN	NaN	NaN	NaN	NaN
UID867	P47857	P47857	Pfkm	>sp|P47857|PFKAM_MOUSE ATP-dependent 6-phosphofructokinase, muscle type OS=Mus musculus OX=10090 GN=Pfkm PE=1 SV=3	12636.4	13959.2	16728.4	14947.3	15158.7	14956.1	13842.5	14049.7
UID868	P47911	P47911	Rpl6	>sp|P47911|RL6_MOUSE 60S ribosomal protein L6 OS=Mus musculus OX=10090 GN=Rpl6 PE=1 SV=3	13301.7	14843.9	12314.1	11077.4	12560.6	14638.4	13403.3	14909.2
UID869	P47915	P47915	Rpl29	>sp|P47915|RL29_MOUSE 60S ribosomal protein L29 OS=Mus musculus OX=10090 GN=Rpl29 PE=1 SV=2	7180.06	8888.04	1249.64	3734.82	5297.15	4848.97	5587.41	8622.38
UID870	P47934	P47934	Crat	>sp|P47934|CACP_MOUSE Carnitine O-acetyltransferase OS=Mus musculus OX=10090 GN=Crat PE=1 SV=3	6943.37	4956.51	7751.05	8219.93	8111.25	8207.24	8088.28	6869.61
UID871	P47941	P47941	Crkl	>sp|P47941|CRKL_MOUSE Crk-like protein OS=Mus musculus OX=10090 GN=Crkl PE=1 SV=2	4713.04	4572.43	9245.99	7254.12	4656.19	3849.52	4343.45	3633.83
UID872	P47955	P47955	Rplp1	>sp|P47955|RLA1_MOUSE 60S acidic ribosomal protein P1 OS=Mus musculus OX=10090 GN=Rplp1 PE=1 SV=1	96609.4	102362	105650	80375.2	74825.8	86046.9	97442.7	81541.8
UID873	P47962	P47962	Rpl5	>sp|P47962|RL5_MOUSE 60S ribosomal protein L5 OS=Mus musculus OX=10090 GN=Rpl5 PE=1 SV=3	2664.5	3634.64	1766.32	2325.98	3638.79	3666.14	3525.35	3698.95
UID874	P47963	P47963	Rpl13	>sp|P47963|RL13_MOUSE 60S ribosomal protein L13 OS=Mus musculus OX=10090 GN=Rpl13 PE=1 SV=3	8514.79	8213.3	7690.27	7165.74	7388.24	6165.65	6721.43	7787.33
UID875	P47964	P47964	Rpl36	>sp|P47964|RL36_MOUSE 60S ribosomal protein L36 OS=Mus musculus OX=10090 GN=Rpl36 PE=1 SV=2	15295.7	9646.2	11665	3734.43	7570.54	4851.65	541.547	7788.56
UID876	P47968	P47968	Rpia	>sp|P47968|RPIA_MOUSE Ribose-5-phosphate isomerase OS=Mus musculus OX=10090 GN=Rpia PE=1 SV=2	NaN	NaN	NaN	NaN	NaN	NaN	NaN	NaN
UID877	P48024	P48024	Eif1	>sp|P48024|EIF1_MOUSE Eukaryotic translation initiation factor 1 OS=Mus musculus OX=10090 GN=Eif1 PE=1 SV=2	38570	32472.3	20359.4	20432.9	23753.4	31900.9	26745	32909.5
UID878	P48036	P48036	Anxa5	>sp|P48036|ANXA5_MOUSE Annexin A5 OS=Mus musculus OX=10090 GN=Anxa5 PE=1 SV=1	14350.5	14862.8	13659.8	11669.3	12603.5	13110.3	13617.1	15076
UID879	P48168	P48168	Glrb	>sp|P48168|GLRB_MOUSE Glycine receptor subunit beta OS=Mus musculus OX=10090 GN=Glrb PE=1 SV=2	1084.08	1625.16	2118.63	3095.04	678.592	2045.85	601.304	1000.09
UID880	P48193;P48193-2	P48193;P48193-2	Epb41	>sp|P48193|41_MOUSE Protein 4.1 OS=Mus musculus OX=10090 GN=Epb41 PE=1 SV=2;>sp|P48193-2|41_MOUSE Isoform 2 of Protein 4.1 OS=Mus musculus OX=10090 GN=Epb41	NaN	NaN	NaN	NaN	NaN	NaN	NaN	NaN
UID881	P48318	P48318	Gad1	>sp|P48318|DCE1_MOUSE Glutamate decarboxylase 1 OS=Mus musculus OX=10090 GN=Gad1 PE=1 SV=2	12033	11600.6	13545.8	16291.4	12226.5	11985.9	13524.7	12842.9
UID882	P48320	P48320	Gad2	>sp|P48320|DCE2_MOUSE Glutamate decarboxylase 2 OS=Mus musculus OX=10090 GN=Gad2 PE=1 SV=1	7579.17	10976.4	6761.94	10546.2	7306.27	9300.47	9673.2	9997.92
UID883	P48428	P48428	Tbca	>sp|P48428|TBCA_MOUSE Tubulin-specific chaperone A OS=Mus musculus OX=10090 GN=Tbca PE=1 SV=3	3062.51	3620.02	3043.06	2170.12	2484.06	2261.1	2654.07	2372.46
UID884	P48453;P48453-2	P48453;P48453-2	Ppp3cb	>sp|P48453|PP2BB_MOUSE Serine/threonine-protein phosphatase 2B catalytic subunit beta isoform OS=Mus musculus OX=10090 GN=Ppp3cb PE=1 SV=2;>sp|P48453-2|PP2BB_MOUSE Isoform 1 of Serine/threonine-protein phosphatase 2B catalytic subunit beta isoform OS=Mus musculus OX=10090 GN=Ppp3cb	10372.7	9021.15	7748.46	7911.65	8532.22	7222.79	8494.54	7792.02
UID885	P48455	P48455	Ppp3cc	>sp|P48455|PP2BC_MOUSE Serine/threonine-protein phosphatase 2B catalytic subunit gamma isoform OS=Mus musculus OX=10090 GN=Ppp3cc PE=1 SV=1	32631.2	31709.4	17818.8	29117.5	21222.3	28938.1	20471.9	27798.7
UID886	P48542;P48542-2	P48542;P48542-2	Kcnj6	>sp|P48542|KCNJ6_MOUSE G protein-activated inward rectifier potassium channel 2 OS=Mus musculus OX=10090 GN=Kcnj6 PE=1 SV=1;>sp|P48542-2|KCNJ6_MOUSE Isoform GIRK2-1 of G protein-activated inward rectifier potassium channel 2 OS=Mus musculus OX=10090 GN=Kcnj6	1367.24	1959.55	6135.6	6860.77	5412.79	5585.88	1187.34	713.884
UID887	P48678;P48678-2	P48678;P48678-2	Lmna	>sp|P48678|LMNA_MOUSE Prelamin-A/C OS=Mus musculus OX=10090 GN=Lmna PE=1 SV=2;>sp|P48678-2|LMNA_MOUSE Isoform C of Prelamin-A/C OS=Mus musculus OX=10090 GN=Lmna	1608.84	1266.92	1058.14	5837.34	1519.9	1278.79	1470.96	1402.86
UID888	P48722	P48722	Hspa4l	>sp|P48722|HS74L_MOUSE Heat shock 70 kDa protein 4L OS=Mus musculus OX=10090 GN=Hspa4l PE=1 SV=2	10880.6	10920.4	10049.4	10067.8	9492.11	10047.9	10376.6	9274.77
UID889	P48725;P48725-2	P48725;P48725-2	Pcnt	>sp|P48725|PCNT_MOUSE Pericentrin OS=Mus musculus OX=10090 GN=Pcnt PE=1 SV=2;>sp|P48725-2|PCNT_MOUSE Isoform 2 of Pericentrin OS=Mus musculus OX=10090 GN=Pcnt	12097.1	6658.68	6484.7	5396.39	7552.16	2773.47	8471.27	3113.82
UID890	P48758	P48758	Cbr1	>sp|P48758|CBR1_MOUSE Carbonyl reductase [NADPH] 1 OS=Mus musculus OX=10090 GN=Cbr1 PE=1 SV=3	14712.7	14528.9	15509.9	13640.3	15053	14471.6	15441.5	14029.1
UID891	P48771	P48771	Cox7a2	>sp|P48771|CX7A2_MOUSE Cytochrome c oxidase subunit 7A2, mitochondrial OS=Mus musculus OX=10090 GN=Cox7a2 PE=1 SV=2	11165.7	9674.55	25053.9	12719.7	21286.1	16830.9	16805.2	12066.7
UID892	P48774	P48774	Gstm5	>sp|P48774|GSTM5_MOUSE Glutathione S-transferase Mu 5 OS=Mus musculus OX=10090 GN=Gstm5 PE=1 SV=1	7286.18	7493.09	16435.5	19540.1	13940.4	12272.6	10975.4	12103.5
UID893	P48962	P48962	Slc25a4	>sp|P48962|ADT1_MOUSE ADP/ATP translocase 1 OS=Mus musculus OX=10090 GN=Slc25a4 PE=1 SV=4	36620.4	58079.7	16361.4	32025.6	35500.7	55628.1	57448.6	48772.9
UID894	P49025;P49025-3	P49025;P49025-3	Cit	>sp|P49025|CTRO_MOUSE Citron Rho-interacting kinase OS=Mus musculus OX=10090 GN=Cit PE=1 SV=3;>sp|P49025-3|CTRO_MOUSE Isoform 3 of Citron Rho-interacting kinase OS=Mus musculus OX=10090 GN=Cit	NaN	NaN	NaN	NaN	NaN	NaN	NaN	NaN
UID895	P49025;P49025-3;P49025-4	P49025;P49025-3;P49025-4	Cit	>sp|P49025|CTRO_MOUSE Citron Rho-interacting kinase OS=Mus musculus OX=10090 GN=Cit PE=1 SV=3;>sp|P49025-3|CTRO_MOUSE Isoform 3 of Citron Rho-interacting kinase OS=Mus musculus OX=10090 GN=Cit;>sp|P49025-4|CTRO_MOUSE Isoform 4 of Citron Rho-interacting kinase OS=Mus musculus OX=10090 GN=Cit	4338.93	3867.66	5105.79	4403.67	5058.56	4108.64	4352.71	3393.09
UID896	P49070	P49070	Camlg	>sp|P49070|CAMLG_MOUSE Calcium signal-modulating cyclophilin ligand OS=Mus musculus OX=10090 GN=Camlg PE=1 SV=2	NaN	NaN	NaN	NaN	NaN	NaN	NaN	NaN
UID897	P49312	P49312	Hnrnpa1	>sp|P49312|ROA1_MOUSE Heterogeneous nuclear ribonucleoprotein A1 OS=Mus musculus OX=10090 GN=Hnrnpa1 PE=1 SV=2	3480.24	2719.75	1262.12	6978.28	1583.89	1894.14	1939.15	2401.12
UID898	P49442	P49442	Inpp1	>sp|P49442|INPP_MOUSE Inositol polyphosphate 1-phosphatase OS=Mus musculus OX=10090 GN=Inpp1 PE=1 SV=2	5585.46	5381.31	4020.25	4311.57	5653.09	6245.57	5978.97	6009.21
UID899	P49443	P49443	Ppm1a	>sp|P49443|PPM1A_MOUSE Protein phosphatase 1A OS=Mus musculus OX=10090 GN=Ppm1a PE=1 SV=1	10421.1	9995.2	7782.14	10884.2	8476.12	7723	8814.54	8360.96
UID900	P49446;P49446-2;P49446-3	P49446;P49446-2;P49446-3	Ptpre	>sp|P49446|PTPRE_MOUSE Receptor-type tyrosine-protein phosphatase epsilon OS=Mus musculus OX=10090 GN=Ptpre PE=1 SV=3;>sp|P49446-2|PTPRE_MOUSE Isoform 2 of Receptor-type tyrosine-protein phosphatase epsilon OS=Mus musculus OX=10090 GN=Ptpre;>sp|P49446-3|PTPRE_MOUSE Isoform 3 of Receptor-type tyrosine-protein phosphatase epsilon OS=Mus musculus OX=10090 GN=Ptpre	1861.05	2523.54	3655.62	2921.34	4449.14	3572.64	2980.83	2960.12
UID901	P49586;Q811Q9;Q811Q9-2	P49586;Q811Q9;Q811Q9-2	Pcyt1a;Pcyt1b;Pcyt1b	>sp|P49586|PCY1A_MOUSE Choline-phosphate cytidylyltransferase A OS=Mus musculus OX=10090 GN=Pcyt1a PE=1 SV=1;>sp|Q811Q9|PCY1B_MOUSE Choline-phosphate cytidylyltransferase B OS=Mus musculus OX=10090 GN=Pcyt1b PE=1 SV=2;>sp|Q811Q9-2|PCY1B_MOUSE Isoform 2 of Choline-phosphate cytidylyltransferase B OS=Mus musculus OX=10090 GN=Pcyt1b	3786.28	4903.25	2402.46	3130.32	2465.29	2576.9	3886.88	4375.3
UID902	P49615	P49615	Cdk5	>sp|P49615|CDK5_MOUSE Cyclin-dependent-like kinase 5 OS=Mus musculus OX=10090 GN=Cdk5 PE=1 SV=1	8852.4	8168.6	6918.01	7167.28	7121.42	7750.3	7414.98	6494.47
UID903	P49710	P49710	Hcls1	>sp|P49710|HCLS1_MOUSE Hematopoietic lineage cell-specific protein OS=Mus musculus OX=10090 GN=Hcls1 PE=1 SV=2	NaN	NaN	NaN	NaN	NaN	NaN	NaN	NaN
UID904	P49722	P49722	Psma2	>sp|P49722|PSA2_MOUSE Proteasome subunit alpha type-2 OS=Mus musculus OX=10090 GN=Psma2 PE=1 SV=3	21953.8	19974.6	19766.2	21799.1	18450.2	17349.7	18704.2	19027.9
UID905	P49813	P49813	Tmod1	>sp|P49813|TMOD1_MOUSE Tropomodulin-1 OS=Mus musculus OX=10090 GN=Tmod1 PE=1 SV=2	4159.18	4959.78	4391.76	5020.77	3428.75	4357.56	3392.27	5814.7
UID906	P49962	P49962	Srp9	>sp|P49962|SRP09_MOUSE Signal recognition particle 9 kDa protein OS=Mus musculus OX=10090 GN=Srp9 PE=1 SV=2	NaN	NaN	NaN	NaN	NaN	NaN	NaN	NaN
UID907	P50096	P50096	Impdh1	>sp|P50096|IMDH1_MOUSE Inosine-5'-monophosphate dehydrogenase 1 OS=Mus musculus OX=10090 GN=Impdh1 PE=1 SV=2	NaN	NaN	NaN	NaN	NaN	NaN	NaN	NaN
UID908	P50114	P50114	S100b	>sp|P50114|S100B_MOUSE Protein S100-B OS=Mus musculus OX=10090 GN=S100b PE=1 SV=2	17001.2	14367.6	31763.7	28349.2	18724.9	12195.8	19379.9	9752.64
UID909	P50136	P50136	Bckdha	>sp|P50136|ODBA_MOUSE 2-oxoisovalerate dehydrogenase subunit alpha, mitochondrial OS=Mus musculus OX=10090 GN=Bckdha PE=1 SV=1	8630.53	7709.15	9413.79	9339.67	9208.79	9551.01	9431.98	9729.87
UID910	P50153	P50153	Gng4	>sp|P50153|GBG4_MOUSE Guanine nucleotide-binding protein G(I)/G(S)/G(O) subunit gamma-4 OS=Mus musculus OX=10090 GN=Gng4 PE=1 SV=1	2028.1	2323.4	1436.3	1046.2	857.954	1065.24	779.798	1305.51
UID911	P50171;P50171-2	P50171;P50171-2	Hsd17b8	>sp|P50171|DHB8_MOUSE Estradiol 17-beta-dehydrogenase 8 OS=Mus musculus OX=10090 GN=Hsd17b8 PE=1 SV=2;>sp|P50171-2|DHB8_MOUSE Isoform Long of Estradiol 17-beta-dehydrogenase 8 OS=Mus musculus OX=10090 GN=Hsd17b8	11002.5	11333.7	9065.18	9088.9	8978.98	10800	10291.4	9818.09
UID912	P50172	P50172	Hsd11b1	>sp|P50172|DHI1_MOUSE Corticosteroid 11-beta-dehydrogenase isozyme 1 OS=Mus musculus OX=10090 GN=Hsd11b1 PE=1 SV=3	1302.67	1023.38	1182.95	782.617	2715.42	1106.02	1960.49	3680.56
UID913	P50247	P50247	Ahcy	>sp|P50247|SAHH_MOUSE Adenosylhomocysteinase OS=Mus musculus OX=10090 GN=Ahcy PE=1 SV=3	7071.59	7315.41	5278.97	7177.79	6204.44	6610.27	7058.5	6893.65
UID914	P50396	P50396	Gdi1	>sp|P50396|GDIA_MOUSE Rab GDP dissociation inhibitor alpha OS=Mus musculus OX=10090 GN=Gdi1 PE=1 SV=3	34033.8	35451.6	26382	30614.7	29683.5	31796.1	31632.5	33805.1
UID915	P50428	P50428	Arsa	>sp|P50428|ARSA_MOUSE Arylsulfatase A OS=Mus musculus OX=10090 GN=Arsa PE=1 SV=2	4448.28	3610.12	3780.19	5234.74	2963.38	4267.21	2895.35	5569.38
UID916	P50429;P50429-2	P50429;P50429-2	Arsb	>sp|P50429|ARSB_MOUSE Arylsulfatase B OS=Mus musculus OX=10090 GN=Arsb PE=1 SV=3;>sp|P50429-2|ARSB_MOUSE Isoform 2 of Arylsulfatase B OS=Mus musculus OX=10090 GN=Arsb	16632.7	13042.9	17092.9	19922.9	13638.5	11023.8	13022.1	18380.1
UID917	P50446	P50446	Krt6a	>sp|P50446|K2C6A_MOUSE Keratin, type II cytoskeletal 6A OS=Mus musculus OX=10090 GN=Krt6a PE=1 SV=3	NaN	NaN	NaN	NaN	NaN	NaN	NaN	NaN
UID918	P50446;Q9Z331	P50446;Q9Z331	Krt6a;Krt6b	>sp|P50446|K2C6A_MOUSE Keratin, type II cytoskeletal 6A OS=Mus musculus OX=10090 GN=Krt6a PE=1 SV=3;>sp|Q9Z331|K2C6B_MOUSE Keratin, type II cytoskeletal 6B OS=Mus musculus OX=10090 GN=Krt6b PE=1 SV=3	5826.13	5910.34	12418.9	12169.5	16086.7	3456.46	8512.2	6835.24
UID919	P50516	P50516	Atp6v1a	>sp|P50516|VATA_MOUSE V-type proton ATPase catalytic subunit A OS=Mus musculus OX=10090 GN=Atp6v1a PE=1 SV=2	45055.6	49985.6	48098	45603.3	43662.9	47876	47635.7	49771.7
UID920	P50518	P50518	Atp6v1e1	>sp|P50518|VATE1_MOUSE V-type proton ATPase subunit E 1 OS=Mus musculus OX=10090 GN=Atp6v1e1 PE=1 SV=2	39025.3	43231.2	25386.4	25304.8	34026.2	34147.5	38097.9	39394.3
UID921	P50544	P50544	Acadvl	>sp|P50544|ACADV_MOUSE Very long-chain specific acyl-CoA dehydrogenase, mitochondrial OS=Mus musculus OX=10090 GN=Acadvl PE=1 SV=3	7585.57	6844.66	7559.55	7689.48	7351.13	7325.34	7726.43	8057.44
UID922	P50571	P50571	Gabrb1	>sp|P50571|GBRB1_MOUSE Gamma-aminobutyric acid receptor subunit beta-1 OS=Mus musculus OX=10090 GN=Gabrb1 PE=1 SV=1	5934.43	4132.98	5278.77	5537.43	3927.65	4124.19	4384.43	3906.25
UID923	P50580;P50580-2	P50580;P50580-2	Pa2g4	>sp|P50580|PA2G4_MOUSE Proliferation-associated protein 2G4 OS=Mus musculus OX=10090 GN=Pa2g4 PE=1 SV=3;>sp|P50580-2|PA2G4_MOUSE Isoform 2 of Proliferation-associated protein 2G4 OS=Mus musculus OX=10090 GN=Pa2g4	7611.2	7530.48	2788.79	3733.52	7246.38	5628.29	5670.95	7097.89
UID924	P51125;P51125-2;P51125-3;P51125-6;P51125-7	P51125;P51125-2;P51125-3;P51125-6;P51125-7	Cast	>sp|P51125|ICAL_MOUSE Calpastatin OS=Mus musculus OX=10090 GN=Cast PE=1 SV=2;>sp|P51125-2|ICAL_MOUSE Isoform 2 of Calpastatin OS=Mus musculus OX=10090 GN=Cast;>sp|P51125-3|ICAL_MOUSE Isoform 3 of Calpastatin OS=Mus musculus OX=10090 GN=Cast;>sp|P51125-6|ICAL_MOUSE Isoform 6 of Calpastatin OS=Mus musculus OX=10090 GN=Cast;>sp|P51125-7|ICAL_MOUSE Isoform 7 of Calpastatin OS=Mus musculus OX=10090 GN…	NaN	NaN	NaN	NaN	NaN	NaN	NaN	NaN
UID925	P51141	P51141	Dvl1	>sp|P51141|DVL1_MOUSE Segment polarity protein dishevelled homolog DVL-1 OS=Mus musculus OX=10090 GN=Dvl1 PE=1 SV=2	NaN	NaN	NaN	NaN	NaN	NaN	NaN	NaN
UID926	P51150	P51150	Rab7a	>sp|P51150|RAB7A_MOUSE Ras-related protein Rab-7a OS=Mus musculus OX=10090 GN=Rab7a PE=1 SV=2	26466.9	24620.5	27924.7	29387.1	29467.6	28749.3	25743.1	28832.8
UID927	P51163	P51163	Uros	>sp|P51163|HEM4_MOUSE Uroporphyrinogen-III synthase OS=Mus musculus OX=10090 GN=Uros PE=1 SV=1	16625.1	4521.23	3564.29	3870.22	1739.01	5447.22	5186.98	5489.87
UID928	P51174	P51174	Acadl	>sp|P51174|ACADL_MOUSE Long-chain specific acyl-CoA dehydrogenase, mitochondrial OS=Mus musculus OX=10090 GN=Acadl PE=1 SV=2	12098	13197.3	12191.2	13997.4	10441.9	11691.9	11261	13047.7
UID929	P51175	P51175	Ppox	>sp|P51175|PPOX_MOUSE Protoporphyrinogen oxidase OS=Mus musculus OX=10090 GN=Ppox PE=1 SV=1	9530.7	8413.03	5237.9	4082.82	8463.89	8616.29	9337.41	7980.74
UID930	P51410	P51410	Rpl9	>sp|P51410|RL9_MOUSE 60S ribosomal protein L9 OS=Mus musculus OX=10090 GN=Rpl9 PE=2 SV=2	24151.9	26173.1	33106	31059.5	23913.9	23377.1	20972.7	25568.5
UID931	P51432	P51432	Plcb3	>sp|P51432|PLCB3_MOUSE 1-phosphatidylinositol 4,5-bisphosphate phosphodiesterase beta-3 OS=Mus musculus OX=10090 GN=Plcb3 PE=1 SV=2	1871.79	1064.57	4012.1	1953.95	2969.3	2287.21	1209.77	1632.56
UID932	P51655	P51655	Gpc4	>sp|P51655|GPC4_MOUSE Glypican-4 OS=Mus musculus OX=10090 GN=Gpc4 PE=1 SV=2	1018.12	863.502	785.366	14320.2	14039.9	9577.91	1172.38	1949.91
UID933	P51660	P51660	Hsd17b4	>sp|P51660|DHB4_MOUSE Peroxisomal multifunctional enzyme type 2 OS=Mus musculus OX=10090 GN=Hsd17b4 PE=1 SV=3	7736.61	7387.66	6763.71	7739.21	8010.11	7546.7	7350.99	8859.05
UID934	P51791;P51791-2	P51791;P51791-2	Clcn3	>sp|P51791|CLCN3_MOUSE H(+)/Cl(-) exchange transporter 3 OS=Mus musculus OX=10090 GN=Clcn3 PE=1 SV=2;>sp|P51791-2|CLCN3_MOUSE Isoform 2 of H(+)/Cl(-) exchange transporter 3 OS=Mus musculus OX=10090 GN=Clcn3	5329.84	4152.4	2993.36	2459.72	3917.86	4601.91	4346.22	5066.6
UID935	P51830	P51830	Adcy9	>sp|P51830|ADCY9_MOUSE Adenylate cyclase type 9 OS=Mus musculus OX=10090 GN=Adcy9 PE=1 SV=1	4452.61	3511.74	5198.74	4230.92	4966.51	4839.84	4156.76	3572.62
UID936	P51855	P51855	Gss	>sp|P51855|GSHB_MOUSE Glutathione synthetase OS=Mus musculus OX=10090 GN=Gss PE=1 SV=1	12149.1	9738.74	10531.7	9888.17	10209.4	8545.92	9970.64	7841.31
UID937	P51863	P51863	Atp6v0d1	>sp|P51863|VA0D1_MOUSE V-type proton ATPase subunit d 1 OS=Mus musculus OX=10090 GN=Atp6v0d1 PE=1 SV=2	23805.9	26579.4	33997.3	21929.2	25519.1	24029	24966.5	24455.2
UID938	P51880	P51880	Fabp7	>sp|P51880|FABP7_MOUSE Fatty acid-binding protein, brain OS=Mus musculus OX=10090 GN=Fabp7 PE=1 SV=2	9601.07	6745.48	11716.6	9215.38	8449.11	5613.17	7277.01	7991.5
UID939	P51881	P51881	Slc25a5	>sp|P51881|ADT2_MOUSE ADP/ATP translocase 2 OS=Mus musculus OX=10090 GN=Slc25a5 PE=1 SV=3	38998.3	51806.6	32686.5	45831.8	48348.4	68060.8	58173	53715.6
UID940	P51906	P51906	Slc1a1	>sp|P51906|EAA3_MOUSE Excitatory amino acid transporter 3 OS=Mus musculus OX=10090 GN=Slc1a1 PE=1 SV=2	4075.23	1547.6	6332.92	4530.32	5065.4	3687.42	3550.87	599.23
UID941	P51910	P51910	Apod	>sp|P51910|APOD_MOUSE Apolipoprotein D OS=Mus musculus OX=10090 GN=Apod PE=1 SV=1	700.899	1004.54	675.099	9298.28	3736.09	1999.65	1007.77	1676.14
UID942	P52189	P52189	Kcnj4	>sp|P52189|KCNJ4_MOUSE Inward rectifier potassium channel 4 OS=Mus musculus OX=10090 GN=Kcnj4 PE=1 SV=1	3100.42	4457.11	4948.53	4166.33	5268.31	5331.9	3725.49	3106.34
UID943	P52196	P52196	Tst	>sp|P52196|THTR_MOUSE Thiosulfate sulfurtransferase OS=Mus musculus OX=10090 GN=Tst PE=1 SV=3	25058.4	28196.7	15105.6	19079.6	23387.9	26063.2	26221.6	23240.8
UID944	P52293	P52293	Kpna2	>sp|P52293|IMA1_MOUSE Importin subunit alpha-1 OS=Mus musculus OX=10090 GN=Kpna2 PE=1 SV=2	NaN	NaN	NaN	NaN	NaN	NaN	NaN	NaN
UID945	P52332	P52332	Jak1	>sp|P52332|JAK1_MOUSE Tyrosine-protein kinase JAK1 OS=Mus musculus OX=10090 GN=Jak1 PE=1 SV=1	3271.98	3163.36	2600.07	1842.81	2420.5	2222.84	3068.65	3038.97
UID946	P52479;P52479-2	P52479;P52479-2	Usp10	>sp|P52479|UBP10_MOUSE Ubiquitin carboxyl-terminal hydrolase 10 OS=Mus musculus OX=10090 GN=Usp10 PE=1 SV=3;>sp|P52479-2|UBP10_MOUSE Isoform 2 of Ubiquitin carboxyl-terminal hydrolase 10 OS=Mus musculus OX=10090 GN=Usp10	1278.15	1160.87	906.773	3079.61	2173.04	755.895	1449.48	1173.36
UID947	P52480	P52480	Pkm	>sp|P52480|KPYM_MOUSE Pyruvate kinase PKM OS=Mus musculus OX=10090 GN=Pkm PE=1 SV=4	40845.5	44270.8	30170.6	34091.9	32499.2	35945.3	37917.4	38194
UID948	P52480-2	P52480-2	Pkm	>sp|P52480-2|KPYM_MOUSE Isoform M1 of Pyruvate kinase PKM OS=Mus musculus OX=10090 GN=Pkm	28938.3	35011.7	17903.5	30583	27923.7	29308.3	32636.6	32503
UID949	P52503	P52503	Ndufs6	>sp|P52503|NDUS6_MOUSE NADH dehydrogenase [ubiquinone] iron-sulfur protein 6, mitochondrial OS=Mus musculus OX=10090 GN=Ndufs6 PE=1 SV=2	6348.38	10194.2	7575.07	13484.2	8615.76	12182	10527.6	8907.99
UID950	P52760	P52760	Rida	>sp|P52760|RIDA_MOUSE 2-iminobutanoate/2-iminopropanoate deaminase OS=Mus musculus OX=10090 GN=Rida PE=1 SV=3	13300.3	19045.9	7804.82	17036.1	12973.3	13925	15313.9	20532.6
UID951	P52795	P52795	Efnb1	>sp|P52795|EFNB1_MOUSE Ephrin-B1 OS=Mus musculus OX=10090 GN=Efnb1 PE=1 SV=1	5029.51	1991.88	2248.94	1007.31	4896.8	1669.38	2726.56	3300.63
UID952	P52800	P52800	Efnb2	>sp|P52800|EFNB2_MOUSE Ephrin-B2 OS=Mus musculus OX=10090 GN=Efnb2 PE=1 SV=1	6445.02	3880.35	10297.2	4898.32	7848.32	3405.62	6871.64	878.714
UID953	P52825	P52825	Cpt2	>sp|P52825|CPT2_MOUSE Carnitine O-palmitoyltransferase 2, mitochondrial OS=Mus musculus OX=10090 GN=Cpt2 PE=1 SV=2	5904.51	6267.95	5684.46	6468.13	5693.23	6061.93	5661.53	6973.99
UID954	P52875	P52875	Tmem165	>sp|P52875|TM165_MOUSE Transmembrane protein 165 OS=Mus musculus OX=10090 GN=Tmem165 PE=1 SV=2	NaN	NaN	NaN	NaN	NaN	NaN	NaN	NaN
UID955	P53026	P53026	Rpl10a	>sp|P53026|RL10A_MOUSE 60S ribosomal protein L10a OS=Mus musculus OX=10090 GN=Rpl10a PE=1 SV=3	8133.31	9101.89	6497.99	7950.88	8981.92	8083.38	9658.84	7490.13
UID956	P53395	P53395	Dbt	>sp|P53395|ODB2_MOUSE Lipoamide acyltransferase component of branched-chain alpha-keto acid dehydrogenase complex, mitochondrial OS=Mus musculus OX=10090 GN=Dbt PE=1 SV=2	8706.5	8070.39	12554.8	12109.1	10060.2	8440.73	8451.78	8790.98
UID957	P53612	P53612	Rabggtb	>sp|P53612|PGTB2_MOUSE Geranylgeranyl transferase type-2 subunit beta OS=Mus musculus OX=10090 GN=Rabggtb PE=1 SV=2	1537.31	1276.95	1755.6	1254.54	1666.52	1543.13	1307.01	1443.38
UID958	P53668	P53668	Limk1	>sp|P53668|LIMK1_MOUSE LIM domain kinase 1 OS=Mus musculus OX=10090 GN=Limk1 PE=1 SV=1	1364.76	952.233	1741.04	874.565	1764.08	748.129	1497.18	969.17
UID959	P53702	P53702	Hccs	>sp|P53702|CCHL_MOUSE Cytochrome c-type heme lyase OS=Mus musculus OX=10090 GN=Hccs PE=1 SV=2	11226.2	9462.32	13998.1	12904.6	10150.4	9747.99	7809.43	7715.11
UID960	P53810	P53810	Pitpna	>sp|P53810|PIPNA_MOUSE Phosphatidylinositol transfer protein alpha isoform OS=Mus musculus OX=10090 GN=Pitpna PE=1 SV=2	6203.35	5833.41	6950.7	8254.27	7168.41	6962.85	5684.07	6003.36
UID961	P53811	P53811	Pitpnb	>sp|P53811|PIPNB_MOUSE Phosphatidylinositol transfer protein beta isoform OS=Mus musculus OX=10090 GN=Pitpnb PE=1 SV=2	4890.94	4652.91	4536.03	5551.09	3211.2	3298.37	2708.58	2084.36
UID962	P53986	P53986	Slc16a1	>sp|P53986|MOT1_MOUSE Monocarboxylate transporter 1 OS=Mus musculus OX=10090 GN=Slc16a1 PE=1 SV=1	1416.19	1280.96	2896.59	3328.82	2666.84	2017.22	1822.58	2084.33
UID963	P53994	P53994	Rab2a	>sp|P53994|RAB2A_MOUSE Ras-related protein Rab-2A OS=Mus musculus OX=10090 GN=Rab2a PE=1 SV=1	22764.8	21790.5	28700.3	27045.8	26741.4	24899.1	24631.4	23488.8
UID964	P54071	P54071	Idh2	>sp|P54071|IDHP_MOUSE Isocitrate dehydrogenase [NADP], mitochondrial OS=Mus musculus OX=10090 GN=Idh2 PE=1 SV=3	10173.5	10578.6	10539.5	11376.9	11000.3	12815.1	11539.5	10680.8
UID965	P54227	P54227	Stmn1	>sp|P54227|STMN1_MOUSE Stathmin OS=Mus musculus OX=10090 GN=Stmn1 PE=1 SV=2	7010.73	8862.35	5400.24	4093.75	6975.18	5432.32	6579.57	6919.9
UID966	P54285	P54285	Cacnb3	>sp|P54285|CACB3_MOUSE Voltage-dependent L-type calcium channel subunit beta-3 OS=Mus musculus OX=10090 GN=Cacnb3 PE=1 SV=2	5915.35	4557.76	7915.55	4878.59	6279.9	5919.24	5455.94	4973.67
UID967	P54728	P54728	Rad23b	>sp|P54728|RD23B_MOUSE UV excision repair protein RAD23 homolog B OS=Mus musculus OX=10090 GN=Rad23b PE=1 SV=2	2533.83	1985.34	16146.1	9850.65	5696.9	3144.53	2604.56	3809.73
UID968	P54731	P54731	Faf1	>sp|P54731|FAF1_MOUSE FAS-associated factor 1 OS=Mus musculus OX=10090 GN=Faf1 PE=1 SV=2	4241.05	4548.36	2868.66	1921.81	1575.88	2106.66	1547.02	2254.84
UID969	P54754	P54754	Ephb3	>sp|P54754|EPHB3_MOUSE Ephrin type-B receptor 3 OS=Mus musculus OX=10090 GN=Ephb3 PE=1 SV=2	5685.1	2715.31	6603.14	4232.52	5251.95	4843.41	6310.66	4830.77
UID970	P54763;P54763-2;P54763-4	P54763;P54763-2;P54763-4	Ephb2	>sp|P54763|EPHB2_MOUSE Ephrin type-B receptor 2 OS=Mus musculus OX=10090 GN=Ephb2 PE=1 SV=3;>sp|P54763-2|EPHB2_MOUSE Isoform 2 of Ephrin type-B receptor 2 OS=Mus musculus OX=10090 GN=Ephb2;>sp|P54763-4|EPHB2_MOUSE Isoform 4 of Ephrin type-B receptor 2 OS=Mus musculus OX=10090 GN=Ephb2	9989.94	9046.85	8732.16	7299.58	10777.3	8619.74	9239.74	8201.07
UID971	P54775	P54775	Psmc4	>sp|P54775|PRS6B_MOUSE 26S proteasome regulatory subunit 6B OS=Mus musculus OX=10090 GN=Psmc4 PE=1 SV=2	5925.45	5835.7	4452.79	5037.39	5053.37	5065.23	4863.09	6077.21
UID972	P54797	P54797	Tango2	>sp|P54797|TNG2_MOUSE Transport and Golgi organization 2 homolog OS=Mus musculus OX=10090 GN=Tango2 PE=1 SV=1	12235.3	9457.24	3463.86	4360.67	8957.23	9452.83	11322.4	7725.29
UID973	P54818	P54818	Galc	>sp|P54818|GALC_MOUSE Galactocerebrosidase OS=Mus musculus OX=10090 GN=Galc PE=1 SV=2	1053.51	3475.67	2109.84	2246.32	1765.15	1118.86	3326.53	1761.71
UID974	P54822	P54822	Adsl	>sp|P54822|PUR8_MOUSE Adenylosuccinate lyase OS=Mus musculus OX=10090 GN=Adsl PE=1 SV=2	5079.72	4764.6	4094.99	4631.64	4996.99	4407.33	4740.39	4707.93
UID975	P54823	P54823	Ddx6	>sp|P54823|DDX6_MOUSE Probable ATP-dependent RNA helicase DDX6 OS=Mus musculus OX=10090 GN=Ddx6 PE=1 SV=1	4064.29	2311.88	4317.86	5082.56	4617.15	3245.55	3429.39	3357.33
UID976	P54830;P54830-2	P54830;P54830-2	Ptpn5	>sp|P54830|PTN5_MOUSE Tyrosine-protein phosphatase non-receptor type 5 OS=Mus musculus OX=10090 GN=Ptpn5 PE=1 SV=2;>sp|P54830-2|PTN5_MOUSE Isoform STEP46 of Tyrosine-protein phosphatase non-receptor type 5 OS=Mus musculus OX=10090 GN=Ptpn5	1954.26	2193.43	5101.17	3434.6	4078.31	3113.69	2118.03	3445.73
UID977	P54869	P54869	Hmgcs2	>sp|P54869|HMCS2_MOUSE Hydroxymethylglutaryl-CoA synthase, mitochondrial OS=Mus musculus OX=10090 GN=Hmgcs2 PE=1 SV=2	6197.29	2018.51	5185.11	2829.11	2909.93	2372.05	1671.1	2740.47
UID978	P54923	P54923	Adprh	>sp|P54923|ADPRH_MOUSE [Protein ADP-ribosylarginine] hydrolase OS=Mus musculus OX=10090 GN=Adprh PE=1 SV=1	8500.66	8867.33	8821.25	9231.25	7691.79	7779.11	7286.1	9377.14
UID979	P55012	P55012	Slc12a2	>sp|P55012|S12A2_MOUSE Solute carrier family 12 member 2 OS=Mus musculus OX=10090 GN=Slc12a2 PE=1 SV=2	10152	9728.77	8349.24	7978.38	10675	9736.91	10948.5	8659.39
UID980	P55066	P55066	Ncan	>sp|P55066|NCAN_MOUSE Neurocan core protein OS=Mus musculus OX=10090 GN=Ncan PE=1 SV=1	11249.2	12039.8	11302.1	17347.5	8847.32	8198.59	10794.4	15885.8
UID981	P55088;P55088-3	P55088;P55088-3	Aqp4	>sp|P55088|AQP4_MOUSE Aquaporin-4 OS=Mus musculus OX=10090 GN=Aqp4 PE=1 SV=2;>sp|P55088-3|AQP4_MOUSE Isoform 3 of Aquaporin-4 OS=Mus musculus OX=10090 GN=Aqp4	14293.1	14510.1	28091.4	16741.9	19051	12908.6	14083.4	11592.2
UID982	P55096	P55096	Abcd3	>sp|P55096|ABCD3_MOUSE ATP-binding cassette sub-family D member 3 OS=Mus musculus OX=10090 GN=Abcd3 PE=1 SV=2	4592.74	4906.68	7680.24	6431.86	6677.98	6210.89	5787.75	6246.26
UID983	P55144;P55144-2;P55144-3	P55144;P55144-2;P55144-3	Tyro3	>sp|P55144|TYRO3_MOUSE Tyrosine-protein kinase receptor TYRO3 OS=Mus musculus OX=10090 GN=Tyro3 PE=1 SV=2;>sp|P55144-2|TYRO3_MOUSE Isoform 2 of Tyrosine-protein kinase receptor TYRO3 OS=Mus musculus OX=10090 GN=Tyro3;>sp|P55144-3|TYRO3_MOUSE Isoform 1 of Tyrosine-protein kinase receptor TYRO3 OS=Mus musculus OX=10090 GN=Tyro3	5233.9	1735.27	2606.69	1235.51	4164.67	3652.48	4255.62	3706.6
UID984	P55194	P55194	Sh3bp1	>sp|P55194|3BP1_MOUSE SH3 domain-binding protein 1 OS=Mus musculus OX=10090 GN=Sh3bp1 PE=1 SV=3	3580.21	3700.39	2344.77	1921.05	2816.78	2087.25	3395.97	2881.37
UID985	P55258	P55258	Rab8a	>sp|P55258|RAB8A_MOUSE Ras-related protein Rab-8A OS=Mus musculus OX=10090 GN=Rab8a PE=1 SV=2	3333.57	2753.36	5369.9	3200.94	4195.71	3249.03	3234.82	3591.4
UID986	P55264;P55264-2	P55264;P55264-2	Adk	>sp|P55264|ADK_MOUSE Adenosine kinase OS=Mus musculus OX=10090 GN=Adk PE=1 SV=2;>sp|P55264-2|ADK_MOUSE Isoform Short of Adenosine kinase OS=Mus musculus OX=10090 GN=Adk	2081.97	2584.49	4782.36	4726.61	3004.59	3158.72	2345.48	2984.47
UID987	P55288	P55288	Cdh11	>sp|P55288|CAD11_MOUSE Cadherin-11 OS=Mus musculus OX=10090 GN=Cdh11 PE=1 SV=1	5036.84	3991.04	4792.65	4578.49	4605.26	4777.07	4153.25	4676.08
UID988	P55302	P55302	Lrpap1	>sp|P55302|AMRP_MOUSE Alpha-2-macroglobulin receptor-associated protein OS=Mus musculus OX=10090 GN=Lrpap1 PE=1 SV=1	3335.94	3504.1	7912.96	6332.05	3794.75	3263.35	2893.45	3836.13
UID989	P55821	P55821	Stmn2	>sp|P55821|STMN2_MOUSE Stathmin-2 OS=Mus musculus OX=10090 GN=Stmn2 PE=1 SV=1	6133.69	5453.81	4510.96	3141.79	6152.48	5443.62	5974.45	4095.75
UID990	P55937;P55937-1	P55937;P55937-1	Golga3	>sp|P55937|GOGA3_MOUSE Golgin subfamily A member 3 OS=Mus musculus OX=10090 GN=Golga3 PE=1 SV=3;>sp|P55937-1|GOGA3_MOUSE Isoform 1 of Golgin subfamily A member 3 OS=Mus musculus OX=10090 GN=Golga3	1616.73	756.397	946.543	1530.68	1951.91	775.862	1483.91	1198.57
UID991	P56135	P56135	Atp5mf	>sp|P56135|ATPK_MOUSE ATP synthase subunit f, mitochondrial OS=Mus musculus OX=10090 GN=Atp5mf PE=1 SV=3	146281	137395	39795.1	42802.4	89065.1	124386	124006	116135
UID992	P56212;P56212-2	P56212;P56212-2	Arpp19	>sp|P56212|ARP19_MOUSE cAMP-regulated phosphoprotein 19 OS=Mus musculus OX=10090 GN=Arpp19 PE=1 SV=2;>sp|P56212-2|ARP19_MOUSE Isoform ARPP-16 of cAMP-regulated phosphoprotein 19 OS=Mus musculus OX=10090 GN=Arpp19	NaN	NaN	NaN	NaN	NaN	NaN	NaN	NaN
UID993	P56213	P56213	Gfer	>sp|P56213|ALR_MOUSE FAD-linked sulfhydryl oxidase ALR OS=Mus musculus OX=10090 GN=Gfer PE=1 SV=2	6418.77	6453.18	9169.17	7728.86	6943.6	7306.85	7249.06	7318.61
UID994	P56371	P56371	Rab4a	>sp|P56371|RAB4A_MOUSE Ras-related protein Rab-4A OS=Mus musculus OX=10090 GN=Rab4a PE=1 SV=2	9637.22	11987	16505.5	10588.7	12201.4	9064.9	11130.2	9349.69
UID995	P56375	P56375	Acyp2	>sp|P56375|ACYP2_MOUSE Acylphosphatase-2 OS=Mus musculus OX=10090 GN=Acyp2 PE=1 SV=2	4510.07	4306.68	3803.68	4707.77	4673.39	3634.31	4701.78	4489.03
UID996	P56376	P56376	Acyp1	>sp|P56376|ACYP1_MOUSE Acylphosphatase-1 OS=Mus musculus OX=10090 GN=Acyp1 PE=1 SV=2	11844.6	12751.6	7022.51	8294.85	7174.3	8818.72	10387.4	14030.9
UID997	P56379	P56379	Atp5mpl	>sp|P56379|ATP68_MOUSE ATP synthase subunit ATP5MPL, mitochondrial OS=Mus musculus OX=10090 GN=Atp5mpl PE=1 SV=1	5464.76	8957.93	13590.3	14561.6	9618.01	10806.5	9726.67	8516.53
UID998	P56380	P56380	Nudt2	>sp|P56380|AP4A_MOUSE Bis(5'-nucleosyl)-tetraphosphatase [asymmetrical] OS=Mus musculus OX=10090 GN=Nudt2 PE=1 SV=3	4535.8	5904.94	5366.2	5791.78	4924.46	5767.79	5363.35	6844.05
UID999	P56382	P56382	Atp5f1e	>sp|P56382|ATP5E_MOUSE ATP synthase subunit epsilon, mitochondrial OS=Mus musculus OX=10090 GN=Atp5f1e PE=1 SV=2	10071.1	9681.72	6148.24	8686.1	11255.5	11679	13891.7	11267.1
UID1000	P56387	P56387	Dynlt3	>sp|P56387|DYLT3_MOUSE Dynein light chain Tctex-type 3 OS=Mus musculus OX=10090 GN=Dynlt3 PE=1 SV=1	3254.74	8102.02	772.176	7770.46	3870.19	7422.79	9745.76	4190.88
UID1001	P56391	P56391	Cox6b1	>sp|P56391|CX6B1_MOUSE Cytochrome c oxidase subunit 6B1 OS=Mus musculus OX=10090 GN=Cox6b1 PE=1 SV=2	30473.2	59756.6	15003	21683.3	22079.2	35605.1	46706.8	44174.5
UID1002	P56393	P56393	Cox7b	>sp|P56393|COX7B_MOUSE Cytochrome c oxidase subunit 7B, mitochondrial OS=Mus musculus OX=10090 GN=Cox7b PE=3 SV=1	NaN	NaN	NaN	NaN	NaN	NaN	NaN	NaN
UID1003	P56395	P56395	Cyb5a	>sp|P56395|CYB5_MOUSE Cytochrome b5 OS=Mus musculus OX=10090 GN=Cyb5a PE=1 SV=2	3291.27	2211.29	5685.96	4011.19	2869.42	2242.01	2553.28	1679.32
UID1004	P56399	P56399	Usp5	>sp|P56399|UBP5_MOUSE Ubiquitin carboxyl-terminal hydrolase 5 OS=Mus musculus OX=10090 GN=Usp5 PE=1 SV=1	14250.7	14019.5	14231.6	16376.8	12875.8	13681.1	13905.8	14131.2
UID1005	P56480	P56480	Atp5f1b	>sp|P56480|ATPB_MOUSE ATP synthase subunit beta, mitochondrial OS=Mus musculus OX=10090 GN=Atp5f1b PE=1 SV=2	214870	268953	37448.2	54345.3	92414.2	152565	195356	237565
UID1006	P56501	P56501	Ucp3	>sp|P56501|UCP3_MOUSE Mitochondrial uncoupling protein 3 OS=Mus musculus OX=10090 GN=Ucp3 PE=1 SV=1	3270.55	3579.93	2851.02	3076.39	3398.65	3247.93	3716.9	2063.8
UID1007	P56528	P56528	Cd38	>sp|P56528|CD38_MOUSE ADP-ribosyl cyclase/cyclic ADP-ribose hydrolase 1 OS=Mus musculus OX=10090 GN=Cd38 PE=1 SV=2	2376.24	1984.88	2982.82	5026.1	3364.66	786.336	2158.56	1157.95
UID1008	P56546;P56546-2	P56546;P56546-2	Ctbp2	>sp|P56546|CTBP2_MOUSE C-terminal-binding protein 2 OS=Mus musculus OX=10090 GN=Ctbp2 PE=1 SV=2;>sp|P56546-2|CTBP2_MOUSE Isoform 2 of C-terminal-binding protein 2 OS=Mus musculus OX=10090 GN=Ctbp2	11724.3	10654.9	9327.4	7212.01	9011.7	7945.13	12795	11708.1
UID1009	P56564	P56564	Slc1a3	>sp|P56564|EAA1_MOUSE Excitatory amino acid transporter 1 OS=Mus musculus OX=10090 GN=Slc1a3 PE=1 SV=2	23801.8	20198.8	40710.8	36566.3	30023.5	23618.9	26042.1	25189.2
UID1010	P56565	P56565	S100a1	>sp|P56565|S10A1_MOUSE Protein S100-A1 OS=Mus musculus OX=10090 GN=S100a1 PE=1 SV=2	2541.84	1150.34	3350.41	1718.07	1272.59	1794.59	880.063	658.296
UID1011	P56695	P56695	Wfs1	>sp|P56695|WFS1_MOUSE Wolframin OS=Mus musculus OX=10090 GN=Wfs1 PE=1 SV=1	2939.81	2960.1	4118.46	3393.8	4568.69	3779.68	3216.64	3582.18
UID1012	P56812	P56812	Pdcd5	>sp|P56812|PDCD5_MOUSE Programmed cell death protein 5 OS=Mus musculus OX=10090 GN=Pdcd5 PE=1 SV=3	6977.25	5043.76	8323.76	5063.88	5911.24	3990.56	5069.38	5015.99
UID1013	P56942	P56942	Pmch	>sp|P56942|MCH_MOUSE Pro-MCH OS=Mus musculus OX=10090 GN=Pmch PE=1 SV=2	15106.6	687.754	986.058	7078.82	4438.58	6924.07	12315.6	10178.5
UID1014	P56959	P56959	Fus	>sp|P56959|FUS_MOUSE RNA-binding protein FUS OS=Mus musculus OX=10090 GN=Fus PE=1 SV=1	2476.73	2131.49	3367.71	9981.93	1834.98	1340.04	1622.28	1364.27
UID1015	P57716	P57716	Ncstn	>sp|P57716|NICA_MOUSE Nicastrin OS=Mus musculus OX=10090 GN=Ncstn PE=1 SV=3	5006.8	5093.62	11589.2	7609.19	7922.11	4677.16	4482.88	4533.45
UID1016	P57746	P57746	Atp6v1d	>sp|P57746|VATD_MOUSE V-type proton ATPase subunit D OS=Mus musculus OX=10090 GN=Atp6v1d PE=1 SV=1	39996.4	44621	36391.2	30977.3	35439.8	40881.3	40567.7	40699.2
UID1017	P57759	P57759	Erp29	>sp|P57759|ERP29_MOUSE Endoplasmic reticulum resident protein 29 OS=Mus musculus OX=10090 GN=Erp29 PE=1 SV=2	5862.51	7214.82	7931.73	7343.98	7873.9	5482.05	5630.14	8423.6
UID1018	P57776	P57776	Eef1d	>sp|P57776|EF1D_MOUSE Elongation factor 1-delta OS=Mus musculus OX=10090 GN=Eef1d PE=1 SV=3	5883.46	6133.84	6383.74	6945.71	5535.55	4821.3	5995.09	7412.2
UID1019	P57776-2	P57776-2	Eef1d	>sp|P57776-2|EF1D_MOUSE Isoform 2 of Elongation factor 1-delta OS=Mus musculus OX=10090 GN=Eef1d	2255.35	1638.7	1536.28	1071.91	582.483	1225.81	617.776	1027.49
UID1020	P57776-3	P57776-3	Eef1d	>sp|P57776-3|EF1D_MOUSE Isoform 3 of Elongation factor 1-delta OS=Mus musculus OX=10090 GN=Eef1d	963.965	1381.57	1822.2	2437.85	6547.77	1453.95	732.753	1218.72
UID1021	P57780	P57780	Actn4	>sp|P57780|ACTN4_MOUSE Alpha-actinin-4 OS=Mus musculus OX=10090 GN=Actn4 PE=1 SV=1	9373.3	7940.03	8827.56	9368.43	7908.71	8981.47	8505.74	9936.17
UID1022	P58021	P58021	Tm9sf2	>sp|P58021|TM9S2_MOUSE Transmembrane 9 superfamily member 2 OS=Mus musculus OX=10090 GN=Tm9sf2 PE=1 SV=1	4287.35	3810.93	21605.1	11900.8	12504.8	7581.11	8541.25	12316.6
UID1023	P58044	P58044	Idi1	>sp|P58044|IDI1_MOUSE Isopentenyl-diphosphate Delta-isomerase 1 OS=Mus musculus OX=10090 GN=Idi1 PE=1 SV=1	2827.41	3886.57	4905.53	3485.83	2869.6	2752.25	3237.57	3543.45
UID1024	P58059	P58059	Mrps21	>sp|P58059|RT21_MOUSE 28S ribosomal protein S21, mitochondrial OS=Mus musculus OX=10090 GN=Mrps21 PE=1 SV=1	16268.7	19855.3	7083.43	7692.61	11762.3	13513.5	15327.2	12220.4
UID1025	P58064	P58064	Mrps6	>sp|P58064|RT06_MOUSE 28S ribosomal protein S6, mitochondrial OS=Mus musculus OX=10090 GN=Mrps6 PE=1 SV=3	6724.18	7487.09	4700.37	4010.01	5243.1	5798.23	6926.77	6666.81
UID1026	P58137	P58137	Acot8	>sp|P58137|ACOT8_MOUSE Acyl-coenzyme A thioesterase 8 OS=Mus musculus OX=10090 GN=Acot8 PE=1 SV=1	6098.63	7074.2	4456.43	2620.05	4135.83	5330.44	3231.27	2487.57
UID1027	P58158	P58158	B3gat3	>sp|P58158|B3GA3_MOUSE Galactosylgalactosylxylosylprotein 3-beta-glucuronosyltransferase 3 OS=Mus musculus OX=10090 GN=B3gat3 PE=1 SV=1	2561.55	1573.81	4187.66	1546.57	706.416	904.867	635.923	1038.34
UID1028	P58242	P58242	Smpdl3b	>sp|P58242|ASM3B_MOUSE Acid sphingomyelinase-like phosphodiesterase 3b OS=Mus musculus OX=10090 GN=Smpdl3b PE=1 SV=1	4020.72	5346.07	4432.85	5965.74	6177.36	5031.48	4933.9	6035.72
UID1029	P58252	P58252	Eef2	>sp|P58252|EF2_MOUSE Elongation factor 2 OS=Mus musculus OX=10090 GN=Eef2 PE=1 SV=2	12773.6	13062.6	13485.3	13190.9	11684.5	11809.3	12869.9	12050
UID1030	P58281-2	P58281-2	Opa1	>sp|P58281-2|OPA1_MOUSE Isoform 2 of Dynamin-like 120 kDa protein, mitochondrial OS=Mus musculus OX=10090 GN=Opa1	13686.8	11940.6	14055	11993.8	13432.7	12626.7	12382.1	10690.7
UID1031	P58389	P58389	Ptpa	>sp|P58389|PTPA_MOUSE Serine/threonine-protein phosphatase 2A activator OS=Mus musculus OX=10090 GN=Ptpa PE=1 SV=1	5263.94	3635.93	15333.5	12835.8	8197.88	6191.78	5302.18	5238.87
UID1032	P58390	P58390	Kcnn2	>sp|P58390|KCNN2_MOUSE Small conductance calcium-activated potassium channel protein 2 OS=Mus musculus OX=10090 GN=Kcnn2 PE=1 SV=2	3740.54	3663.44	1400.72	791.566	1509.02	1081.46	2295.72	1813.55
UID1033	P58391	P58391	Kcnn3	>sp|P58391|KCNN3_MOUSE Small conductance calcium-activated potassium channel protein 3 OS=Mus musculus OX=10090 GN=Kcnn3 PE=1 SV=2	1649.61	908.111	576.065	825.628	1519.35	721.969	1733.32	861.319
UID1034	P58404;P58404-2	P58404;P58404-2	Strn4	>sp|P58404|STRN4_MOUSE Striatin-4 OS=Mus musculus OX=10090 GN=Strn4 PE=1 SV=2;>sp|P58404-2|STRN4_MOUSE Isoform 2 of Striatin-4 OS=Mus musculus OX=10090 GN=Strn4	6783.74	6808.47	7056.27	6217.65	6236.08	5914.41	6625.05	7407.51
UID1035	P58771	P58771	Tpm1	>sp|P58771|TPM1_MOUSE Tropomyosin alpha-1 chain OS=Mus musculus OX=10090 GN=Tpm1 PE=1 SV=1	5720.35	4435.02	9153.15	7814.51	5277.94	5687.14	6523.32	5885.67
UID1036	P58774;P58774-2	P58774;P58774-2	Tpm2	>sp|P58774|TPM2_MOUSE Tropomyosin beta chain OS=Mus musculus OX=10090 GN=Tpm2 PE=1 SV=1;>sp|P58774-2|TPM2_MOUSE Isoform 2 of Tropomyosin beta chain OS=Mus musculus OX=10090 GN=Tpm2	16571.8	11580.2	47524.7	40309.8	7419.78	8301.94	5216.12	5757.52
UID1037	P58802	P58802	Tbc1d10a	>sp|P58802|TB10A_MOUSE TBC1 domain family member 10A OS=Mus musculus OX=10090 GN=Tbc1d10a PE=1 SV=1	2584.88	1474.71	2453.57	1407.72	1942.97	1049.84	1789.25	1151.16
UID1038	P58854	P58854	Tubgcp3	>sp|P58854|GCP3_MOUSE Gamma-tubulin complex component 3 OS=Mus musculus OX=10090 GN=Tubgcp3 PE=1 SV=2	NaN	NaN	NaN	NaN	NaN	NaN	NaN	NaN
UID1039	P58871	P58871	Tnks1bp1	>sp|P58871|TB182_MOUSE 182 kDa tankyrase-1-binding protein OS=Mus musculus OX=10090 GN=Tnks1bp1 PE=1 SV=2	1833.13	1495.22	1541.93	3039.33	1986.87	3603.08	2451.2	1994.17
UID1040	P59016	P59016	Vps33b	>sp|P59016|VP33B_MOUSE Vacuolar protein sorting-associated protein 33B OS=Mus musculus OX=10090 GN=Vps33b PE=1 SV=1	3187.61	3141.39	3050.8	2572.57	2894.83	3376.1	3591.18	3203.61
UID1041	P59017	P59017	Bcl2l13	>sp|P59017|B2L13_MOUSE Bcl-2-like protein 13 OS=Mus musculus OX=10090 GN=Bcl2l13 PE=1 SV=2	4057.31	4521.68	6712.96	7397.17	5769.13	5360.71	5301.91	3733.69
UID1042	P59041	P59041	Dnajc30	>sp|P59041|DJC30_MOUSE DnaJ homolog subfamily C member 30, mitochondrial OS=Mus musculus OX=10090 GN=Dnajc30 PE=1 SV=1	9523.36	11906.2	16297.4	9806.83	13284.6	13564.5	12090.3	592.544
UID1043	P59108	P59108	Cpne2	>sp|P59108|CPNE2_MOUSE Copine-2 OS=Mus musculus OX=10090 GN=Cpne2 PE=1 SV=1	6559.25	3843.57	15019.3	5636.42	6231.85	4626.99	4595.96	3503.86
UID1044	P59279	P59279	Rab2b	>sp|P59279|RAB2B_MOUSE Ras-related protein Rab-2B OS=Mus musculus OX=10090 GN=Rab2b PE=1 SV=1	2018.62	1316.53	2710	3339.27	1842.33	1723.17	1687.95	1115.25
UID1045	P59281-2	P59281-2	Arhgap39	>sp|P59281-2|RHG39_MOUSE Isoform 2 of Rho GTPase-activating protein 39 OS=Mus musculus OX=10090 GN=Arhgap39	3234.13	3389.4	4467.44	5345.23	3896.59	4557.28	4217.44	3554.15
UID1046	P59325	P59325	Eif5	>sp|P59325|IF5_MOUSE Eukaryotic translation initiation factor 5 OS=Mus musculus OX=10090 GN=Eif5 PE=1 SV=1	6753.3	7535.2	6170.76	5157.64	5318.18	4837.17	5589.15	5003.25
UID1047	P59326;Q8BYK6;Q8BYK6-2;Q8BYK6-3;Q91YT7	P59326;Q8BYK6;Q8BYK6-2;Q8BYK6-3;Q91YT7	Ythdf1;Ythdf3;Ythdf3;Ythdf3;Ythdf2	>sp|P59326|YTHD1_MOUSE YTH domain-containing family protein 1 OS=Mus musculus OX=10090 GN=Ythdf1 PE=1 SV=1;>sp|Q8BYK6|YTHD3_MOUSE YTH domain-containing family protein 3 OS=Mus musculus OX=10090 GN=Ythdf3 PE=1 SV=2;>sp|Q8BYK6-2|YTHD3_MOUSE Isoform 2 of YTH domain-containing family protein 3 OS=Mus musculus OX=10090 GN=Ythdf3;>sp|Q8BYK6-3|YTHD3_MOUSE Isoform 3 of YTH domain-containing family protei…	NaN	NaN	NaN	NaN	NaN	NaN	NaN	NaN
UID1048	P59644	P59644	Inpp5j	>sp|P59644|PI5PA_MOUSE Phosphatidylinositol 4,5-bisphosphate 5-phosphatase A OS=Mus musculus OX=10090 GN=Inpp5j PE=1 SV=2	10801.3	9959.74	5172.12	3483.45	6539.89	7543.35	8305.48	8341.82
UID1049	P59648	P59648	Fxyd7	>sp|P59648|FXYD7_MOUSE FXYD domain-containing ion transport regulator 7 OS=Mus musculus OX=10090 GN=Fxyd7 PE=3 SV=1	17930.6	43470.7	4555.27	23440.7	17836.4	36349.6	35022.9	27292.6
UID1050	P59759	P59759	Mrtfb	>sp|P59759|MRTFB_MOUSE Myocardin-related transcription factor B OS=Mus musculus OX=10090 GN=Mrtfb PE=1 SV=1	4897.66	3723.25	4837.53	6173.59	4097.63	4453.24	6927.85	6742.99
UID1051	P59764	P59764	Dock4	>sp|P59764|DOCK4_MOUSE Dedicator of cytokinesis protein 4 OS=Mus musculus OX=10090 GN=Dock4 PE=1 SV=1	2901.66	2674.63	2603.89	2312.69	2680.81	3215.02	2880.94	2931.73
UID1052	P59808	P59808	Sash1	>sp|P59808|SASH1_MOUSE SAM and SH3 domain-containing protein 1 OS=Mus musculus OX=10090 GN=Sash1 PE=1 SV=1	1185.23	826.971	632.587	3311.09	2724.9	729.511	1364.82	611.486
UID1053	P59823	P59823	Il1rapl1	>sp|P59823|IRPL1_MOUSE Interleukin-1 receptor accessory protein-like 1 OS=Mus musculus OX=10090 GN=Il1rapl1 PE=1 SV=1	4273.09	4079.7	4972.5	3167.22	4996.76	4429.38	4368	3251.55
UID1054	P59999	P59999	Arpc4	>sp|P59999|ARPC4_MOUSE Actin-related protein 2/3 complex subunit 4 OS=Mus musculus OX=10090 GN=Arpc4 PE=1 SV=3	10740.9	11656.7	14155.2	12332.8	12274.6	12907.8	11911.1	14259.6
UID1055	P60041	P60041	Sst	>sp|P60041|SMS_MOUSE Somatostatin OS=Mus musculus OX=10090 GN=Sst PE=1 SV=1	657.463	704.036	896.807	267.88	1030.43	891.856	1221.47	971.738
UID1056	P60060	P60060	Sec61g	>sp|P60060|SC61G_MOUSE Protein transport protein Sec61 subunit gamma OS=Mus musculus OX=10090 GN=Sec61g PE=3 SV=1	27770.7	27682.9	20645.9	16030.8	24519.6	17282.7	22718.4	21841.8
UID1057	P60122	P60122	Ruvbl1	>sp|P60122|RUVB1_MOUSE RuvB-like 1 OS=Mus musculus OX=10090 GN=Ruvbl1 PE=1 SV=1	2598.13	2195.07	3283.8	3890.33	3384.39	2688.82	2694.45	2050.95
UID1058	P60191	P60191	Rims4	>sp|P60191|RIMS4_MOUSE Regulating synaptic membrane exocytosis protein 4 OS=Mus musculus OX=10090 GN=Rims4 PE=1 SV=1	4851.15	2105.99	6946.26	2416.09	2451.82	1949.3	3646.88	1633.93
UID1059	P60202	P60202	Plp1	>sp|P60202|MYPR_MOUSE Myelin proteolipid protein OS=Mus musculus OX=10090 GN=Plp1 PE=1 SV=2	57102.2	83393.6	100216	120723	95938.3	116118	121633	88994.9
UID1060	P60229	P60229	Eif3e	>sp|P60229|EIF3E_MOUSE Eukaryotic translation initiation factor 3 subunit E OS=Mus musculus OX=10090 GN=Eif3e PE=1 SV=1	3152.59	1627.43	1677.38	2213.08	2604.99	2039.99	2959.11	2497.22
UID1061	P60335	P60335	Pcbp1	>sp|P60335|PCBP1_MOUSE Poly(rC)-binding protein 1 OS=Mus musculus OX=10090 GN=Pcbp1 PE=1 SV=1	14850	16339.8	15037	22133	17525.3	17431.8	17739.4	15788.5
UID1062	P60469	P60469	Ppfia3	>sp|P60469|LIPA3_MOUSE Liprin-alpha-3 OS=Mus musculus OX=10090 GN=Ppfia3 PE=1 SV=2	8045.87	7221.86	8059.53	8256.14	7415.31	8390.75	7880.34	7703.86
UID1063	P60487	P60487	Pdxp	>sp|P60487|PLPP_MOUSE Pyridoxal phosphate phosphatase OS=Mus musculus OX=10090 GN=Pdxp PE=1 SV=1	19716.4	22847.8	13896.3	15747.3	13566.3	19263.2	18238.4	19792.5
UID1064	P60521	P60521	Gabarapl2	>sp|P60521|GBRL2_MOUSE Gamma-aminobutyric acid receptor-associated protein-like 2 OS=Mus musculus OX=10090 GN=Gabarapl2 PE=1 SV=1	7096.75	7967.08	11258.1	10261.2	7202.72	7472.93	6901.06	8738.02
UID1065	P60603	P60603	Romo1	>sp|P60603|ROMO1_MOUSE Reactive oxygen species modulator 1 OS=Mus musculus OX=10090 GN=Romo1 PE=2 SV=1	5304.93	7957.57	7341.7	7316.15	5472.47	9117.84	8012.08	7164.61
UID1066	P60670;P60670-2	P60670;P60670-2	Nploc4	>sp|P60670|NPL4_MOUSE Nuclear protein localization protein 4 homolog OS=Mus musculus OX=10090 GN=Nploc4 PE=1 SV=3;>sp|P60670-2|NPL4_MOUSE Isoform 2 of Nuclear protein localization protein 4 homolog OS=Mus musculus OX=10090 GN=Nploc4	5075.48	5402.15	2881.46	3748.7	4017.27	4315.29	4126.54	4146.92
UID1067	P60710	P60710	Actb	>sp|P60710|ACTB_MOUSE Actin, cytoplasmic 1 OS=Mus musculus OX=10090 GN=Actb PE=1 SV=1	132867	230897	45811.6	211481	76815.3	207368	173039	293126
UID1068	P60755	P60755	Mdga2	>sp|P60755|MDGA2_MOUSE MAM domain-containing glycosylphosphatidylinositol anchor protein 2 OS=Mus musculus OX=10090 GN=Mdga2 PE=1 SV=1	4151.21	3248.61	4396.27	3511.94	4020.88	3512.07	3447.64	4347.37
UID1069	P60761	P60761	Nrgn	>sp|P60761|NEUG_MOUSE Neurogranin OS=Mus musculus OX=10090 GN=Nrgn PE=1 SV=1	NaN	NaN	NaN	NaN	NaN	NaN	NaN	NaN
UID1070	P60764	P60764	Rac3	>sp|P60764|RAC3_MOUSE Ras-related C3 botulinum toxin substrate 3 OS=Mus musculus OX=10090 GN=Rac3 PE=1 SV=1	33541.5	31920.1	25833.8	19974.2	27300.2	28387.2	32247	24989.6
UID1071	P60766	P60766	Cdc42	>sp|P60766|CDC42_MOUSE Cell division control protein 42 homolog OS=Mus musculus OX=10090 GN=Cdc42 PE=1 SV=2	81312.5	114707	13235.1	50996.9	59034.9	63639.1	68318.6	68632.4
UID1072	P60766-1	P60766-1	Cdc42	>sp|P60766-1|CDC42_MOUSE Isoform 1 of Cell division control protein 42 homolog OS=Mus musculus OX=10090 GN=Cdc42	11708.1	18003.3	4072.09	12096.2	10303.1	15919.1	13354.6	14384.9
UID1073	P60824	P60824	Cirbp	>sp|P60824|CIRBP_MOUSE Cold-inducible RNA-binding protein OS=Mus musculus OX=10090 GN=Cirbp PE=1 SV=1	NaN	NaN	NaN	NaN	NaN	NaN	NaN	NaN
UID1074	P60840	P60840	Ensa	>sp|P60840|ENSA_MOUSE Alpha-endosulfine OS=Mus musculus OX=10090 GN=Ensa PE=1 SV=1	1947.75	3122.72	5209.3	3784.13	2784.06	2294.57	2369.12	2505.42
UID1075	P60843	P60843	Eif4a1	>sp|P60843|IF4A1_MOUSE Eukaryotic initiation factor 4A-I OS=Mus musculus OX=10090 GN=Eif4a1 PE=1 SV=1	12241.5	12510.4	16118.2	15350.5	12559.8	13713.4	15109.5	14463.4
UID1076	P60853	P60853	Lzts1	>sp|P60853|LZTS1_MOUSE Leucine zipper putative tumor suppressor 1 OS=Mus musculus OX=10090 GN=Lzts1 PE=2 SV=3	2954.59	3252.06	3096.16	3765.26	3988.14	2616.06	3180.06	3115.69
UID1077	P60867	P60867	Rps20	>sp|P60867|RS20_MOUSE 40S ribosomal protein S20 OS=Mus musculus OX=10090 GN=Rps20 PE=1 SV=1	3817.98	4953.57	2718.82	4271.23	4111.32	3911	4331.78	4170.64
UID1078	P60879	P60879	Snap25	>sp|P60879|SNP25_MOUSE Synaptosomal-associated protein 25 OS=Mus musculus OX=10090 GN=Snap25 PE=1 SV=1	53076	43265.9	47990.6	36315.3	47217.5	46158.8	46631.1	35769.4
UID1079	P60879-2	P60879-2	Snap25	>sp|P60879-2|SNP25_MOUSE Isoform 2 of Synaptosomal-associated protein 25 OS=Mus musculus OX=10090 GN=Snap25	27535.6	7491.42	12170.4	12858.7	6891.72	6754.25	10020.1	1872.7
UID1080	P60904	P60904	Dnajc5	>sp|P60904|DNJC5_MOUSE DnaJ homolog subfamily C member 5 OS=Mus musculus OX=10090 GN=Dnajc5 PE=1 SV=1	5895.78	6140.31	17902.9	9635.73	9184.92	7556.45	6211.1	6087.63
UID1081	P61021	P61021	Rab5b	>sp|P61021|RAB5B_MOUSE Ras-related protein Rab-5B OS=Mus musculus OX=10090 GN=Rab5b PE=1 SV=1	12552.2	14564	4438.15	4661.35	5902.11	7979.05	7809.23	9484.73
UID1082	P61022	P61022	Chp1	>sp|P61022|CHP1_MOUSE Calcineurin B homologous protein 1 OS=Mus musculus OX=10090 GN=Chp1 PE=1 SV=2	2186.54	2003.84	3531.98	2564.49	2064.28	1394.94	1569.28	1023.32
UID1083	P61027	P61027	Rab10	>sp|P61027|RAB10_MOUSE Ras-related protein Rab-10 OS=Mus musculus OX=10090 GN=Rab10 PE=1 SV=1	7653.18	9448.12	10378.6	10175.2	11358.7	11354.4	10385.7	9920.44
UID1084	P61028	P61028	Rab8b	>sp|P61028|RAB8B_MOUSE Ras-related protein Rab-8B OS=Mus musculus OX=10090 GN=Rab8b PE=1 SV=1	4679.32	5396.36	4036.75	3955.47	4009.28	4561.29	4890.53	5139.22
UID1085	P61079;P62838	P61079;P62838	Ube2d3;Ube2d2	>sp|P61079|UB2D3_MOUSE Ubiquitin-conjugating enzyme E2 D3 OS=Mus musculus OX=10090 GN=Ube2d3 PE=1 SV=1;>sp|P62838|UB2D2_MOUSE Ubiquitin-conjugating enzyme E2 D2 OS=Mus musculus OX=10090 GN=Ube2d2 PE=1 SV=1	13438.7	13355.5	27765.3	37316.2	19686.8	19559.4	16602.7	13130.9
UID1086	P61080	P61080	Ube2d1	>sp|P61080|UB2D1_MOUSE Ubiquitin-conjugating enzyme E2 D1 OS=Mus musculus OX=10090 GN=Ube2d1 PE=1 SV=1	1256.62	1801.02	1397.82	975.302	1490.39	1115.33	2086.64	934.888
UID1087	P61082	P61082	Ube2m	>sp|P61082|UBC12_MOUSE NEDD8-conjugating enzyme Ubc12 OS=Mus musculus OX=10090 GN=Ube2m PE=1 SV=1	12167.8	13053.5	11197.1	14375.5	12357.4	14531.1	11822.4	12453.3
UID1088	P61087	P61087	Ube2k	>sp|P61087|UBE2K_MOUSE Ubiquitin-conjugating enzyme E2 K OS=Mus musculus OX=10090 GN=Ube2k PE=1 SV=3	2501.99	1911.48	1838.48	4467.65	2596.55	1534.61	2522.94	1680.16
UID1089	P61089	P61089	Ube2n	>sp|P61089|UBE2N_MOUSE Ubiquitin-conjugating enzyme E2 N OS=Mus musculus OX=10090 GN=Ube2n PE=1 SV=1	14526.8	19291.1	21154.6	13794.3	15486	17796.1	16721.1	19327.4
UID1090	P61148	P61148	Fgf1	>sp|P61148|FGF1_MOUSE Fibroblast growth factor 1 OS=Mus musculus OX=10090 GN=Fgf1 PE=1 SV=1	4813.38	4468.98	10576.7	3617.32	9009.43	1729	4146.93	1755.52
UID1091	P61161	P61161	Actr2	>sp|P61161|ARP2_MOUSE Actin-related protein 2 OS=Mus musculus OX=10090 GN=Actr2 PE=1 SV=1	15525.4	16620.9	13386.5	14303.4	12929.4	15396.9	15237	14549.9
UID1092	P61164	P61164	Actr1a	>sp|P61164|ACTZ_MOUSE Alpha-centractin OS=Mus musculus OX=10090 GN=Actr1a PE=1 SV=1	8340.47	8367.07	10251.8	12461.7	9909.04	9014.66	8333.81	8645.15
UID1093	P61202	P61202	Cops2	>sp|P61202|CSN2_MOUSE COP9 signalosome complex subunit 2 OS=Mus musculus OX=10090 GN=Cops2 PE=1 SV=1	4873.6	4692.14	7195.16	6284.01	7153.61	6039.47	5259.28	5893.71
UID1094	P61205	P61205	Arf3	>sp|P61205|ARF3_MOUSE ADP-ribosylation factor 3 OS=Mus musculus OX=10090 GN=Arf3 PE=2 SV=2	19187.5	20155.5	59102.4	50688.2	34488.3	29446.9	26240.9	28875.7
UID1095	P61211	P61211	Arl1	>sp|P61211|ARL1_MOUSE ADP-ribosylation factor-like protein 1 OS=Mus musculus OX=10090 GN=Arl1 PE=1 SV=1	2263.31	1390.34	5713.18	3306.36	2324.5	1405.31	1634.41	1037.25
UID1096	P61215	P61215	Ca10	>sp|P61215|CAH10_MOUSE Carbonic anhydrase-related protein 10 OS=Mus musculus OX=10090 GN=Ca10 PE=1 SV=1	23501.9	77959.4	16632.7	4744.72	11292	10277.7	12883.2	15142.5
UID1097	P61222	P61222	Abce1	>sp|P61222|ABCE1_MOUSE ATP-binding cassette sub-family E member 1 OS=Mus musculus OX=10090 GN=Abce1 PE=1 SV=1	3176.07	2842.33	3250.99	2668.43	3609.06	4648.72	4179.14	2788.93
UID1098	P61226	P61226	Rap2b	>sp|P61226|RAP2B_MOUSE Ras-related protein Rap-2b OS=Mus musculus OX=10090 GN=Rap2b PE=1 SV=1	12091.4	12488.4	16770.3	17261.7	14574.5	15286.7	16256	11865.7
UID1099	P61255	P61255	Rpl26	>sp|P61255|RL26_MOUSE 60S ribosomal protein L26 OS=Mus musculus OX=10090 GN=Rpl26 PE=1 SV=1	19882.8	21885.3	7605.15	7656.38	16157.6	17854.6	16666.4	17903
UID1100	P61264	P61264	Stx1b	>sp|P61264|STX1B_MOUSE Syntaxin-1B OS=Mus musculus OX=10090 GN=Stx1b PE=1 SV=1	26709	26220.3	23391.4	24720.7	26251	24015.3	25179.8	21237.4
UID1101	P61294	P61294	Rab6b	>sp|P61294|RAB6B_MOUSE Ras-related protein Rab-6B OS=Mus musculus OX=10090 GN=Rab6b PE=1 SV=1	25086.6	22889.4	18213.5	17279.5	21761.4	22246.7	24486.2	20596.9
UID1102	P61329-2	P61329-2	Fgf12	>sp|P61329-2|FGF12_MOUSE Isoform 2 of Fibroblast growth factor 12 OS=Mus musculus OX=10090 GN=Fgf12	4175.48	5026.98	5746.47	4490.65	5106.09	6570.97	6024.79	6475.18
UID1103	P61358	P61358	Rpl27	>sp|P61358|RL27_MOUSE 60S ribosomal protein L27 OS=Mus musculus OX=10090 GN=Rpl27 PE=1 SV=2	7058.72	11386.7	19087.9	9562.81	9430.03	9732.89	11777.1	12702.5
UID1104	P61458	P61458	Pcbd1	>sp|P61458|PHS_MOUSE Pterin-4-alpha-carbinolamine dehydratase OS=Mus musculus OX=10090 GN=Pcbd1 PE=1 SV=2	10934.5	13867.2	10073.5	12330.6	8893.98	9357.73	12914.6	13819.2
UID1105	P61620	P61620	Sec61a1	>sp|P61620|S61A1_MOUSE Protein transport protein Sec61 subunit alpha isoform 1 OS=Mus musculus OX=10090 GN=Sec61a1 PE=1 SV=2	1574.85	1232.62	2055.54	1796.11	2327.56	1514.05	1728.72	1468.97
UID1106	P61750	P61750	Arf4	>sp|P61750|ARF4_MOUSE ADP-ribosylation factor 4 OS=Mus musculus OX=10090 GN=Arf4 PE=1 SV=2	80168.7	33338.4	18306.6	12915.9	17174.9	24309.1	28867.5	29915
UID1107	P61759	P61759	Vbp1	>sp|P61759|PFD3_MOUSE Prefoldin subunit 3 OS=Mus musculus OX=10090 GN=Vbp1 PE=1 SV=2	6122.09	6662.19	5871.25	4797.17	4565.46	4326.69	4984.94	5826.2
UID1108	P61793;P61793-2	P61793;P61793-2	Lpar1	>sp|P61793|LPAR1_MOUSE Lysophosphatidic acid receptor 1 OS=Mus musculus OX=10090 GN=Lpar1 PE=1 SV=1;>sp|P61793-2|LPAR1_MOUSE Isoform 2 of Lysophosphatidic acid receptor 1 OS=Mus musculus OX=10090 GN=Lpar1	1831.06	1782.34	6579.24	3331.62	6307.2	7007.54	3328.36	6677.39
UID1109	P61807	P61807	Snn	>sp|P61807|SNN_MOUSE Stannin OS=Mus musculus OX=10090 GN=Snn PE=1 SV=1	1855.55	1744.08	881.808	859.297	653.089	1374.4	692.661	634.468
UID1110	P61922	P61922	Abat	>sp|P61922|GABT_MOUSE 4-aminobutyrate aminotransferase, mitochondrial OS=Mus musculus OX=10090 GN=Abat PE=1 SV=1	30628.8	37554.3	37566.1	46242.7	36716.8	41076.6	42101.8	35911.6
UID1111	P61924	P61924	Copz1	>sp|P61924|COPZ1_MOUSE Coatomer subunit zeta-1 OS=Mus musculus OX=10090 GN=Copz1 PE=1 SV=1	1129.14	1253.83	5440.62	4807.66	3662.59	2874.97	2179.14	1633.72
UID1112	P61957	P61957	Sumo2	>sp|P61957|SUMO2_MOUSE Small ubiquitin-related modifier 2 OS=Mus musculus OX=10090 GN=Sumo2 PE=1 SV=1	NaN	NaN	NaN	NaN	NaN	NaN	NaN	NaN
UID1113	P61957;Q9Z172;Q9Z172-2	P61957;Q9Z172;Q9Z172-2	Sumo2;Sumo3;Sumo3	>sp|P61957|SUMO2_MOUSE Small ubiquitin-related modifier 2 OS=Mus musculus OX=10090 GN=Sumo2 PE=1 SV=1;>sp|Q9Z172|SUMO3_MOUSE Small ubiquitin-related modifier 3 OS=Mus musculus OX=10090 GN=Sumo3 PE=1 SV=1;>sp|Q9Z172-2|SUMO3_MOUSE Isoform 2 of Small ubiquitin-related modifier 3 OS=Mus musculus OX=10090 GN=Sumo3	22258.8	23183.8	30466.9	34344.7	26313	22021.1	24884.2	29881.2
UID1114	P61961	P61961	Ufm1	>sp|P61961|UFM1_MOUSE Ubiquitin-fold modifier 1 OS=Mus musculus OX=10090 GN=Ufm1 PE=1 SV=1	17468.7	9975.22	9921.86	12061.4	13196.6	11884.5	26490.5	24953.7
UID1115	P61963	P61963	Dcaf7	>sp|P61963|DCAF7_MOUSE DDB1- and CUL4-associated factor 7 OS=Mus musculus OX=10090 GN=Dcaf7 PE=1 SV=1	4679.48	5054.97	5725.97	4006.58	3139.54	2327.57	2916.92	4189.89
UID1116	P61967	P61967	Ap1s1	>sp|P61967|AP1S1_MOUSE AP-1 complex subunit sigma-1A OS=Mus musculus OX=10090 GN=Ap1s1 PE=1 SV=1	17255.6	16110.2	22517.3	16432.9	16029.9	21537.2	18854.6	19997.4
UID1117	P61971	P61971	Nutf2	>sp|P61971|NTF2_MOUSE Nuclear transport factor 2 OS=Mus musculus OX=10090 GN=Nutf2 PE=1 SV=1	10413.6	7690.7	7784.73	9244.49	7043.91	8106.44	7393.32	7290.91
UID1118	P61979;P61979-3	P61979;P61979-3	Hnrnpk	>sp|P61979|HNRPK_MOUSE Heterogeneous nuclear ribonucleoprotein K OS=Mus musculus OX=10090 GN=Hnrnpk PE=1 SV=1;>sp|P61979-3|HNRPK_MOUSE Isoform 3 of Heterogeneous nuclear ribonucleoprotein K OS=Mus musculus OX=10090 GN=Hnrnpk	4254.84	4275.97	4862.73	8057.6	4013.81	3854.83	3796.29	4705.77
UID1119	P61982	P61982	Ywhag	>sp|P61982|1433G_MOUSE 14-3-3 protein gamma OS=Mus musculus OX=10090 GN=Ywhag PE=1 SV=2	14277.2	17102.5	10641.3	9311.87	11217.4	13825.2	16059.1	16199
UID1120	P62046	P62046	Lrch1	>sp|P62046|LRCH1_MOUSE Leucine-rich repeat and calponin homology domain-containing protein 1 OS=Mus musculus OX=10090 GN=Lrch1 PE=1 SV=2	1722.44	2871.76	1328.68	1964.05	1951.28	1401.24	1983.43	3138.14
UID1121	P62069	P62069	Usp46	>sp|P62069|UBP46_MOUSE Ubiquitin carboxyl-terminal hydrolase 46 OS=Mus musculus OX=10090 GN=Usp46 PE=1 SV=1	24253.3	8244.8	13184.9	12272.5	13035.4	13113.4	13065.8	14992.2
UID1122	P62071	P62071	Rras2	>sp|P62071|RRAS2_MOUSE Ras-related protein R-Ras2 OS=Mus musculus OX=10090 GN=Rras2 PE=1 SV=1	7946.84	6373.35	8508.62	8859.65	8586.63	7482.03	8126.25	7382.76
UID1123	P62073	P62073	Timm10	>sp|P62073|TIM10_MOUSE Mitochondrial import inner membrane translocase subunit Tim10 OS=Mus musculus OX=10090 GN=Timm10 PE=1 SV=1	1997.36	1633.95	1636.04	1075.03	584.178	1229.38	619.575	1030.48
UID1124	P62075	P62075	Timm13	>sp|P62075|TIM13_MOUSE Mitochondrial import inner membrane translocase subunit Tim13 OS=Mus musculus OX=10090 GN=Timm13 PE=1 SV=1	7121.39	3537.81	9133.87	28542.8	4452.43	2408.68	3647.58	2471.56
UID1125	P62077	P62077	Timm8b	>sp|P62077|TIM8B_MOUSE Mitochondrial import inner membrane translocase subunit Tim8 B OS=Mus musculus OX=10090 GN=Timm8b PE=1 SV=1	5124.19	591.085	653.489	1692.62	919.784	2361.91	975.515	5569.42
UID1126	P62082	P62082	Rps7	>sp|P62082|RS7_MOUSE 40S ribosomal protein S7 OS=Mus musculus OX=10090 GN=Rps7 PE=2 SV=1	6433.99	7216.42	8250.71	6296.61	7973.85	6794.89	6425.79	7221.33
UID1127	P62137	P62137	Ppp1ca	>sp|P62137|PP1A_MOUSE Serine/threonine-protein phosphatase PP1-alpha catalytic subunit OS=Mus musculus OX=10090 GN=Ppp1ca PE=1 SV=1	17812.2	17220.5	13074.5	13353.5	12066.8	16498.3	17702.7	20194.2
UID1128	P62141	P62141	Ppp1cb	>sp|P62141|PP1B_MOUSE Serine/threonine-protein phosphatase PP1-beta catalytic subunit OS=Mus musculus OX=10090 GN=Ppp1cb PE=1 SV=3	8589.28	13078.6	5827.87	9048.04	6857.18	9765.46	9506.24	10649.1
UID1129	P62192	P62192	Psmc1	>sp|P62192|PRS4_MOUSE 26S proteasome regulatory subunit 4 OS=Mus musculus OX=10090 GN=Psmc1 PE=1 SV=1	4623.67	4155.97	5009.1	5608.34	3844.79	3751.38	4060.53	3504.7
UID1130	P62196	P62196	Psmc5	>sp|P62196|PRS8_MOUSE 26S proteasome regulatory subunit 8 OS=Mus musculus OX=10090 GN=Psmc5 PE=1 SV=1	6929.87	6517.02	7605.25	8539.88	7122.54	6507.83	6800.15	7169.33
UID1131	P62242	P62242	Rps8	>sp|P62242|RS8_MOUSE 40S ribosomal protein S8 OS=Mus musculus OX=10090 GN=Rps8 PE=1 SV=2	14672.7	10835.9	9253.79	7589.16	12982.4	10269.1	10775.7	12530.5
UID1132	P62245	P62245	Rps15a	>sp|P62245|RS15A_MOUSE 40S ribosomal protein S15a OS=Mus musculus OX=10090 GN=Rps15a PE=1 SV=2	6127.8	4261.64	5108.06	3433.11	5265.92	5013.72	5637.27	4772.55
UID1133	P62257	P62257	Ube2h	>sp|P62257|UBE2H_MOUSE Ubiquitin-conjugating enzyme E2 H OS=Mus musculus OX=10090 GN=Ube2h PE=1 SV=1	662.805	1716.75	1131.2	6627.08	803.693	5684.19	757.778	13335.6
UID1134	P62259	P62259	Ywhae	>sp|P62259|1433E_MOUSE 14-3-3 protein epsilon OS=Mus musculus OX=10090 GN=Ywhae PE=1 SV=1	17353.6	20167.8	23158.9	19692.4	14708.8	16943.6	17624.1	17337.1
UID1135	P62264	P62264	Rps14	>sp|P62264|RS14_MOUSE 40S ribosomal protein S14 OS=Mus musculus OX=10090 GN=Rps14 PE=1 SV=3	6918.8	7896.9	3806.19	5152.56	7288.86	7741.07	7582.76	7496.67
UID1136	P62267	P62267	Rps23	>sp|P62267|RS23_MOUSE 40S ribosomal protein S23 OS=Mus musculus OX=10090 GN=Rps23 PE=1 SV=3	2916.17	4070.57	5140.4	4223.37	6044.23	5141.27	5132.73	5064
UID1137	P62270	P62270	Rps18	>sp|P62270|RS18_MOUSE 40S ribosomal protein S18 OS=Mus musculus OX=10090 GN=Rps18 PE=1 SV=3	13527.6	16904.1	15983.6	14734.3	16556.8	13543.2	13445	17102.8
UID1138	P62274	P62274	Rps29	>sp|P62274|RS29_MOUSE 40S ribosomal protein S29 OS=Mus musculus OX=10090 GN=Rps29 PE=1 SV=2	5457.38	6441.95	5205.63	4490.29	5563.61	5743.57	5068.95	5749.24
UID1139	P62281	P62281	Rps11	>sp|P62281|RS11_MOUSE 40S ribosomal protein S11 OS=Mus musculus OX=10090 GN=Rps11 PE=1 SV=3	5445.61	6429.63	2843.64	5736.26	5961.62	7806.54	6192.03	7027.44
UID1140	P62301	P62301	Rps13	>sp|P62301|RS13_MOUSE 40S ribosomal protein S13 OS=Mus musculus OX=10090 GN=Rps13 PE=1 SV=2	7744.97	9264.63	11862.6	8469.43	11476.2	10560.8	9261.39	8828.67
UID1141	P62307	P62307	Snrpf	>sp|P62307|RUXF_MOUSE Small nuclear ribonucleoprotein F OS=Mus musculus OX=10090 GN=Snrpf PE=1 SV=1	838.257	363.527	609.501	3045.77	818.96	820.992	942.837	931.203
UID1142	P62309	P62309	Snrpg	>sp|P62309|RUXG_MOUSE Small nuclear ribonucleoprotein G OS=Mus musculus OX=10090 GN=Snrpg PE=1 SV=1	3535.45	1569.18	2803.97	7650.11	3379.42	2781.32	1564.21	2407.92
UID1143	P62313	P62313	Lsm6	>sp|P62313|LSM6_MOUSE U6 snRNA-associated Sm-like protein LSm6 OS=Mus musculus OX=10090 GN=Lsm6 PE=1 SV=1	1901.55	2048.06	684.164	1105.39	1092.23	1253.83	1857.63	1704.74
UID1144	P62315	P62315	Snrpd1	>sp|P62315|SMD1_MOUSE Small nuclear ribonucleoprotein Sm D1 OS=Mus musculus OX=10090 GN=Snrpd1 PE=1 SV=1	NaN	NaN	NaN	NaN	NaN	NaN	NaN	NaN
UID1145	P62320	P62320	Snrpd3	>sp|P62320|SMD3_MOUSE Small nuclear ribonucleoprotein Sm D3 OS=Mus musculus OX=10090 GN=Snrpd3 PE=1 SV=1	7113.77	5495.12	6063.63	13169	5202.11	6151.62	4993.5	5622.97
UID1146	P62331	P62331	Arf6	>sp|P62331|ARF6_MOUSE ADP-ribosylation factor 6 OS=Mus musculus OX=10090 GN=Arf6 PE=1 SV=2	20703.1	19479.9	18855.7	21543.1	22276.8	19420.3	24080	16205.1
UID1147	P62334	P62334	Psmc6	>sp|P62334|PRS10_MOUSE 26S proteasome regulatory subunit 10B OS=Mus musculus OX=10090 GN=Psmc6 PE=1 SV=1	7796.22	5204.9	6021.4	5686.61	6708	5157.68	4901.89	5336.05
UID1148	P62342	P62342	Selenot	>sp|P62342|SELT_MOUSE Thioredoxin reductase-like selenoprotein T OS=Mus musculus OX=10090 GN=Selenot PE=1 SV=2	NaN	NaN	NaN	NaN	NaN	NaN	NaN	NaN
UID1149	P62482	P62482	Kcnab2	>sp|P62482|KCAB2_MOUSE Voltage-gated potassium channel subunit beta-2 OS=Mus musculus OX=10090 GN=Kcnab2 PE=1 SV=1	11623.1	15650	12349	10429.6	14645.4	14705.9	14277.5	14807.8
UID1150	P62484	P62484	Abi2	>sp|P62484|ABI2_MOUSE Abl interactor 2 OS=Mus musculus OX=10090 GN=Abi2 PE=1 SV=1	13953.6	14076.3	10463.9	11365.5	11296.7	11865.4	11089.7	13897.6
UID1151	P62500;P62500-2;P62500-3	P62500;P62500-2;P62500-3	Tsc22d1	>sp|P62500|T22D1_MOUSE TSC22 domain family protein 1 OS=Mus musculus OX=10090 GN=Tsc22d1 PE=1 SV=2;>sp|P62500-2|T22D1_MOUSE Isoform 2 of TSC22 domain family protein 1 OS=Mus musculus OX=10090 GN=Tsc22d1;>sp|P62500-3|T22D1_MOUSE Isoform 3 of TSC22 domain family protein 1 OS=Mus musculus OX=10090 GN=Tsc22d1	NaN	NaN	NaN	NaN	NaN	NaN	NaN	NaN
UID1152	P62627	P62627	Dynlrb1	>sp|P62627|DLRB1_MOUSE Dynein light chain roadblock-type 1 OS=Mus musculus OX=10090 GN=Dynlrb1 PE=1 SV=3	14107.2	11465.6	10201.7	7673.08	6324.64	6667.38	9547.06	9752.68
UID1153	P62631	P62631	Eef1a2	>sp|P62631|EF1A2_MOUSE Elongation factor 1-alpha 2 OS=Mus musculus OX=10090 GN=Eef1a2 PE=1 SV=1	13096.1	14149.4	11389.8	13211.7	13320.3	13596.1	13207.1	13451
UID1154	P62702	P62702	Rps4x	>sp|P62702|RS4X_MOUSE 40S ribosomal protein S4, X isoform OS=Mus musculus OX=10090 GN=Rps4x PE=1 SV=2	4770.77	4823.86	4032.78	4568.39	5376.61	4327.75	4760.26	4749.27
UID1155	P62715	P62715	Ppp2cb	>sp|P62715|PP2AB_MOUSE Serine/threonine-protein phosphatase 2A catalytic subunit beta isoform OS=Mus musculus OX=10090 GN=Ppp2cb PE=1 SV=1	1223.01	853.332	956.271	7754.01	2166.48	3291.68	1154.2	1166.01
UID1156	P62717	P62717	Rpl18a	>sp|P62717|RL18A_MOUSE 60S ribosomal protein L18a OS=Mus musculus OX=10090 GN=Rpl18a PE=1 SV=1	5786.87	8082.22	3003.4	3002.67	4410.21	5073.19	6146.88	4619.36
UID1157	P62737;P63268	P62737;P63268	Acta2;Actg2	>sp|P62737|ACTA_MOUSE Actin, aortic smooth muscle OS=Mus musculus OX=10090 GN=Acta2 PE=1 SV=1;>sp|P63268|ACTH_MOUSE Actin, gamma-enteric smooth muscle OS=Mus musculus OX=10090 GN=Actg2 PE=1 SV=1	44910.5	2131.57	3608.46	5862.24	8216.93	3133.98	4031.15	1806.1
UID1158	P62743	P62743	Ap2s1	>sp|P62743|AP2S1_MOUSE AP-2 complex subunit sigma OS=Mus musculus OX=10090 GN=Ap2s1 PE=1 SV=1	22807.4	21953.2	30828.3	24284.3	23590.8	27446.3	22632.8	22686.5
UID1159	P62746	P62746	Rhob	>sp|P62746|RHOB_MOUSE Rho-related GTP-binding protein RhoB OS=Mus musculus OX=10090 GN=Rhob PE=1 SV=1	7086.23	10190.5	3313.9	6349.98	7453.7	10594.3	9156.1	9264.6
UID1160	P62748	P62748	Hpcal1	>sp|P62748|HPCL1_MOUSE Hippocalcin-like protein 1 OS=Mus musculus OX=10090 GN=Hpcal1 PE=1 SV=2	12117.6	10963.1	31851.4	9398.97	13032.5	8016.08	8975.17	5794.81
UID1161	P62751	P62751	Rpl23a	>sp|P62751|RL23A_MOUSE 60S ribosomal protein L23a OS=Mus musculus OX=10090 GN=Rpl23a PE=1 SV=1	2308.17	2076.51	9297.88	2184.88	2528.74	2571.28	1439.08	2210.11
UID1162	P62754	P62754	Rps6	>sp|P62754|RS6_MOUSE 40S ribosomal protein S6 OS=Mus musculus OX=10090 GN=Rps6 PE=1 SV=1	2967.22	4960.67	2844.33	3265.43	3604.58	4327.59	2340.27	4074.89
UID1163	P62761	P62761	Vsnl1	>sp|P62761|VISL1_MOUSE Visinin-like protein 1 OS=Mus musculus OX=10090 GN=Vsnl1 PE=1 SV=2	7242.24	7373.39	23736.6	17017.1	14717.8	13286.5	11260.8	8684.72
UID1164	P62774	P62774	Mtpn	>sp|P62774|MTPN_MOUSE Myotrophin OS=Mus musculus OX=10090 GN=Mtpn PE=1 SV=2	11854	7802.73	4664.73	5319.37	5723.11	7008.52	8702.34	8695.84
UID1165	P62806	P62806	H4c1	>sp|P62806|H4_MOUSE Histone H4 OS=Mus musculus OX=10090 GN=H4c1 PE=1 SV=2	35660.6	30584.8	8667.2	55392.8	14082	22063.5	15677.9	25197.6
UID1166	P62812	P62812	Gabra1	>sp|P62812|GBRA1_MOUSE Gamma-aminobutyric acid receptor subunit alpha-1 OS=Mus musculus OX=10090 GN=Gabra1 PE=1 SV=1	12317.9	13306	7229.41	9849.11	13323.5	12423.3	8910.8	11833.4
UID1167	P62814	P62814	Atp6v1b2	>sp|P62814|VATB2_MOUSE V-type proton ATPase subunit B, brain isoform OS=Mus musculus OX=10090 GN=Atp6v1b2 PE=1 SV=1	35113.2	42834.7	25323.2	31045.5	29594.2	35796.9	36303.4	38622.2
UID1168	P62821	P62821	Rab1A	>sp|P62821|RAB1A_MOUSE Ras-related protein Rab-1A OS=Mus musculus OX=10090 GN=Rab1A PE=1 SV=3	25827.8	26427.2	13421.5	19692.4	22850.1	28418.4	25334	25509.8
UID1169	P62823	P62823	Rab3c	>sp|P62823|RAB3C_MOUSE Ras-related protein Rab-3C OS=Mus musculus OX=10090 GN=Rab3c PE=1 SV=1	10830	11604.5	11527.4	10826.6	9694.98	12361.1	10806.2	9642
UID1170	P62827	P62827	Ran	>sp|P62827|RAN_MOUSE GTP-binding nuclear protein Ran OS=Mus musculus OX=10090 GN=Ran PE=1 SV=3	28950.3	31443.4	28781.2	28742.5	29837.2	31049.8	29874.9	31558.1
UID1171	P62830	P62830	Rpl23	>sp|P62830|RL23_MOUSE 60S ribosomal protein L23 OS=Mus musculus OX=10090 GN=Rpl23 PE=1 SV=1	10209.3	16726.7	4210.9	9388.23	9608.66	9300.88	10220.1	10785.7
UID1172	P62835	P62835	Rap1a	>sp|P62835|RAP1A_MOUSE Ras-related protein Rap-1A OS=Mus musculus OX=10090 GN=Rap1a PE=1 SV=1	25349.3	25985.1	36156.9	33821.3	26971.2	30228	27815.9	28564
UID1173	P62838	P62838	Ube2d2	>sp|P62838|UB2D2_MOUSE Ubiquitin-conjugating enzyme E2 D2 OS=Mus musculus OX=10090 GN=Ube2d2 PE=1 SV=1	NaN	NaN	NaN	NaN	NaN	NaN	NaN	NaN
UID1174	P62843	P62843	Rps15	>sp|P62843|RS15_MOUSE 40S ribosomal protein S15 OS=Mus musculus OX=10090 GN=Rps15 PE=1 SV=2	NaN	NaN	NaN	NaN	NaN	NaN	NaN	NaN
UID1175	P62849;P62849-2;P62849-3	P62849;P62849-2;P62849-3	Rps24	>sp|P62849|RS24_MOUSE 40S ribosomal protein S24 OS=Mus musculus OX=10090 GN=Rps24 PE=1 SV=1;>sp|P62849-2|RS24_MOUSE Isoform 2 of 40S ribosomal protein S24 OS=Mus musculus OX=10090 GN=Rps24;>sp|P62849-3|RS24_MOUSE Isoform 3 of 40S ribosomal protein S24 OS=Mus musculus OX=10090 GN=Rps24	8419.15	6211.25	15258.6	8317.84	11215.8	8376.13	6845.26	10266.8
UID1176	P62852	P62852	Rps25	>sp|P62852|RS25_MOUSE 40S ribosomal protein S25 OS=Mus musculus OX=10090 GN=Rps25 PE=1 SV=1	35630.3	10021.5	26268.2	7261.73	19867.2	22065	1962.76	17355.2
UID1177	P62855	P62855	Rps26	>sp|P62855|RS26_MOUSE 40S ribosomal protein S26 OS=Mus musculus OX=10090 GN=Rps26 PE=1 SV=3	20462.3	21204.2	17867.1	18870.9	19799.1	16854.2	12344.2	13007.7
UID1178	P62858	P62858	Rps28	>sp|P62858|RS28_MOUSE 40S ribosomal protein S28 OS=Mus musculus OX=10090 GN=Rps28 PE=1 SV=1	6333.45	2215	1916.95	4951.08	4515.65	6203.33	3144.38	4569.32
UID1179	P62862	P62862	Fau	>sp|P62862|RS30_MOUSE 40S ribosomal protein S30 OS=Mus musculus OX=10090 GN=Fau PE=1 SV=1	4964.85	2724.05	5837.84	6667.68	847.381	1153.19	848.737	8606.16
UID1180	P62869	P62869	Elob	>sp|P62869|ELOB_MOUSE Elongin-B OS=Mus musculus OX=10090 GN=Elob PE=1 SV=1	3292.15	3887.77	3586.26	2329.69	2493.84	3228.68	3299.19	3970.4
UID1181	P62874	P62874	Gnb1	>sp|P62874|GBB1_MOUSE Guanine nucleotide-binding protein G(I)/G(S)/G(T) subunit beta-1 OS=Mus musculus OX=10090 GN=Gnb1 PE=1 SV=3	13419.7	34713	7018	14700.2	10304.1	26431.3	23336.5	21702.7
UID1182	P62878	P62878	Rbx1	>sp|P62878|RBX1_MOUSE E3 ubiquitin-protein ligase RBX1 OS=Mus musculus OX=10090 GN=Rbx1 PE=1 SV=1	26186.8	29871.7	22308.6	21471.9	15508.1	17941.9	22959.7	23390.2
UID1183	P62880	P62880	Gnb2	>sp|P62880|GBB2_MOUSE Guanine nucleotide-binding protein G(I)/G(S)/G(T) subunit beta-2 OS=Mus musculus OX=10090 GN=Gnb2 PE=1 SV=3	27332.8	54923.6	13166.6	33103.7	28123.2	50296.2	45539.7	45660.7
UID1184	P62881-2	P62881-2	Gnb5	>sp|P62881-2|GNB5_MOUSE Isoform 2 of Guanine nucleotide-binding protein subunit beta-5 OS=Mus musculus OX=10090 GN=Gnb5	5596.47	6144.17	7445.22	9388.23	7671.42	6732.06	6416.95	5582.15
UID1185	P62889	P62889	Rpl30	>sp|P62889|RL30_MOUSE 60S ribosomal protein L30 OS=Mus musculus OX=10090 GN=Rpl30 PE=1 SV=2	10662	15818.4	10231.7	12168.1	10171.3	11520.5	10384.4	13802.1
UID1186	P62892	P62892	Rpl39	>sp|P62892|RL39_MOUSE 60S ribosomal protein L39 OS=Mus musculus OX=10090 GN=Rpl39 PE=1 SV=2	12031.8	15898.1	1826.11	1274.13	7526.18	13338.5	19362.2	28601.3
UID1187	P62897	P62897	Cycs	>sp|P62897|CYC_MOUSE Cytochrome c, somatic OS=Mus musculus OX=10090 GN=Cycs PE=1 SV=2	70313.4	68821.6	45136.5	53487.9	66916.8	75569	75265.3	86293.6
UID1188	P62900	P62900	Rpl31	>sp|P62900|RL31_MOUSE 60S ribosomal protein L31 OS=Mus musculus OX=10090 GN=Rpl31 PE=1 SV=1	2567.51	4762.9	2708.05	2491.61	2063.86	2487.46	1934.75	2455.69
UID1189	P62908	P62908	Rps3	>sp|P62908|RS3_MOUSE 40S ribosomal protein S3 OS=Mus musculus OX=10090 GN=Rps3 PE=1 SV=1	6069.75	6320.34	6756.92	7713.21	6285.22	6160.77	6482.89	6628.49
UID1190	P62911	P62911	Rpl32	>sp|P62911|RL32_MOUSE 60S ribosomal protein L32 OS=Mus musculus OX=10090 GN=Rpl32 PE=1 SV=2	4900.34	2972.63	3277.68	2798.55	1777.83	2964.43	3133.74	2690.98
UID1191	P62918	P62918	Rpl8	>sp|P62918|RL8_MOUSE 60S ribosomal protein L8 OS=Mus musculus OX=10090 GN=Rpl8 PE=1 SV=2	3731.57	3408.98	2065.98	1974.48	2680.66	2839.35	3150.98	3514.89
UID1192	P62960	P62960	Ybx1	>sp|P62960|YBOX1_MOUSE Y-box-binding protein 1 OS=Mus musculus OX=10090 GN=Ybx1 PE=1 SV=3	3624.85	3851.74	3893.61	3994.9	3458.17	2635.81	3085.61	3179.2
UID1193	P62962	P62962	Pfn1	>sp|P62962|PROF1_MOUSE Profilin-1 OS=Mus musculus OX=10090 GN=Pfn1 PE=1 SV=2	22265.2	27232.8	24027.4	39622.3	30445.7	29952.4	26905.9	33679.7
UID1194	P62965	P62965	Crabp1	>sp|P62965|RABP1_MOUSE Cellular retinoic acid-binding protein 1 OS=Mus musculus OX=10090 GN=Crabp1 PE=1 SV=2	NaN	NaN	NaN	NaN	NaN	NaN	NaN	NaN
UID1195	P63001	P63001	Rac1	>sp|P63001|RAC1_MOUSE Ras-related C3 botulinum toxin substrate 1 OS=Mus musculus OX=10090 GN=Rac1 PE=1 SV=1	38627.7	46223.3	28639.1	28924.9	37106.6	42018.5	43438.9	36471.6
UID1196	P63005	P63005	Pafah1b1	>sp|P63005|LIS1_MOUSE Platelet-activating factor acetylhydrolase IB subunit alpha OS=Mus musculus OX=10090 GN=Pafah1b1 PE=1 SV=2	7295.15	7295.86	8600.93	12484.6	8677.14	8297.61	7625.63	8240.43
UID1197	P63011	P63011	Rab3a	>sp|P63011|RAB3A_MOUSE Ras-related protein Rab-3A OS=Mus musculus OX=10090 GN=Rab3a PE=1 SV=1	34989.4	41982.2	22236.5	25460	24383.2	37854.2	35311.6	29658.2
UID1198	P63017	P63017	Hspa8	>sp|P63017|HSP7C_MOUSE Heat shock cognate 71 kDa protein OS=Mus musculus OX=10090 GN=Hspa8 PE=1 SV=1	55454.7	59641.6	38234.9	44901.7	47138	50588	50407.7	59847.8
UID1199	P63024	P63024	Vamp3	>sp|P63024|VAMP3_MOUSE Vesicle-associated membrane protein 3 OS=Mus musculus OX=10090 GN=Vamp3 PE=1 SV=1	29954.3	24739.6	4952.02	7552.53	13149.5	11566.3	15192.4	10180.4
UID1200	P63028	P63028	Tpt1	>sp|P63028|TCTP_MOUSE Translationally-controlled tumor protein OS=Mus musculus OX=10090 GN=Tpt1 PE=1 SV=1	4567.46	4745.58	4239.58	5682.14	4296.68	4368.69	5070.03	4355.25
UID1201	P63030	P63030	Mpc1	>sp|P63030|MPC1_MOUSE Mitochondrial pyruvate carrier 1 OS=Mus musculus OX=10090 GN=Mpc1 PE=1 SV=1	25796.6	20010.8	10789.6	15341.1	19980.7	24361.5	24126.5	22424.6
UID1202	P63034;P63034-2;P63034-3	P63034;P63034-2;P63034-3	Cyth2	>sp|P63034|CYH2_MOUSE Cytohesin-2 OS=Mus musculus OX=10090 GN=Cyth2 PE=1 SV=2;>sp|P63034-2|CYH2_MOUSE Isoform 2 of Cytohesin-2 OS=Mus musculus OX=10090 GN=Cyth2;>sp|P63034-3|CYH2_MOUSE Isoform 3 of Cytohesin-2 OS=Mus musculus OX=10090 GN=Cyth2	4916.54	4410.73	4345.89	4403.86	4714.91	4263.3	3395.58	3738.44
UID1203	P63037	P63037	Dnaja1	>sp|P63037|DNJA1_MOUSE DnaJ homolog subfamily A member 1 OS=Mus musculus OX=10090 GN=Dnaja1 PE=1 SV=1	8891.11	8840.89	8458.64	10266.1	8501.6	7506.63	8070.06	9664.92
UID1204	P63038	P63038	Hspd1	>sp|P63038|CH60_MOUSE 60 kDa heat shock protein, mitochondrial OS=Mus musculus OX=10090 GN=Hspd1 PE=1 SV=1	35086.4	37891.6	23831.6	31940.7	28304.8	29973.4	33093.6	39386.4
UID1205	P63040	P63040	Cplx1	>sp|P63040|CPLX1_MOUSE Complexin-1 OS=Mus musculus OX=10090 GN=Cplx1 PE=1 SV=1	1944.94	1357.04	1431.04	2051	1016.73	2851.24	958.642	1675.22
UID1206	P63042	P63042	Stmn4	>sp|P63042|STMN4_MOUSE Stathmin-4 OS=Mus musculus OX=10090 GN=Stmn4 PE=2 SV=1	NaN	NaN	NaN	NaN	NaN	NaN	NaN	NaN
UID1207	P63044	P63044	Vamp2	>sp|P63044|VAMP2_MOUSE Vesicle-associated membrane protein 2 OS=Mus musculus OX=10090 GN=Vamp2 PE=1 SV=2	116730	103727	51582.2	55884.5	73338.1	77893.2	86670.8	68020.1
UID1208	P63046;P63046-2	P63046;P63046-2	Sult4a1	>sp|P63046|ST4A1_MOUSE Sulfotransferase 4A1 OS=Mus musculus OX=10090 GN=Sult4a1 PE=1 SV=1;>sp|P63046-2|ST4A1_MOUSE Isoform 2 of Sulfotransferase 4A1 OS=Mus musculus OX=10090 GN=Sult4a1	2845.81	3594.26	4969.15	4326.93	3618.95	3855.21	3578.59	2677.73
UID1209	P63054	P63054	Pcp4	>sp|P63054|PCP4_MOUSE Calmodulin regulator protein PCP4 OS=Mus musculus OX=10090 GN=Pcp4 PE=3 SV=2	8190.73	8312.16	36332.4	26735.2	10303.2	8422.31	7705.79	6443.91
UID1210	P63056;P63056-2	P63056;P63056-2	Olfm3	>sp|P63056|NOE3_MOUSE Noelin-3 OS=Mus musculus OX=10090 GN=Olfm3 PE=1 SV=1;>sp|P63056-2|NOE3_MOUSE Isoform 2 of Noelin-3 OS=Mus musculus OX=10090 GN=Olfm3	5892.35	5662.05	8377.54	7937.51	4128.03	2732.94	4585.97	4363.1
UID1211	P63073	P63073	Eif4e	>sp|P63073|IF4E_MOUSE Eukaryotic translation initiation factor 4E OS=Mus musculus OX=10090 GN=Eif4e PE=1 SV=1	6945.85	7677.81	7145.15	5862.53	7025.89	7073.55	8427.71	7197.89
UID1212	P63080	P63080	Gabrb3	>sp|P63080|GBRB3_MOUSE Gamma-aminobutyric acid receptor subunit beta-3 OS=Mus musculus OX=10090 GN=Gabrb3 PE=1 SV=1	9354.82	7802.2	8423.84	6613.24	9231.48	7311.59	7273.87	6951.06
UID1213	P63082	P63082	Atp6v0c	>sp|P63082|VATL_MOUSE V-type proton ATPase 16 kDa proteolipid subunit OS=Mus musculus OX=10090 GN=Atp6v0c PE=1 SV=1	16662	13776.9	29989.8	25421.8	26530	23340.3	20855.1	20495.4
UID1214	P63085	P63085	Mapk1	>sp|P63085|MK01_MOUSE Mitogen-activated protein kinase 1 OS=Mus musculus OX=10090 GN=Mapk1 PE=1 SV=3	16089.7	16685.6	14368.6	15719.5	15509	17662.8	17200.5	16182.1
UID1215	P63087-2	P63087-2	Ppp1cc	>sp|P63087-2|PP1G_MOUSE Isoform 2 of Serine/threonine-protein phosphatase PP1-gamma catalytic subunit OS=Mus musculus OX=10090 GN=Ppp1cc	6057.89	7193.99	9539.51	14572.6	8372.7	12328.9	9360.17	8518.01
UID1216	P63089	P63089	Ptn	>sp|P63089|PTN_MOUSE Pleiotrophin OS=Mus musculus OX=10090 GN=Ptn PE=1 SV=1	NaN	NaN	NaN	NaN	NaN	NaN	NaN	NaN
UID1217	P63094;Q6R0H7	P63094;Q6R0H7	Gnas	>sp|P63094|GNAS2_MOUSE Guanine nucleotide-binding protein G(s) subunit alpha isoforms short OS=Mus musculus OX=10090 GN=Gnas PE=1 SV=1;>sp|Q6R0H7|GNAS1_MOUSE Guanine nucleotide-binding protein G(s) subunit alpha isoforms XLas OS=Mus musculus OX=10090 GN=Gnas PE=1 SV=1	27103.9	28110.8	31511.4	28875.2	30819.1	28020.6	27411.4	23956.2
UID1218	P63101	P63101	Ywhaz	>sp|P63101|1433Z_MOUSE 14-3-3 protein zeta/delta OS=Mus musculus OX=10090 GN=Ywhaz PE=1 SV=1	43382.3	48484.7	25299.8	45341.8	40521.6	49344.2	45086.4	53403.1
UID1219	P63115	P63115	Slc7a10	>sp|P63115|AAA1_MOUSE Asc-type amino acid transporter 1 OS=Mus musculus OX=10090 GN=Slc7a10 PE=1 SV=1	3583.5	3672.19	4716.28	3038.32	3216.55	2970.61	3948.12	2115.66
UID1220	P63137-2	P63137-2	Gabrb2	>sp|P63137-2|GBRB2_MOUSE Isoform 2 of Gamma-aminobutyric acid receptor subunit beta-2 OS=Mus musculus OX=10090 GN=Gabrb2	12358.3	13698.9	11677.6	11131.2	15270	12643.8	11064.8	13906.1
UID1221	P63141	P63141	Kcna2	>sp|P63141|KCNA2_MOUSE Potassium voltage-gated channel subfamily A member 2 OS=Mus musculus OX=10090 GN=Kcna2 PE=1 SV=1	11190.1	10489.7	4966.41	7887.07	10072.9	8805.65	8481.76	6191.27
UID1222	P63143	P63143	Kcnab1	>sp|P63143|KCAB1_MOUSE Voltage-gated potassium channel subunit beta-1 OS=Mus musculus OX=10090 GN=Kcnab1 PE=1 SV=2	18737.3	21083.7	13994.7	10664.1	18153.7	17555.8	13318.4	19155.6
UID1223	P63158	P63158	Hmgb1	>sp|P63158|HMGB1_MOUSE High mobility group protein B1 OS=Mus musculus OX=10090 GN=Hmgb1 PE=1 SV=2	2057.49	1177.09	2112.96	1680.89	660.935	1274.97	298.279	1067.55
UID1224	P63168	P63168	Dynll1	>sp|P63168|DYL1_MOUSE Dynein light chain 1, cytoplasmic OS=Mus musculus OX=10090 GN=Dynll1 PE=1 SV=1	9502.39	5572.33	24283.8	11655.7	8952.6	6848.92	7493.29	5492.26
UID1225	P63213	P63213	Gng2	>sp|P63213|GBG2_MOUSE Guanine nucleotide-binding protein G(I)/G(S)/G(O) subunit gamma-2 OS=Mus musculus OX=10090 GN=Gng2 PE=1 SV=2	11053.9	10389.2	3134.94	2538.04	7744.74	5134.66	6392.3	5092.01
UID1226	P63216	P63216	Gng3	>sp|P63216|GBG3_MOUSE Guanine nucleotide-binding protein G(I)/G(S)/G(O) subunit gamma-3 OS=Mus musculus OX=10090 GN=Gng3 PE=1 SV=1	6862.96	6429.6	4505.04	3465.11	5977.09	5983.65	8415.11	6406.62
UID1227	P63239	P63239	Pcsk1	>sp|P63239|NEC1_MOUSE Neuroendocrine convertase 1 OS=Mus musculus OX=10090 GN=Pcsk1 PE=1 SV=1	3120.04	2901.83	3981.89	5099.98	3245.64	2164.7	3330.8	3673.08
UID1228	P63242	P63242	Eif5a	>sp|P63242|IF5A1_MOUSE Eukaryotic translation initiation factor 5A-1 OS=Mus musculus OX=10090 GN=Eif5a PE=1 SV=2	8637.51	11357.7	11019.1	14650.3	8618.52	10120.6	10559.8	11341
UID1229	P63250	P63250	Kcnj3	>sp|P63250|KCNJ3_MOUSE G protein-activated inward rectifier potassium channel 1 OS=Mus musculus OX=10090 GN=Kcnj3 PE=1 SV=1	5749.31	2643.33	11458.3	4450.89	8471.15	6056.47	2968.38	4286.9
UID1230	P63260	P63260	Actg1	>sp|P63260|ACTG_MOUSE Actin, cytoplasmic 2 OS=Mus musculus OX=10090 GN=Actg1 PE=1 SV=1	84284.9	102073	20877.1	33755.8	53068.3	87369.2	93616.5	105405
UID1231	P63276	P63276	Rps17	>sp|P63276|RS17_MOUSE 40S ribosomal protein S17 OS=Mus musculus OX=10090 GN=Rps17 PE=1 SV=2	9052.73	8914.9	2193.59	3075.82	3196.45	5034.35	5696.08	5023.76
UID1232	P63300	P63300	Selenow	>sp|P63300|SELW_MOUSE Selenoprotein W OS=Mus musculus OX=10090 GN=Selenow PE=1 SV=3	3665.99	3833	2495.98	1529.55	3013.51	4488.35	4911.39	3044.62
UID1233	P63318	P63318	Prkcg	>sp|P63318|KPCG_MOUSE Protein kinase C gamma type OS=Mus musculus OX=10090 GN=Prkcg PE=1 SV=1	13779.6	18078.5	17275.3	21326.2	14490	20135.2	17839.5	17386.8
UID1234	P63321	P63321	Rala	>sp|P63321|RALA_MOUSE Ras-related protein Ral-A OS=Mus musculus OX=10090 GN=Rala PE=1 SV=1	25782.4	25368.3	14849.3	18001.4	19037.1	18306.6	21567.1	18151
UID1235	P63323	P63323	Rps12	>sp|P63323|RS12_MOUSE 40S ribosomal protein S12 OS=Mus musculus OX=10090 GN=Rps12 PE=1 SV=2	4668.5	4366.66	7654.95	5865.43	4920.41	3867.32	4069.95	4362.86
UID1236	P63325	P63325	Rps10	>sp|P63325|RS10_MOUSE 40S ribosomal protein S10 OS=Mus musculus OX=10090 GN=Rps10 PE=1 SV=1	3907.07	3654.22	7277.56	5302.48	3915.38	3442.55	2610.25	2253.3
UID1237	P63328	P63328	Ppp3ca	>sp|P63328|PP2BA_MOUSE Serine/threonine-protein phosphatase 2B catalytic subunit alpha isoform OS=Mus musculus OX=10090 GN=Ppp3ca PE=1 SV=1	23972.9	26561.3	15935.1	21965.4	20627.6	22601.3	22302.2	25499.3
UID1238	P63328-2	P63328-2	Ppp3ca	>sp|P63328-2|PP2BA_MOUSE Isoform 2 of Serine/threonine-protein phosphatase 2B catalytic subunit alpha isoform OS=Mus musculus OX=10090 GN=Ppp3ca	12460.5	16776.9	1609.41	3085.1	4630.82	3709.93	4288.45	6331.81
UID1239	P63330	P63330	Ppp2ca	>sp|P63330|PP2AA_MOUSE Serine/threonine-protein phosphatase 2A catalytic subunit alpha isoform OS=Mus musculus OX=10090 GN=Ppp2ca PE=1 SV=1	11189.7	16342.2	10589.8	27525	12328.2	19909.7	17127.6	18487.6
UID1240	P67778	P67778	Phb	>sp|P67778|PHB_MOUSE Prohibitin OS=Mus musculus OX=10090 GN=Phb PE=1 SV=1	41870	43252.1	30125.8	34145.2	36810.9	39629.1	41969.7	44139.5
UID1241	P67871	P67871	Csnk2b	>sp|P67871|CSK2B_MOUSE Casein kinase II subunit beta OS=Mus musculus OX=10090 GN=Csnk2b PE=1 SV=1	5151.41	5898.36	7503.41	10927.5	5961.88	6045.86	6073.3	6798.79
UID1242	P67984	P67984	Rpl22	>sp|P67984|RL22_MOUSE 60S ribosomal protein L22 OS=Mus musculus OX=10090 GN=Rpl22 PE=1 SV=2	11439.1	15112.9	11452.8	6566.79	4626.33	8513.14	9219.84	14869.9
UID1243	P68037	P68037	Ube2l3	>sp|P68037|UB2L3_MOUSE Ubiquitin-conjugating enzyme E2 L3 OS=Mus musculus OX=10090 GN=Ube2l3 PE=1 SV=1	4302.27	4013.18	4879.02	4976.32	4432.45	3802.97	4131.19	4641.67
UID1244	P68040	P68040	Rack1	>sp|P68040|RACK1_MOUSE Receptor of activated protein C kinase 1 OS=Mus musculus OX=10090 GN=Rack1 PE=1 SV=3	6566.15	6800.01	8321.47	8944.14	8533.92	6986.27	7105.24	7755.58
UID1245	P68134	P68134	Acta1	>sp|P68134|ACTS_MOUSE Actin, alpha skeletal muscle OS=Mus musculus OX=10090 GN=Acta1 PE=1 SV=1	97870.1	84885.4	135906	115180	118689	93872	89730.5	83735.9
UID1246	P68181	P68181	Prkacb	>sp|P68181|KAPCB_MOUSE cAMP-dependent protein kinase catalytic subunit beta OS=Mus musculus OX=10090 GN=Prkacb PE=1 SV=2	14176.3	14914.1	20359.7	16518.9	17764.1	16716.7	16427.1	16656.3
UID1247	P68181-2	P68181-2	Prkacb	>sp|P68181-2|KAPCB_MOUSE Isoform 2 of cAMP-dependent protein kinase catalytic subunit beta OS=Mus musculus OX=10090 GN=Prkacb	21327.3	29749.6	1263.88	695.594	11934.3	25642.3	26002.5	26775.7
UID1248	P68181-3	P68181-3	Prkacb	>sp|P68181-3|KAPCB_MOUSE Isoform 3 of cAMP-dependent protein kinase catalytic subunit beta OS=Mus musculus OX=10090 GN=Prkacb	13396.2	20628.4	586.296	1031.63	13798.5	17781.6	19122	15073.3
UID1249	P68254;P68254-2	P68254;P68254-2	Ywhaq	>sp|P68254|1433T_MOUSE 14-3-3 protein theta OS=Mus musculus OX=10090 GN=Ywhaq PE=1 SV=1;>sp|P68254-2|1433T_MOUSE Isoform 2 of 14-3-3 protein theta OS=Mus musculus OX=10090 GN=Ywhaq	12638.1	13535.9	6551	12536.1	10323.2	14985.8	14702.1	14378
UID1250	P68368	P68368	Tuba4a	>sp|P68368|TBA4A_MOUSE Tubulin alpha-4A chain OS=Mus musculus OX=10090 GN=Tuba4a PE=1 SV=1	78428.7	109222	26572	43688.7	60791.5	118495	102329	98984.6
UID1251	P68369	P68369	Tuba1a	>sp|P68369|TBA1A_MOUSE Tubulin alpha-1A chain OS=Mus musculus OX=10090 GN=Tuba1a PE=1 SV=1	69536.9	97433.5	64475.5	100232	76280.5	103827	94292.2	93456.9
UID1252	P68372	P68372	Tubb4b	>sp|P68372|TBB4B_MOUSE Tubulin beta-4B chain OS=Mus musculus OX=10090 GN=Tubb4b PE=1 SV=1	188457	216349	63133.3	98010.8	130645	197926	192616	194524
UID1253	P68404-2	P68404-2	Prkcb	>sp|P68404-2|KPCB_MOUSE Isoform Beta-II of Protein kinase C beta type OS=Mus musculus OX=10090 GN=Prkcb	9885.7	9817.1	12029.9	10981.4	10325.5	12249.5	11124	10879.9
UID1254	P68510	P68510	Ywhah	>sp|P68510|1433F_MOUSE 14-3-3 protein eta OS=Mus musculus OX=10090 GN=Ywhah PE=1 SV=2	12940.6	14616.5	17123.5	15136.4	12861.8	13938.8	12964.4	14468.1
UID1255	P69566	P69566	Ranbp9	>sp|P69566|RANB9_MOUSE Ran-binding protein 9 OS=Mus musculus OX=10090 GN=Ranbp9 PE=1 SV=1	10061.9	4342.52	3125.28	4017.08	4377.7	2061.61	2650	2492.85
UID1256	P70122	P70122	Sbds	>sp|P70122|SBDS_MOUSE Ribosome maturation protein SBDS OS=Mus musculus OX=10090 GN=Sbds PE=1 SV=4	5343.01	10991.1	1673.2	3992.76	8361.7	8335.44	9475.45	7960.27
UID1257	P70158	P70158	Smpdl3a	>sp|P70158|ASM3A_MOUSE Acid sphingomyelinase-like phosphodiesterase 3a OS=Mus musculus OX=10090 GN=Smpdl3a PE=1 SV=2	1576.92	1100.26	1540.76	848.736	934.369	970.596	1815.86	813.567
UID1258	P70168	P70168	Kpnb1	>sp|P70168|IMB1_MOUSE Importin subunit beta-1 OS=Mus musculus OX=10090 GN=Kpnb1 PE=1 SV=2	6589.06	6958.82	11119.2	9159.79	8178.39	8421.49	7693.26	7261.92
UID1259	P70175	P70175	Dlg3	>sp|P70175|DLG3_MOUSE Disks large homolog 3 OS=Mus musculus OX=10090 GN=Dlg3 PE=1 SV=1	11935.9	11069.8	11712.6	15321.3	10290.8	10639.1	9871.03	12262.1
UID1260	P70182;P70182-3	P70182;P70182-3	Pip5k1a	>sp|P70182|PI51A_MOUSE Phosphatidylinositol 4-phosphate 5-kinase type-1 alpha OS=Mus musculus OX=10090 GN=Pip5k1a PE=1 SV=2;>sp|P70182-3|PI51A_MOUSE Isoform 3 of Phosphatidylinositol 4-phosphate 5-kinase type-1 alpha OS=Mus musculus OX=10090 GN=Pip5k1a	2432.93	2388.17	3301.93	1222.84	2991.53	1850.49	1591.31	1349.77
UID1261	P70188;P70188-2	P70188;P70188-2	Kifap3	>sp|P70188|KIFA3_MOUSE Kinesin-associated protein 3 OS=Mus musculus OX=10090 GN=Kifap3 PE=1 SV=1;>sp|P70188-2|KIFA3_MOUSE Isoform KAP3B of Kinesin-associated protein 3 OS=Mus musculus OX=10090 GN=Kifap3	2482.32	4225.99	4464.68	4054.08	2651.41	3397.41	3311.51	3442.82
UID1262	P70195	P70195	Psmb7	>sp|P70195|PSB7_MOUSE Proteasome subunit beta type-7 OS=Mus musculus OX=10090 GN=Psmb7 PE=1 SV=1	4749.78	5170.84	5517.77	3987.92	4401.89	3875.03	4418.54	4883.93
UID1263	P70202	P70202	Lxn	>sp|P70202|LXN_MOUSE Latexin OS=Mus musculus OX=10090 GN=Lxn PE=1 SV=2	6543.19	5441.34	9716.13	13322.6	8737.44	7240.24	5672.24	6458.33
UID1264	P70205	P70205	Adcyap1r1	>sp|P70205|PACR_MOUSE Pituitary adenylate cyclase-activating polypeptide type I receptor OS=Mus musculus OX=10090 GN=Adcyap1r1 PE=1 SV=1	3289.54	3117.06	5238.46	3010.01	4348.37	3241.2	3398.13	3606.38
UID1265	P70206	P70206	Plxna1	>sp|P70206|PLXA1_MOUSE Plexin-A1 OS=Mus musculus OX=10090 GN=Plxna1 PE=1 SV=1	7284.15	5033.94	5700.85	5468.98	7219.48	5621.05	6621.8	5763.57
UID1266	P70207	P70207	Plxna2	>sp|P70207|PLXA2_MOUSE Plexin-A2 OS=Mus musculus OX=10090 GN=Plxna2 PE=1 SV=2	2613.27	2258.19	3273.3	1923.42	2510.12	2649.19	2390.78	2214.84
UID1267	P70211;P70211-2;P70211-3	P70211;P70211-2;P70211-3	Dcc	>sp|P70211|DCC_MOUSE Netrin receptor DCC OS=Mus musculus OX=10090 GN=Dcc PE=1 SV=2;>sp|P70211-2|DCC_MOUSE Isoform C of Netrin receptor DCC OS=Mus musculus OX=10090 GN=Dcc;>sp|P70211-3|DCC_MOUSE Isoform B of Netrin receptor DCC OS=Mus musculus OX=10090 GN=Dcc	2446.3	2568.56	3295.07	1926.97	2860.2	1926.98	2273.02	1985.56
UID1268	P70232;P70232-2	P70232;P70232-2	Chl1	>sp|P70232|NCHL1_MOUSE Neural cell adhesion molecule L1-like protein OS=Mus musculus OX=10090 GN=Chl1 PE=1 SV=2;>sp|P70232-2|NCHL1_MOUSE Isoform 2 of Neural cell adhesion molecule L1-like protein OS=Mus musculus OX=10090 GN=Chl1	2114.63	2697.76	4325.38	2905.93	2312.84	2423.4	1872.36	2523.79
UID1269	P70236	P70236	Map2k6	>sp|P70236|MP2K6_MOUSE Dual specificity mitogen-activated protein kinase kinase 6 OS=Mus musculus OX=10090 GN=Map2k6 PE=1 SV=1	5390.45	4509.44	3860.22	2621.81	1993.14	3009.2	1914.72	1151.22
UID1270	P70245	P70245	Ebp	>sp|P70245|EBP_MOUSE 3-beta-hydroxysteroid-Delta(8),Delta(7)-isomerase OS=Mus musculus OX=10090 GN=Ebp PE=1 SV=3	62599.5	64474	40723.8	39931.2	47788.2	49239.7	58624.6	48799.6
UID1271	P70265	P70265	Pfkfb2	>sp|P70265|F262_MOUSE 6-phosphofructo-2-kinase/fructose-2,6-bisphosphatase 2 OS=Mus musculus OX=10090 GN=Pfkfb2 PE=1 SV=2	NaN	NaN	NaN	NaN	NaN	NaN	NaN	NaN
UID1272	P70268;P70268-2	P70268;P70268-2	Pkn1	>sp|P70268|PKN1_MOUSE Serine/threonine-protein kinase N1 OS=Mus musculus OX=10090 GN=Pkn1 PE=1 SV=3;>sp|P70268-2|PKN1_MOUSE Isoform 2 of Serine/threonine-protein kinase N1 OS=Mus musculus OX=10090 GN=Pkn1	9308.28	9277	3622.95	1924.12	4344.71	5256.02	5675.29	4495.92
UID1273	P70271	P70271	Pdlim4	>sp|P70271|PDLI4_MOUSE PDZ and LIM domain protein 4 OS=Mus musculus OX=10090 GN=Pdlim4 PE=1 SV=3	8035.06	1483.68	3688.67	3592.98	929.944	1640.4	6986.87	6214.39
UID1274	P70280	P70280	Vamp7	>sp|P70280|VAMP7_MOUSE Vesicle-associated membrane protein 7 OS=Mus musculus OX=10090 GN=Vamp7 PE=1 SV=1	6062.19	7637.74	10386.2	11656.6	9812.05	10297.7	8219.92	8289.85
UID1275	P70290	P70290	Mpp1	>sp|P70290|EM55_MOUSE 55 kDa erythrocyte membrane protein OS=Mus musculus OX=10090 GN=Mpp1 PE=1 SV=1	5197.6	5207.38	4790.54	6401.37	5269.17	4799.9	4510.86	5132.06
UID1276	P70295	P70295	Aup1	>sp|P70295|AUP1_MOUSE Ancient ubiquitous protein 1 OS=Mus musculus OX=10090 GN=Aup1 PE=1 SV=1	NaN	NaN	NaN	NaN	NaN	NaN	NaN	NaN
UID1277	P70296	P70296	Pebp1	>sp|P70296|PEBP1_MOUSE Phosphatidylethanolamine-binding protein 1 OS=Mus musculus OX=10090 GN=Pebp1 PE=1 SV=3	40545	46284.7	45793	53898.1	40985.4	43652	42294.3	48708.5
UID1278	P70297	P70297	Stam	>sp|P70297|STAM1_MOUSE Signal transducing adapter molecule 1 OS=Mus musculus OX=10090 GN=Stam PE=1 SV=3	5113.5	5275.09	10503.8	11446	6302.9	6006.86	5862.64	5724.65
UID1279	P70302	P70302	Stim1	>sp|P70302|STIM1_MOUSE Stromal interaction molecule 1 OS=Mus musculus OX=10090 GN=Stim1 PE=1 SV=2	2443.86	2492.54	3707.1	2868.44	2826.1	2489.6	2155	2431.94
UID1280	P70303	P70303	Ctps2	>sp|P70303|PYRG2_MOUSE CTP synthase 2 OS=Mus musculus OX=10090 GN=Ctps2 PE=1 SV=1	NaN	NaN	NaN	NaN	NaN	NaN	NaN	NaN
UID1281	P70318	P70318	Tial1	>sp|P70318|TIAR_MOUSE Nucleolysin TIAR OS=Mus musculus OX=10090 GN=Tial1 PE=1 SV=1	NaN	NaN	NaN	NaN	NaN	NaN	NaN	NaN
UID1282	P70333	P70333	Hnrnph2	>sp|P70333|HNRH2_MOUSE Heterogeneous nuclear ribonucleoprotein H2 OS=Mus musculus OX=10090 GN=Hnrnph2 PE=1 SV=1	2299.86	683.125	7750.33	21452.4	6931.36	4324.97	1127.42	1875.12
UID1283	P70336;P70336-2	P70336;P70336-2	Rock2	>sp|P70336|ROCK2_MOUSE Rho-associated protein kinase 2 OS=Mus musculus OX=10090 GN=Rock2 PE=1 SV=1;>sp|P70336-2|ROCK2_MOUSE Isoform 2 of Rho-associated protein kinase 2 OS=Mus musculus OX=10090 GN=Rock2	4465.28	3831.16	4694.17	4170.09	4171.36	4315.54	4233.02	3483.83
UID1284	P70349	P70349	Hint1	>sp|P70349|HINT1_MOUSE Histidine triad nucleotide-binding protein 1 OS=Mus musculus OX=10090 GN=Hint1 PE=1 SV=3	11331.2	12861.7	10654.4	9014.09	9143.85	9940.35	12062.7	11989.4
UID1285	P70362	P70362	Ufd1	>sp|P70362|UFD1_MOUSE Ubiquitin recognition factor in ER-associated degradation protein 1 OS=Mus musculus OX=10090 GN=Ufd1 PE=1 SV=2	5808.03	7352.82	6858.03	7085.58	5592.26	5724.75	5218.73	7420.04
UID1286	P70372	P70372	Elavl1	>sp|P70372|ELAV1_MOUSE ELAV-like protein 1 OS=Mus musculus OX=10090 GN=Elavl1 PE=1 SV=2	3841.02	3289.24	2611.2	7574.44	2283.59	3634.81	1718.97	3505.37
UID1287	P70392	P70392	Rasgrf2	>sp|P70392|RGRF2_MOUSE Ras-specific guanine nucleotide-releasing factor 2 OS=Mus musculus OX=10090 GN=Rasgrf2 PE=1 SV=2	3397.04	4374.63	4265.98	3207.32	3529.84	3944.06	3901.94	3084.71
UID1288	P70398	P70398	Usp9x	>sp|P70398|USP9X_MOUSE Probable ubiquitin carboxyl-terminal hydrolase FAF-X OS=Mus musculus OX=10090 GN=Usp9x PE=1 SV=2	3509.24	2942.75	5067.08	4115.21	4331.38	3955.88	3746.3	3576.58
UID1289	P70404	P70404	Idh3g	>sp|P70404|IDHG1_MOUSE Isocitrate dehydrogenase [NAD] subunit gamma 1, mitochondrial OS=Mus musculus OX=10090 GN=Idh3g PE=1 SV=1	26637.6	31412.1	17760.4	21111.1	22680.7	31062.1	28636.7	29078.1
UID1290	P70407	P70407	Cdh9	>sp|P70407|CADH9_MOUSE Cadherin-9 OS=Mus musculus OX=10090 GN=Cdh9 PE=2 SV=2	NaN	NaN	NaN	NaN	NaN	NaN	NaN	NaN
UID1291	P70408	P70408	Cdh10	>sp|P70408|CAD10_MOUSE Cadherin-10 OS=Mus musculus OX=10090 GN=Cdh10 PE=1 SV=3	5674.12	3392.42	5220.41	4653.21	5397.09	4942.97	5173.77	4712.1
UID1292	P70414	P70414	Slc8a1	>sp|P70414|NAC1_MOUSE Sodium/calcium exchanger 1 OS=Mus musculus OX=10090 GN=Slc8a1 PE=1 SV=1	6553.35	5914.85	8695.2	6930.31	7421.01	6875.67	7125.39	5483.64
UID1293	P70423	P70423	Slc7a3	>sp|P70423|CTR3_MOUSE Cationic amino acid transporter 3 OS=Mus musculus OX=10090 GN=Slc7a3 PE=2 SV=1	NaN	NaN	NaN	NaN	NaN	NaN	NaN	NaN
UID1294	P70425	P70425	Rit2	>sp|P70425|RIT2_MOUSE GTP-binding protein Rit2 OS=Mus musculus OX=10090 GN=Rit2 PE=1 SV=1	1944.8	2945.45	3570.26	1897.16	1749.72	1138.68	2553.99	2075.28
UID1295	P70429;P70429-2	P70429;P70429-2	Evl	>sp|P70429|EVL_MOUSE Ena/VASP-like protein OS=Mus musculus OX=10090 GN=Evl PE=1 SV=2;>sp|P70429-2|EVL_MOUSE Isoform 1 of Ena/VASP-like protein OS=Mus musculus OX=10090 GN=Evl	1735.62	1433.1	2390.98	3437.41	2087.98	1393.31	1955.42	2370.88
UID1296	P70441	P70441	Slc9a3r1	>sp|P70441|NHRF1_MOUSE Na(+)/H(+) exchange regulatory cofactor NHE-RF1 OS=Mus musculus OX=10090 GN=Slc9a3r1 PE=1 SV=3	6611.21	6024.81	11199.6	9240.19	7274.76	5963.6	5669.41	4626.65
UID1297	P70451;P70451-2;P70451-4;P70451-5	P70451;P70451-2;P70451-4;P70451-5	Fer	>sp|P70451|FER_MOUSE Tyrosine-protein kinase Fer OS=Mus musculus OX=10090 GN=Fer PE=1 SV=2;>sp|P70451-2|FER_MOUSE Isoform 2 of Tyrosine-protein kinase Fer OS=Mus musculus OX=10090 GN=Fer;>sp|P70451-4|FER_MOUSE Isoform 4 of Tyrosine-protein kinase Fer OS=Mus musculus OX=10090 GN=Fer;>sp|P70451-5|FER_MOUSE Isoform 5 of Tyrosine-protein kinase Fer OS=Mus musculus OX=10090 GN=Fer	NaN	NaN	NaN	NaN	NaN	NaN	NaN	NaN
UID1298	P70452	P70452	Stx4	>sp|P70452|STX4_MOUSE Syntaxin-4 OS=Mus musculus OX=10090 GN=Stx4 PE=1 SV=1	2452.24	2717.57	1796.22	1375.09	2345	2029.18	2277.67	1642.05
UID1299	P70459	P70459	Erf	>sp|P70459|ERF_MOUSE ETS domain-containing transcription factor ERF OS=Mus musculus OX=10090 GN=Erf PE=1 SV=1	880.952	1700.47	887.775	516.79	811.389	1431.28	765.034	1707.53
UID1300	P70460	P70460	Vasp	>sp|P70460|VASP_MOUSE Vasodilator-stimulated phosphoprotein OS=Mus musculus OX=10090 GN=Vasp PE=1 SV=4	8173.07	1037.47	2508.57	1272.29	2690.69	3477.66	1484.17	2400.87
UID1301	P70663	P70663	Sparcl1	>sp|P70663|SPRL1_MOUSE SPARC-like protein 1 OS=Mus musculus OX=10090 GN=Sparcl1 PE=1 SV=3	3469.28	3077.55	4055.19	5384.96	3577.17	3647.86	3519.24	4255.09
UID1302	P70670;Q60817	P70670;Q60817	Naca	>sp|P70670|NACAM_MOUSE Nascent polypeptide-associated complex subunit alpha, muscle-specific form OS=Mus musculus OX=10090 GN=Naca PE=1 SV=2;>sp|Q60817|NACA_MOUSE Nascent polypeptide-associated complex subunit alpha OS=Mus musculus OX=10090 GN=Naca PE=1 SV=1	3292.88	2478.19	6081.48	6624.31	3329.95	2096.72	3393.9	3783.9
UID1303	P70671	P70671	Irf3	>sp|P70671|IRF3_MOUSE Interferon regulatory factor 3 OS=Mus musculus OX=10090 GN=Irf3 PE=1 SV=1	NaN	NaN	NaN	NaN	NaN	NaN	NaN	NaN
UID1304	P70677	P70677	Casp3	>sp|P70677|CASP3_MOUSE Caspase-3 OS=Mus musculus OX=10090 GN=Casp3 PE=1 SV=1	10145.8	1755.26	4455.79	2632.18	4699.73	1757.34	957.991	1217.21
UID1305	P70689	P70689	Gjb6	>sp|P70689|CXB6_MOUSE Gap junction beta-6 protein OS=Mus musculus OX=10090 GN=Gjb6 PE=1 SV=1	NaN	NaN	NaN	NaN	NaN	NaN	NaN	NaN
UID1306	P70697	P70697	Urod	>sp|P70697|DCUP_MOUSE Uroporphyrinogen decarboxylase OS=Mus musculus OX=10090 GN=Urod PE=1 SV=2	12881.6	7588.19	6148.68	3462.51	4873.32	4821.72	1067.62	5570.6
UID1307	P70698	P70698	Ctps1	>sp|P70698|PYRG1_MOUSE CTP synthase 1 OS=Mus musculus OX=10090 GN=Ctps1 PE=1 SV=2	2047.64	1077.34	1858.18	1147.23	2142.83	2878.47	2074.16	1737.56
UID1308	P70699	P70699	Gaa	>sp|P70699|LYAG_MOUSE Lysosomal alpha-glucosidase OS=Mus musculus OX=10090 GN=Gaa PE=1 SV=2	7130.58	7206.52	8770.56	6888.39	7610.78	7387.99	7390.94	5984.05
UID1309	P70704;P70704-3	P70704;P70704-3	Atp8a1	>sp|P70704|AT8A1_MOUSE Phospholipid-transporting ATPase IA OS=Mus musculus OX=10090 GN=Atp8a1 PE=1 SV=2;>sp|P70704-3|AT8A1_MOUSE Isoform 3 of Phospholipid-transporting ATPase IA OS=Mus musculus OX=10090 GN=Atp8a1	5186.4	9022.07	12101.9	11183.8	6069.82	10004.9	6042.38	9055.4
UID1310	P70704-2	P70704-2	Atp8a1	>sp|P70704-2|AT8A1_MOUSE Isoform 2 of Phospholipid-transporting ATPase IA OS=Mus musculus OX=10090 GN=Atp8a1	615.817	655.292	3415.58	3688.53	567.19	1000.51	1985.24	1193.63
UID1311	P80313	P80313	Cct7	>sp|P80313|TCPH_MOUSE T-complex protein 1 subunit eta OS=Mus musculus OX=10090 GN=Cct7 PE=1 SV=1	9623.4	10589.1	9251.16	10254.1	10934	11156.7	10994	10606.9
UID1312	P80314	P80314	Cct2	>sp|P80314|TCPB_MOUSE T-complex protein 1 subunit beta OS=Mus musculus OX=10090 GN=Cct2 PE=1 SV=4	9233.68	10286.1	9354.72	9201.21	8270.84	8388.92	8759.24	8923.83
UID1313	P80315	P80315	Cct4	>sp|P80315|TCPD_MOUSE T-complex protein 1 subunit delta OS=Mus musculus OX=10090 GN=Cct4 PE=1 SV=3	9743.36	9693.45	10857.2	11954.7	11688.7	12052.6	10912.6	11342.2
UID1314	P80316	P80316	Cct5	>sp|P80316|TCPE_MOUSE T-complex protein 1 subunit epsilon OS=Mus musculus OX=10090 GN=Cct5 PE=1 SV=1	8880.36	9801.56	10000	10217.9	8653.15	8099.88	7952.17	8550.42
UID1315	P80317	P80317	Cct6a	>sp|P80317|TCPZ_MOUSE T-complex protein 1 subunit zeta OS=Mus musculus OX=10090 GN=Cct6a PE=1 SV=3	10055.5	10064.9	9043.97	9233.54	8851.93	8367.41	8994.06	8969.21
UID1316	P80318	P80318	Cct3	>sp|P80318|TCPG_MOUSE T-complex protein 1 subunit gamma OS=Mus musculus OX=10090 GN=Cct3 PE=1 SV=1	14072.1	15181.4	15019.3	15376.1	15471.3	15736.5	15129.1	14116.4
UID1317	P80560	P80560	Ptprn2	>sp|P80560|PTPR2_MOUSE Receptor-type tyrosine-protein phosphatase N2 OS=Mus musculus OX=10090 GN=Ptprn2 PE=1 SV=2	6114.11	6042.95	8030.23	7284.54	6010.44	6548.52	6344.18	6043.27
UID1318	P81117	P81117	Nucb2	>sp|P81117|NUCB2_MOUSE Nucleobindin-2 OS=Mus musculus OX=10090 GN=Nucb2 PE=1 SV=2	2866.6	3286.36	34025.7	12280	5675.63	3643.6	2797.52	2443.47
UID1319	P81122	P81122	Irs2	>sp|P81122|IRS2_MOUSE Insulin receptor substrate 2 OS=Mus musculus OX=10090 GN=Irs2 PE=1 SV=2	NaN	NaN	NaN	NaN	NaN	NaN	NaN	NaN
UID1320	P83093	P83093	Stim2	>sp|P83093|STIM2_MOUSE Stromal interaction molecule 2 OS=Mus musculus OX=10090 GN=Stim2 PE=1 SV=2	977.541	1064.29	1073.83	2272.66	635.152	1809.87	1080.59	2351.49
UID1321	P83510	P83510	Tnik	>sp|P83510|TNIK_MOUSE Traf2 and NCK-interacting protein kinase OS=Mus musculus OX=10090 GN=Tnik PE=1 SV=2	4653.18	4423.88	6311.35	5886.96	4601.8	4505.37	4819.12	4734.63
UID1322	P83741;P83741-2;P83741-3;P83741-4;P83741-5	P83741;P83741-2;P83741-3;P83741-4;P83741-5	Wnk1	>sp|P83741|WNK1_MOUSE Serine/threonine-protein kinase WNK1 OS=Mus musculus OX=10090 GN=Wnk1 PE=1 SV=2;>sp|P83741-2|WNK1_MOUSE Isoform 2 of Serine/threonine-protein kinase WNK1 OS=Mus musculus OX=10090 GN=Wnk1;>sp|P83741-3|WNK1_MOUSE Isoform 3 of Serine/threonine-protein kinase WNK1 OS=Mus musculus OX=10090 GN=Wnk1;>sp|P83741-4|WNK1_MOUSE Isoform 4 of Serine/threonine-protein kinase WNK1 OS=Mus mu…	NaN	NaN	NaN	NaN	NaN	NaN	NaN	NaN
UID1323	P83887	P83887	Tubg1	>sp|P83887|TBG1_MOUSE Tubulin gamma-1 chain OS=Mus musculus OX=10090 GN=Tubg1 PE=1 SV=1	NaN	NaN	NaN	NaN	NaN	NaN	NaN	NaN
UID1324	P83940	P83940	Eloc	>sp|P83940|ELOC_MOUSE Elongin-C OS=Mus musculus OX=10090 GN=Eloc PE=1 SV=1	2662.73	1324.68	2029.4	2643.35	2026.5	1933.73	2382.43	1858.35
UID1325	P84075	P84075	Hpca	>sp|P84075|HPCA_MOUSE Neuron-specific calcium-binding protein hippocalcin OS=Mus musculus OX=10090 GN=Hpca PE=1 SV=2	16635.3	16967.1	22215.2	21568.4	19228.2	19457.9	18788.4	18960.6
UID1326	P84078	P84078	Arf1	>sp|P84078|ARF1_MOUSE ADP-ribosylation factor 1 OS=Mus musculus OX=10090 GN=Arf1 PE=1 SV=2	61600.1	139191	13605.5	91728.4	47105.8	132037	117772	117260
UID1327	P84084	P84084	Arf5	>sp|P84084|ARF5_MOUSE ADP-ribosylation factor 5 OS=Mus musculus OX=10090 GN=Arf5 PE=1 SV=2	2748.12	2886.7	10045.6	7233.73	4566.17	4267.89	3946.41	3504.06
UID1328	P84086	P84086	Cplx2	>sp|P84086|CPLX2_MOUSE Complexin-2 OS=Mus musculus OX=10090 GN=Cplx2 PE=1 SV=1	5826.33	61245.5	4911	5044.18	3602.03	5365.24	3311.76	5239.76
UID1329	P84091	P84091	Ap2m1	>sp|P84091|AP2M1_MOUSE AP-2 complex subunit mu OS=Mus musculus OX=10090 GN=Ap2m1 PE=1 SV=1	24097.8	25970.1	16609.5	19233.3	21005	24172.1	23474.1	22958.8
UID1330	P84096	P84096	Rhog	>sp|P84096|RHOG_MOUSE Rho-related GTP-binding protein RhoG OS=Mus musculus OX=10090 GN=Rhog PE=1 SV=1	21711.4	26103.9	12287.8	14058.3	17026.1	20195.7	23058.9	17162.7
UID1331	P84099	P84099	Rpl19	>sp|P84099|RL19_MOUSE 60S ribosomal protein L19 OS=Mus musculus OX=10090 GN=Rpl19 PE=1 SV=1	9943.3	10745.1	5955.74	6636.95	8854.37	8993.05	9913.29	9427.65
UID1332	P84104;P84104-2	P84104;P84104-2	Srsf3	>sp|P84104|SRSF3_MOUSE Serine/arginine-rich splicing factor 3 OS=Mus musculus OX=10090 GN=Srsf3 PE=1 SV=1;>sp|P84104-2|SRSF3_MOUSE Isoform Short of Serine/arginine-rich splicing factor 3 OS=Mus musculus OX=10090 GN=Srsf3	7062.6	5333.44	5080.14	13084.7	7444.21	7890.62	4487.48	4541.96
UID1333	P84309	P84309	Adcy5	>sp|P84309|ADCY5_MOUSE Adenylate cyclase type 5 OS=Mus musculus OX=10090 GN=Adcy5 PE=1 SV=2	10869.3	10142.2	8284.68	8606.85	11667.8	11783.3	11260.1	9936.1
UID1334	P85094	P85094	Isoc2a	>sp|P85094|ISC2A_MOUSE Isochorismatase domain-containing protein 2A OS=Mus musculus OX=10090 GN=Isoc2a PE=1 SV=1	7850.63	10348.7	5280.85	11776.9	8638.74	11173	10463.6	10384.4
UID1335	P97291	P97291	Cdh8	>sp|P97291|CADH8_MOUSE Cadherin-8 OS=Mus musculus OX=10090 GN=Cdh8 PE=1 SV=2	5054.2	3660.12	5396.18	3090.36	5028.01	870.482	1253.34	678.11
UID1336	P97300	P97300	Nptn	>sp|P97300|NPTN_MOUSE Neuroplastin OS=Mus musculus OX=10090 GN=Nptn PE=1 SV=3	27090.5	32637.3	18686.2	26101.3	25681.2	30552.3	25929.7	24581.6
UID1337	P97300-3	P97300-3	Nptn	>sp|P97300-3|NPTN_MOUSE Isoform 3 of Neuroplastin OS=Mus musculus OX=10090 GN=Nptn	4145.52	4549.49	16669.8	8661.82	9029	6531.46	6464.59	5009.68
UID1338	P97315	P97315	Csrp1	>sp|P97315|CSRP1_MOUSE Cysteine and glycine-rich protein 1 OS=Mus musculus OX=10090 GN=Csrp1 PE=1 SV=3	10563.3	13767.6	11004	19114	10260.1	14351.2	12926	8873.29
UID1339	P97326	P97326	Cdh6	>sp|P97326|CADH6_MOUSE Cadherin-6 OS=Mus musculus OX=10090 GN=Cdh6 PE=1 SV=2	6427.51	4310.43	5920.11	4585.81	4129.99	3581.84	2389.7	2810.68
UID1340	P97333	P97333	Nrp1	>sp|P97333|NRP1_MOUSE Neuropilin-1 OS=Mus musculus OX=10090 GN=Nrp1 PE=1 SV=2	2803.8	2404.37	5158	5365.78	2692.39	2643.96	3765.01	1972.72
UID1341	P97346;P97346-2	P97346;P97346-2	Nxn	>sp|P97346|NXN_MOUSE Nucleoredoxin OS=Mus musculus OX=10090 GN=Nxn PE=1 SV=1;>sp|P97346-2|NXN_MOUSE Isoform 2 of Nucleoredoxin OS=Mus musculus OX=10090 GN=Nxn	NaN	NaN	NaN	NaN	NaN	NaN	NaN	NaN
UID1342	P97351	P97351	Rps3a	>sp|P97351|RS3A_MOUSE 40S ribosomal protein S3a OS=Mus musculus OX=10090 GN=Rps3a PE=1 SV=3	7371.54	7841.3	4261.4	5726.66	5518.19	5199.35	5957.92	6537.85
UID1343	P97352	P97352	S100a13	>sp|P97352|S10AD_MOUSE Protein S100-A13 OS=Mus musculus OX=10090 GN=S100a13 PE=1 SV=1	9183.78	6605.99	10485.7	9027.41	4135.14	4932.27	1513.9	2189.22
UID1344	P97355	P97355	Sms	>sp|P97355|SPSY_MOUSE Spermine synthase OS=Mus musculus OX=10090 GN=Sms PE=1 SV=1	2540.54	1614.34	3186.41	2299.25	2334.54	2596.6	1802.36	1039.07
UID1345	P97370	P97370	Atp1b3	>sp|P97370|AT1B3_MOUSE Sodium/potassium-transporting ATPase subunit beta-3 OS=Mus musculus OX=10090 GN=Atp1b3 PE=1 SV=1	8179.22	10906.8	10734.1	9700.32	11611.3	11513.2	11756.6	9501.44
UID1346	P97372	P97372	Psme2	>sp|P97372|PSME2_MOUSE Proteasome activator complex subunit 2 OS=Mus musculus OX=10090 GN=Psme2 PE=1 SV=4	2273.72	1350.8	4554.83	2090.58	4104.19	1545.79	2178.98	1298.91
UID1347	P97379;P97379-2	P97379;P97379-2	G3bp2	>sp|P97379|G3BP2_MOUSE Ras GTPase-activating protein-binding protein 2 OS=Mus musculus OX=10090 GN=G3bp2 PE=1 SV=2;>sp|P97379-2|G3BP2_MOUSE Isoform B of Ras GTPase-activating protein-binding protein 2 OS=Mus musculus OX=10090 GN=G3bp2	4506.65	3889.87	3847.38	4117.1	3161.44	4235.51	3641.02	5010.11
UID1348	P97382	P97382	Kcnab3	>sp|P97382|KCAB3_MOUSE Voltage-gated potassium channel subunit beta-3 OS=Mus musculus OX=10090 GN=Kcnab3 PE=1 SV=1	17287.4	14158.8	25311.4	16184.4	31881.1	28600.9	10603.4	6742.18
UID1349	P97384	P97384	Anxa11	>sp|P97384|ANX11_MOUSE Annexin A11 OS=Mus musculus OX=10090 GN=Anxa11 PE=1 SV=2	3192.01	2427.07	4017.52	3409.69	4210.18	3695.35	2568.06	3200.13
UID1350	P97390	P97390	Vps45	>sp|P97390|VPS45_MOUSE Vacuolar protein sorting-associated protein 45 OS=Mus musculus OX=10090 GN=Vps45 PE=1 SV=1	3461.72	3792.59	4876.33	4047.18	4285.85	3850.82	3505.55	4176.15
UID1351	P97393	P97393	Arhgap5	>sp|P97393|RHG05_MOUSE Rho GTPase-activating protein 5 OS=Mus musculus OX=10090 GN=Arhgap5 PE=1 SV=2	1985.95	1734.75	2730.35	2282.48	2057.13	1759.22	1633.72	1817.56
UID1352	P97411;P97411-2	P97411;P97411-2	Ica1	>sp|P97411|ICA69_MOUSE Islet cell autoantigen 1 OS=Mus musculus OX=10090 GN=Ica1 PE=1 SV=3;>sp|P97411-2|ICA69_MOUSE Isoform 2 of Islet cell autoantigen 1 OS=Mus musculus OX=10090 GN=Ica1	3364.96	2603.32	4324.68	4098.84	3160.96	4410.71	2514.11	2571.21
UID1353	P97412	P97412	Lyst	>sp|P97412|LYST_MOUSE Lysosomal-trafficking regulator OS=Mus musculus OX=10090 GN=Lyst PE=1 SV=1	NaN	NaN	NaN	NaN	NaN	NaN	NaN	NaN
UID1354	P97412;P97412-2	P97412;P97412-2	Lyst	>sp|P97412|LYST_MOUSE Lysosomal-trafficking regulator OS=Mus musculus OX=10090 GN=Lyst PE=1 SV=1;>sp|P97412-2|LYST_MOUSE Isoform 2 of Lysosomal-trafficking regulator OS=Mus musculus OX=10090 GN=Lyst	1450.9	2079.46	180021	126671	28820.2	17223.3	10068.4	809.705
UID1355	P97427	P97427	Crmp1	>sp|P97427|DPYL1_MOUSE Dihydropyrimidinase-related protein 1 OS=Mus musculus OX=10090 GN=Crmp1 PE=1 SV=1	50215.2	49962.7	41070.4	44992.6	42024.7	46873.7	51236.4	51952.9
UID1356	P97429	P97429	Anxa4	>sp|P97429|ANXA4_MOUSE Annexin A4 OS=Mus musculus OX=10090 GN=Anxa4 PE=1 SV=4	NaN	NaN	NaN	NaN	NaN	NaN	NaN	NaN
UID1357	P97434;P97434-2;P97434-3;P97434-5	P97434;P97434-2;P97434-3;P97434-5	Mprip	>sp|P97434|MPRIP_MOUSE Myosin phosphatase Rho-interacting protein OS=Mus musculus OX=10090 GN=Mprip PE=1 SV=2;>sp|P97434-2|MPRIP_MOUSE Isoform 2 of Myosin phosphatase Rho-interacting protein OS=Mus musculus OX=10090 GN=Mprip;>sp|P97434-3|MPRIP_MOUSE Isoform 3 of Myosin phosphatase Rho-interacting protein OS=Mus musculus OX=10090 GN=Mprip;>sp|P97434-5|MPRIP_MOUSE Isoform 5 of Myosin phosphatase Rh…	1648.25	1464.62	2536.11	2303.91	1470.42	1915.6	1905.75	1867.84
UID1358	P97441	P97441	Slc30a3	>sp|P97441|ZNT3_MOUSE Zinc transporter 3 OS=Mus musculus OX=10090 GN=Slc30a3 PE=1 SV=1	12007.7	17399.7	23233.6	17609.7	16245.4	22081.7	18754.4	17298.2
UID1359	P97445	P97445	Cacna1a	>sp|P97445|CAC1A_MOUSE Voltage-dependent P/Q-type calcium channel subunit alpha-1A OS=Mus musculus OX=10090 GN=Cacna1a PE=1 SV=2	5067.02	4594.61	4391.68	3598.4	5413.13	5118.45	4972.72	4408.99
UID1360	P97447	P97447	Fhl1	>sp|P97447|FHL1_MOUSE Four and a half LIM domains protein 1 OS=Mus musculus OX=10090 GN=Fhl1 PE=1 SV=3	2024.42	2275.44	7061.89	6609.32	3386.66	2614.79	1999.33	3963.31
UID1361	P97450	P97450	Atp5pf	>sp|P97450|ATP5J_MOUSE ATP synthase-coupling factor 6, mitochondrial OS=Mus musculus OX=10090 GN=Atp5pf PE=1 SV=1	2095.45	809.015	731.76	1048.77	1929.99	1113.74	1819.73	1094.11
UID1362	P97461	P97461	Rps5	>sp|P97461|RS5_MOUSE 40S ribosomal protein S5 OS=Mus musculus OX=10090 GN=Rps5 PE=1 SV=3	3506.59	4476.78	3813.04	3927.98	4191.45	5169.45	4869.92	4113.52
UID1363	P97467	P97467	Pam	>sp|P97467|AMD_MOUSE Peptidyl-glycine alpha-amidating monooxygenase OS=Mus musculus OX=10090 GN=Pam PE=1 SV=2	4032.61	4500.58	4355.78	3989.93	4288.64	3616.59	4038.63	3320.39
UID1364	P97471	P97471	Smad4	>sp|P97471|SMAD4_MOUSE Mothers against decapentaplegic homolog 4 OS=Mus musculus OX=10090 GN=Smad4 PE=1 SV=2	NaN	NaN	NaN	NaN	NaN	NaN	NaN	NaN
UID1365	P97478	P97478	Coq7	>sp|P97478|COQ7_MOUSE 5-demethoxyubiquinone hydroxylase, mitochondrial OS=Mus musculus OX=10090 GN=Coq7 PE=1 SV=3	5316.88	4262.41	5929.33	4685.83	5726.37	5185.24	5910	4525.74
UID1366	P97490	P97490	Adcy8	>sp|P97490|ADCY8_MOUSE Adenylate cyclase type 8 OS=Mus musculus OX=10090 GN=Adcy8 PE=1 SV=2	5995.08	5822.78	4475.65	2908.61	5680.2	5189.66	6067.79	5193.05
UID1367	P97492	P97492	Rgs14	>sp|P97492|RGS14_MOUSE Regulator of G-protein signaling 14 OS=Mus musculus OX=10090 GN=Rgs14 PE=1 SV=2	5320.08	4348.06	5271.76	5457.2	5256.69	6288.66	5084.32	6271.98
UID1368	P97493	P97493	Txn2	>sp|P97493|THIOM_MOUSE Thioredoxin, mitochondrial OS=Mus musculus OX=10090 GN=Txn2 PE=1 SV=1	2186.25	2198.38	3255.34	2087.8	1050.42	2205.75	2473.68	1853.28
UID1369	P97494	P97494	Gclc	>sp|P97494|GSH1_MOUSE Glutamate--cysteine ligase catalytic subunit OS=Mus musculus OX=10090 GN=Gclc PE=1 SV=4	2906.99	2310.52	4145.26	3473.91	3067.93	2522.52	2660.79	2010.08
UID1370	P97742	P97742	Cpt1a	>sp|P97742|CPT1A_MOUSE Carnitine O-palmitoyltransferase 1, liver isoform OS=Mus musculus OX=10090 GN=Cpt1a PE=1 SV=4	3586.32	2180.39	2793.89	3253.72	3615.69	4000.2	3406.34	3769.1
UID1371	P97765	P97765	Wbp2	>sp|P97765|WBP2_MOUSE WW domain-binding protein 2 OS=Mus musculus OX=10090 GN=Wbp2 PE=1 SV=1	3873.55	4541.81	10300.9	12076.9	7831.62	7732.7	7242.35	8205.25
UID1372	P97772	P97772	Grm1	>sp|P97772|GRM1_MOUSE Metabotropic glutamate receptor 1 OS=Mus musculus OX=10090 GN=Grm1 PE=1 SV=2	3412.87	4578.31	3885.23	3255.79	3896.62	4079.76	4252.24	4268.54
UID1373	P97792	P97792	Cxadr	>sp|P97792|CXAR_MOUSE Coxsackievirus and adenovirus receptor homolog OS=Mus musculus OX=10090 GN=Cxadr PE=1 SV=1	5072.36	3108.23	7325.16	7557.11	6343.51	4728.98	5672.2	4053.69
UID1374	P97797-2	P97797-2	Sirpa	>sp|P97797-2|SHPS1_MOUSE Isoform 2 of Tyrosine-protein phosphatase non-receptor type substrate 1 OS=Mus musculus OX=10090 GN=Sirpa	27265.3	27693.7	24345.8	27175.9	30059.4	30247.2	29356.1	24772.6
UID1375	P97798;P97798-2;P97798-3;P97798-5	P97798;P97798-2;P97798-3;P97798-5	Neo1	>sp|P97798|NEO1_MOUSE Neogenin OS=Mus musculus OX=10090 GN=Neo1 PE=1 SV=1;>sp|P97798-2|NEO1_MOUSE Isoform 2 of Neogenin OS=Mus musculus OX=10090 GN=Neo1;>sp|P97798-3|NEO1_MOUSE Isoform 3 of Neogenin OS=Mus musculus OX=10090 GN=Neo1;>sp|P97798-5|NEO1_MOUSE Isoform 5 of Neogenin OS=Mus musculus OX=10090 GN=Neo1	3253.71	2384.15	3459.46	3072.06	2904.42	2376.07	2464.38	2440.14
UID1376	P97807;P97807-2	P97807;P97807-2	Fh	>sp|P97807|FUMH_MOUSE Fumarate hydratase, mitochondrial OS=Mus musculus OX=10090 GN=Fh PE=1 SV=3;>sp|P97807-2|FUMH_MOUSE Isoform Cytoplasmic of Fumarate hydratase, mitochondrial OS=Mus musculus OX=10090 GN=Fh	33334	36115.1	22578.7	25704.5	28559.8	29509.8	33787.4	34888.6
UID1377	P97813	P97813	Pld2	>sp|P97813|PLD2_MOUSE Phospholipase D2 OS=Mus musculus OX=10090 GN=Pld2 PE=1 SV=2	629.287	9344.21	1696.53	655	6384.68	10022.2	9830.66	683.314
UID1378	P97819;P97819-2	P97819;P97819-2	Pla2g6	>sp|P97819|PLPL9_MOUSE 85/88 kDa calcium-independent phospholipase A2 OS=Mus musculus OX=10090 GN=Pla2g6 PE=1 SV=3;>sp|P97819-2|PLPL9_MOUSE Isoform Short of 85/88 kDa calcium-independent phospholipase A2 OS=Mus musculus OX=10090 GN=Pla2g6	835.616	1197.62	1068.12	1586.07	830.488	1371.47	733.066	1583.64
UID1379	P97820	P97820	Map4k4	>sp|P97820|M4K4_MOUSE Mitogen-activated protein kinase kinase kinase kinase 4 OS=Mus musculus OX=10090 GN=Map4k4 PE=1 SV=1	1201.09	1657.33	2048.8	1504.94	1998.11	1705.18	1681.67	1546.95
UID1380	P97823	P97823	Lypla1	>sp|P97823|LYPA1_MOUSE Acyl-protein thioesterase 1 OS=Mus musculus OX=10090 GN=Lypla1 PE=1 SV=1	6089.84	6124.96	6370.96	5770.77	7140.52	6487.85	6618.72	6318.33
UID1381	P97825	P97825	Jpt1	>sp|P97825|JUPI1_MOUSE Jupiter microtubule associated homolog 1 OS=Mus musculus OX=10090 GN=Jpt1 PE=1 SV=3	13672.3	19311.2	14224.6	16305	14016.5	15575.6	19085.6	18319.7
UID1382	P97855	P97855	G3bp1	>sp|P97855|G3BP1_MOUSE Ras GTPase-activating protein-binding protein 1 OS=Mus musculus OX=10090 GN=G3bp1 PE=1 SV=1	6164.18	7317.99	5539.97	6766.4	4215.4	6339.34	6539.37	6766.09
UID1383	P97930	P97930	Dtymk	>sp|P97930|KTHY_MOUSE Thymidylate kinase OS=Mus musculus OX=10090 GN=Dtymk PE=1 SV=2	4271.66	3580.2	4991.82	4206.82	3876.34	4233.45	3866.07	4188.56
UID1384	P97950	P97950	Rab33a	>sp|P97950|RB33A_MOUSE Ras-related protein Rab-33A OS=Mus musculus OX=10090 GN=Rab33a PE=2 SV=1	4654.85	3838.09	12172.1	9610.37	6422.2	2088.32	4527.07	5393.02
UID1385	P97952	P97952	Scn1b	>sp|P97952|SCN1B_MOUSE Sodium channel subunit beta-1 OS=Mus musculus OX=10090 GN=Scn1b PE=1 SV=1	13172.3	15479.1	15073.1	14925.7	17057.2	16140.8	13852.6	14389.1
UID1386	P98084	P98084	Apba2	>sp|P98084|APBA2_MOUSE Amyloid-beta A4 precursor protein-binding family A member 2 OS=Mus musculus OX=10090 GN=Apba2 PE=1 SV=2	2727.49	2733.55	3355.19	3045.34	3316.89	2294.24	3272.75	2825.8
UID1387	P98086	P98086	C1qa	>sp|P98086|C1QA_MOUSE Complement C1q subcomponent subunit A OS=Mus musculus OX=10090 GN=C1qa PE=1 SV=2	7296.01	8645.27	4291.66	2563.3	1889.87	3023.45	3489.02	2706.8
UID1388	P98156	P98156	Vldlr	>sp|P98156|VLDLR_MOUSE Very low-density lipoprotein receptor OS=Mus musculus OX=10090 GN=Vldlr PE=1 SV=1	NaN	NaN	NaN	NaN	NaN	NaN	NaN	NaN
UID1389	P98191	P98191	Cds1	>sp|P98191|CDS1_MOUSE Phosphatidate cytidylyltransferase 1 OS=Mus musculus OX=10090 GN=Cds1 PE=1 SV=2	9654.63	11817.8	10354.2	6377.37	13482.2	11421	9695.4	17339.2
UID1390	P98192	P98192	Gnpat	>sp|P98192|GNPAT_MOUSE Dihydroxyacetone phosphate acyltransferase OS=Mus musculus OX=10090 GN=Gnpat PE=1 SV=1	4018.45	3103.87	2976.25	2138.2	3736.22	2472.19	1343.54	1923.48
UID1391	P98200	P98200	Atp8a2	>sp|P98200|AT8A2_MOUSE Phospholipid-transporting ATPase IB OS=Mus musculus OX=10090 GN=Atp8a2 PE=1 SV=1	2585.86	1979.35	2584.59	2024.64	3310.2	1372.43	1411.51	1569.79
UID1392	P98203;P98203-2	P98203;P98203-2	Arvcf	>sp|P98203|ARVC_MOUSE Armadillo repeat protein deleted in velo-cardio-facial syndrome homolog OS=Mus musculus OX=10090 GN=Arvcf PE=1 SV=2;>sp|P98203-2|ARVC_MOUSE Isoform 2 of Armadillo repeat protein deleted in velo-cardio-facial syndrome homolog OS=Mus musculus OX=10090 GN=Arvcf	NaN	NaN	NaN	NaN	NaN	NaN	NaN	NaN
UID1393	P98203;P98203-2;P98203-4;P98203-5	P98203;P98203-2;P98203-4;P98203-5	Arvcf	>sp|P98203|ARVC_MOUSE Armadillo repeat protein deleted in velo-cardio-facial syndrome homolog OS=Mus musculus OX=10090 GN=Arvcf PE=1 SV=2;>sp|P98203-2|ARVC_MOUSE Isoform 2 of Armadillo repeat protein deleted in velo-cardio-facial syndrome homolog OS=Mus musculus OX=10090 GN=Arvcf;>sp|P98203-4|ARVC_MOUSE Isoform 4 of Armadillo repeat protein deleted in velo-cardio-facial syndrome homolog OS=Mus mu…	5845.31	4113.28	5282.87	4091.44	5458.14	4601.46	4769.11	5289.28
UID1394	P99024	P99024	Tubb5	>sp|P99024|TBB5_MOUSE Tubulin beta-5 chain OS=Mus musculus OX=10090 GN=Tubb5 PE=1 SV=1	129394	137715	62063.9	103312	100283	130834	117567	118143
UID1395	P99026	P99026	Psmb4	>sp|P99026|PSB4_MOUSE Proteasome subunit beta type-4 OS=Mus musculus OX=10090 GN=Psmb4 PE=1 SV=1	10875.6	8958.15	9399.14	10033.5	9145.87	8113.52	8306.16	8257.22
UID1396	P99027	P99027	Rplp2	>sp|P99027|RLA2_MOUSE 60S acidic ribosomal protein P2 OS=Mus musculus OX=10090 GN=Rplp2 PE=1 SV=3	12726.4	15633.2	12808	12384.4	9152.15	9466.96	9014.45	9524.19
UID1397	P99028	P99028	Uqcrh	>sp|P99028|QCR6_MOUSE Cytochrome b-c1 complex subunit 6, mitochondrial OS=Mus musculus OX=10090 GN=Uqcrh PE=1 SV=2	3052.52	9087.32	2415.36	13558.5	6225.6	9703.24	9470.48	4123.54
UID1398	P99029-2	P99029-2	Prdx5	>sp|P99029-2|PRDX5_MOUSE Isoform Cytoplasmic+peroxisomal of Peroxiredoxin-5, mitochondrial OS=Mus musculus OX=10090 GN=Prdx5	99867.5	106206	67603.8	77399.2	83686.6	89547.2	100147	96869.8
UID1399	Q00493	Q00493	Cpe	>sp|Q00493|CBPE_MOUSE Carboxypeptidase E OS=Mus musculus OX=10090 GN=Cpe PE=1 SV=2	11164.4	12246.8	11300	10837.8	9167.77	10602.4	10742.6	10994.3
UID1400	Q00558	Q00558	F8a1	>sp|Q00558|HAP40_MOUSE 40-kDa huntingtin-associated protein OS=Mus musculus OX=10090 GN=F8a1 PE=1 SV=1	4173.74	3472.93	7244.33	3527.24	2525.02	3497.47	2240.59	3391.15
UID1401	Q00612	Q00612	G6pdx	>sp|Q00612|G6PD1_MOUSE Glucose-6-phosphate 1-dehydrogenase X OS=Mus musculus OX=10090 GN=G6pdx PE=1 SV=3	5678.54	5494.08	4560.58	4466.48	5100.07	4679.3	5466.81	4568.93
UID1402	Q00915	Q00915	Rbp1	>sp|Q00915|RET1_MOUSE Retinol-binding protein 1 OS=Mus musculus OX=10090 GN=Rbp1 PE=1 SV=2	6011.58	4465.02	5900	8834.88	5603.95	5334.19	4152.56	9644.57
UID1403	Q00PI9	Q00PI9	Hnrnpul2	>sp|Q00PI9|HNRL2_MOUSE Heterogeneous nuclear ribonucleoprotein U-like protein 2 OS=Mus musculus OX=10090 GN=Hnrnpul2 PE=1 SV=2	1158.69	808.454	647.076	1220.13	1706.64	810.966	1609.14	967.493
UID1404	Q01063;Q01063-2	Q01063;Q01063-2	Pde4d	>sp|Q01063|PDE4D_MOUSE cAMP-specific 3',5'-cyclic phosphodiesterase 4D OS=Mus musculus OX=10090 GN=Pde4d PE=1 SV=2;>sp|Q01063-2|PDE4D_MOUSE Isoform 9 of cAMP-specific 3',5'-cyclic phosphodiesterase 4D OS=Mus musculus OX=10090 GN=Pde4d	3621.24	2787.75	4528.12	3758.83	3372.42	3246.31	4412.91	2697.79
UID1405	Q01065	Q01065	Pde1b	>sp|Q01065|PDE1B_MOUSE Calcium/calmodulin-dependent 3',5'-cyclic nucleotide phosphodiesterase 1B OS=Mus musculus OX=10090 GN=Pde1b PE=1 SV=2	8692.49	8643.65	13557.3	12948.5	9645.64	10020.2	9668.41	11526.8
UID1406	Q01097	Q01097	Grin2b	>sp|Q01097|NMDE2_MOUSE Glutamate receptor ionotropic, NMDA 2B OS=Mus musculus OX=10090 GN=Grin2b PE=1 SV=3	7044.74	6504.54	6381.26	5569.75	6470.46	8182.02	6787.01	5570.28
UID1407	Q01279	Q01279	Egfr	>sp|Q01279|EGFR_MOUSE Epidermal growth factor receptor OS=Mus musculus OX=10090 GN=Egfr PE=1 SV=1	1858.85	1736.54	1855.74	1417.87	4122.87	2181.35	2191.3	962.304
UID1408	Q01338	Q01338	Adra2a	>sp|Q01338|ADA2A_MOUSE Alpha-2A adrenergic receptor OS=Mus musculus OX=10090 GN=Adra2a PE=1 SV=2	1458.96	2326.54	2026.15	1222.07	1588.88	1407.43	1998.44	2112.94
UID1409	Q01341	Q01341	Adcy6	>sp|Q01341|ADCY6_MOUSE Adenylate cyclase type 6 OS=Mus musculus OX=10090 GN=Adcy6 PE=1 SV=1	NaN	NaN	NaN	NaN	NaN	NaN	NaN	NaN
UID1410	Q01405	Q01405	Sec23a	>sp|Q01405|SC23A_MOUSE Protein transport protein Sec23A OS=Mus musculus OX=10090 GN=Sec23a PE=1 SV=2	3533.56	3399.51	4483.66	3128.85	3907.31	3790.13	3350.9	4152.98
UID1411	Q01730	Q01730	Rsu1	>sp|Q01730|RSU1_MOUSE Ras suppressor protein 1 OS=Mus musculus OX=10090 GN=Rsu1 PE=1 SV=3	4043.7	4546.97	9910.1	6007.88	6614.7	3437.99	3855.57	4246.5
UID1412	Q01768	Q01768	Nme2	>sp|Q01768|NDKB_MOUSE Nucleoside diphosphate kinase B OS=Mus musculus OX=10090 GN=Nme2 PE=1 SV=1	11102.5	9246.11	18799.6	16244.1	13313.1	11043.4	12027.9	9674.13
UID1413	Q01815;Q01815-2	Q01815;Q01815-2	Cacna1c	>sp|Q01815|CAC1C_MOUSE Voltage-dependent L-type calcium channel subunit alpha-1C OS=Mus musculus OX=10090 GN=Cacna1c PE=1 SV=1;>sp|Q01815-2|CAC1C_MOUSE Isoform 2 of Voltage-dependent L-type calcium channel subunit alpha-1C OS=Mus musculus OX=10090 GN=Cacna1c	3970.42	4701.4	3467.95	2563.58	3293.07	3712.36	3833.55	3327.01
UID1414	Q01853	Q01853	Vcp	>sp|Q01853|TERA_MOUSE Transitional endoplasmic reticulum ATPase OS=Mus musculus OX=10090 GN=Vcp PE=1 SV=4	17974.3	18503	15936.9	17525.6	15999.1	15798.8	17621	18397.8
UID1415	Q02053	Q02053	Uba1	>sp|Q02053|UBA1_MOUSE Ubiquitin-like modifier-activating enzyme 1 OS=Mus musculus OX=10090 GN=Uba1 PE=1 SV=1	19719.4	20292.6	16581.6	16577.3	16349.8	18836.2	18245.4	18582.8
UID1416	Q02105	Q02105	C1qc	>sp|Q02105|C1QC_MOUSE Complement C1q subcomponent subunit C OS=Mus musculus OX=10090 GN=C1qc PE=1 SV=2	14802.8	19537.7	9757.48	5459.11	14400.2	14050.3	13259.2	19426.6
UID1417	Q02248	Q02248	Ctnnb1	>sp|Q02248|CTNB1_MOUSE Catenin beta-1 OS=Mus musculus OX=10090 GN=Ctnnb1 PE=1 SV=1	20121.6	26546.2	24045.8	27968.9	26667	27830.5	25610.8	26867.3
UID1418	Q02257	Q02257	Jup	>sp|Q02257|PLAK_MOUSE Junction plakoglobin OS=Mus musculus OX=10090 GN=Jup PE=1 SV=3	5440.79	5517.51	4914.57	3427.39	5541.46	4850.31	5089.14	4690.7
UID1419	Q02357-5;Q02357-6	Q02357-5;Q02357-6	Ank1	>sp|Q02357-5|ANK1_MOUSE Isoform 5 of Ankyrin-1 OS=Mus musculus OX=10090 GN=Ank1;>sp|Q02357-6|ANK1_MOUSE Isoform 6 of Ankyrin-1 OS=Mus musculus OX=10090 GN=Ank1	4622.9	5082.53	3345.38	4441.71	4999.43	3964.7	5452.26	6644.83
UID1420	Q02357-6	Q02357-6	Ank1	>sp|Q02357-6|ANK1_MOUSE Isoform 6 of Ankyrin-1 OS=Mus musculus OX=10090 GN=Ank1	NaN	NaN	NaN	NaN	NaN	NaN	NaN	NaN
UID1421	Q02956;Q02956-2	Q02956;Q02956-2	Prkcz	>sp|Q02956|KPCZ_MOUSE Protein kinase C zeta type OS=Mus musculus OX=10090 GN=Prkcz PE=1 SV=2;>sp|Q02956-2|KPCZ_MOUSE Isoform 2 of Protein kinase C zeta type OS=Mus musculus OX=10090 GN=Prkcz	NaN	NaN	NaN	NaN	NaN	NaN	NaN	NaN
UID1422	Q03059	Q03059	Chat	>sp|Q03059|CLAT_MOUSE Choline O-acetyltransferase OS=Mus musculus OX=10090 GN=Chat PE=2 SV=2	6376.78	3202.95	1340.39	3096.51	2553.59	5008.39	2606.12	4928.47
UID1423	Q03137	Q03137	Epha4	>sp|Q03137|EPHA4_MOUSE Ephrin type-A receptor 4 OS=Mus musculus OX=10090 GN=Epha4 PE=1 SV=2	5291.9	5665.06	5422.77	4670.11	5868.12	5820.97	5563	4591.01
UID1424	Q03141;Q03141-2;Q03141-3	Q03141;Q03141-2;Q03141-3	Mark3	>sp|Q03141|MARK3_MOUSE MAP/microtubule affinity-regulating kinase 3 OS=Mus musculus OX=10090 GN=Mark3 PE=1 SV=2;>sp|Q03141-2|MARK3_MOUSE Isoform 2 of MAP/microtubule affinity-regulating kinase 3 OS=Mus musculus OX=10090 GN=Mark3;>sp|Q03141-3|MARK3_MOUSE Isoform 3 of MAP/microtubule affinity-regulating kinase 3 OS=Mus musculus OX=10090 GN=Mark3	2929.96	2464.57	3118.26	2546.89	2903.67	2367.05	2776.59	2302.85
UID1425	Q03157	Q03157	Aplp1	>sp|Q03157|APLP1_MOUSE Amyloid-like protein 1 OS=Mus musculus OX=10090 GN=Aplp1 PE=1 SV=1	2781.98	3080.69	2877.54	3609.11	3160.3	2618.43	3195.85	3178.34
UID1426	Q03173;Q03173-4;Q03173-5	Q03173;Q03173-4;Q03173-5	Enah	>sp|Q03173|ENAH_MOUSE Protein enabled homolog OS=Mus musculus OX=10090 GN=Enah PE=1 SV=2;>sp|Q03173-4|ENAH_MOUSE Isoform 3 of Protein enabled homolog OS=Mus musculus OX=10090 GN=Enah;>sp|Q03173-5|ENAH_MOUSE Isoform 4 of Protein enabled homolog OS=Mus musculus OX=10090 GN=Enah	2554.44	2123.27	2744.8	3340.47	2405.77	2059.26	2135.47	2560.4
UID1427	Q03265	Q03265	Atp5f1a	>sp|Q03265|ATPA_MOUSE ATP synthase subunit alpha, mitochondrial OS=Mus musculus OX=10090 GN=Atp5f1a PE=1 SV=1	113283	125079	52058	71516.8	88622.5	105198	116898	117697
UID1428	Q03391	Q03391	Grin2d	>sp|Q03391|NMDE4_MOUSE Glutamate receptor ionotropic, NMDA 2D OS=Mus musculus OX=10090 GN=Grin2d PE=1 SV=3	NaN	NaN	NaN	NaN	NaN	NaN	NaN	NaN
UID1429	Q03717	Q03717	Kcnb1	>sp|Q03717|KCNB1_MOUSE Potassium voltage-gated channel subfamily B member 1 OS=Mus musculus OX=10090 GN=Kcnb1 PE=1 SV=2	5549.35	3654.05	5478.22	3657.92	7467.97	4424.56	3532.84	3731.15
UID1430	Q03958	Q03958	Pfdn6	>sp|Q03958|PFD6_MOUSE Prefoldin subunit 6 OS=Mus musculus OX=10090 GN=Pfdn6 PE=1 SV=1	NaN	NaN	NaN	NaN	NaN	NaN	NaN	NaN
UID1431	Q04447	Q04447	Ckb	>sp|Q04447|KCRB_MOUSE Creatine kinase B-type OS=Mus musculus OX=10090 GN=Ckb PE=1 SV=1	83563.2	105045	43798.8	55497.6	60628.1	80037.1	86461	97720.8
UID1432	Q04519	Q04519	Smpd1	>sp|Q04519|ASM_MOUSE Sphingomyelin phosphodiesterase OS=Mus musculus OX=10090 GN=Smpd1 PE=1 SV=2	5625.27	7552.89	9282.85	4225.27	7122.1	7141	5824.71	1161.8
UID1433	Q04690;Q04690-2	Q04690;Q04690-2	Nf1	>sp|Q04690|NF1_MOUSE Neurofibromin OS=Mus musculus OX=10090 GN=Nf1 PE=1 SV=1;>sp|Q04690-2|NF1_MOUSE Isoform 1 of Neurofibromin OS=Mus musculus OX=10090 GN=Nf1	3836.22	3264.24	4286.15	3371.83	4331.4	3696.43	3612.49	3217.12
UID1434	Q04735;Q04735-2	Q04735;Q04735-2	Cdk16	>sp|Q04735|CDK16_MOUSE Cyclin-dependent kinase 16 OS=Mus musculus OX=10090 GN=Cdk16 PE=1 SV=1;>sp|Q04735-2|CDK16_MOUSE Isoform Short of Cyclin-dependent kinase 16 OS=Mus musculus OX=10090 GN=Cdk16	6179.29	2147.81	7194.99	1433.58	1701.54	1787.61	1432.26	1789.84
UID1435	Q04736	Q04736	Yes1	>sp|Q04736|YES_MOUSE Tyrosine-protein kinase Yes OS=Mus musculus OX=10090 GN=Yes1 PE=1 SV=3	5827.81	4107.22	3858.05	3267.33	4882.41	4983.38	5427.8	5184.53
UID1436	Q04899	Q04899	Cdk18	>sp|Q04899|CDK18_MOUSE Cyclin-dependent kinase 18 OS=Mus musculus OX=10090 GN=Cdk18 PE=1 SV=1	1873.46	2496.75	2715.21	2000.69	1901.31	1927.76	2271.77	2276.93
UID1437	Q05186	Q05186	Rcn1	>sp|Q05186|RCN1_MOUSE Reticulocalbin-1 OS=Mus musculus OX=10090 GN=Rcn1 PE=1 SV=1	NaN	NaN	NaN	NaN	NaN	NaN	NaN	NaN
UID1438	Q05512	Q05512	Mark2	>sp|Q05512|MARK2_MOUSE Serine/threonine-protein kinase MARK2 OS=Mus musculus OX=10090 GN=Mark2 PE=1 SV=3	3687.79	2855.65	3740.35	3351.89	3339.92	3828.83	3358.19	3504.88
UID1439	Q05816	Q05816	Fabp5	>sp|Q05816|FABP5_MOUSE Fatty acid-binding protein 5 OS=Mus musculus OX=10090 GN=Fabp5 PE=1 SV=3	19334.2	23293.8	8242.88	25253.3	15248.9	21622.7	24272.6	24126.4
UID1440	Q05909	Q05909	Ptprg	>sp|Q05909|PTPRG_MOUSE Receptor-type tyrosine-protein phosphatase gamma OS=Mus musculus OX=10090 GN=Ptprg PE=1 SV=1	1653.45	1674.47	4656.51	3402.44	4122.84	1499.06	1708.25	1469.26
UID1441	Q05920	Q05920	Pc	>sp|Q05920|PYC_MOUSE Pyruvate carboxylase, mitochondrial OS=Mus musculus OX=10090 GN=Pc PE=1 SV=1	23628.7	24142.5	20089.3	22434.8	22130.3	23137.2	23848.9	22918.6
UID1442	Q05AA6	Q05AA6	Drp2	>sp|Q05AA6|DRP2_MOUSE Dystrophin-related protein 2 OS=Mus musculus OX=10090 GN=Drp2 PE=1 SV=1	24576.9	22010.4	24969	19272.9	25079.3	30116.1	27607.8	28239.6
UID1443	Q05BC3;Q05BC3-2;Q05BC3-3	Q05BC3;Q05BC3-2;Q05BC3-3	Eml1	>sp|Q05BC3|EMAL1_MOUSE Echinoderm microtubule-associated protein-like 1 OS=Mus musculus OX=10090 GN=Eml1 PE=1 SV=1;>sp|Q05BC3-2|EMAL1_MOUSE Isoform 2 of Echinoderm microtubule-associated protein-like 1 OS=Mus musculus OX=10090 GN=Eml1;>sp|Q05BC3-3|EMAL1_MOUSE Isoform 3 of Echinoderm microtubule-associated protein-like 1 OS=Mus musculus OX=10090 GN=Eml1	4317.46	4175.32	3640.29	3425.23	3084.48	3897.33	3131.19	2553.74
UID1444	Q05D44	Q05D44	Eif5b	>sp|Q05D44|IF2P_MOUSE Eukaryotic translation initiation factor 5B OS=Mus musculus OX=10090 GN=Eif5b PE=1 SV=2	4403.34	1268.02	1520.8	1061.11	1546.86	1801.14	830.117	678.823
UID1445	Q06138	Q06138	Cab39	>sp|Q06138|CAB39_MOUSE Calcium-binding protein 39 OS=Mus musculus OX=10090 GN=Cab39 PE=1 SV=2	1875.62	1566.84	11961	6311.72	4496.24	2632.31	2469.49	2127.69
UID1446	Q06180;Q06180-2	Q06180;Q06180-2	Ptpn2	>sp|Q06180|PTN2_MOUSE Tyrosine-protein phosphatase non-receptor type 2 OS=Mus musculus OX=10090 GN=Ptpn2 PE=1 SV=2;>sp|Q06180-2|PTN2_MOUSE Isoform 2 of Tyrosine-protein phosphatase non-receptor type 2 OS=Mus musculus OX=10090 GN=Ptpn2	NaN	NaN	NaN	NaN	NaN	NaN	NaN	NaN
UID1447	Q06185	Q06185	Atp5me	>sp|Q06185|ATP5I_MOUSE ATP synthase subunit e, mitochondrial OS=Mus musculus OX=10090 GN=Atp5me PE=1 SV=2	59401.3	64690.3	30826.8	34361.5	52712.7	65386.4	71492.8	61590.3
UID1448	Q06335;Q06335-2	Q06335;Q06335-2	Aplp2	>sp|Q06335|APLP2_MOUSE Amyloid-like protein 2 OS=Mus musculus OX=10090 GN=Aplp2 PE=1 SV=4;>sp|Q06335-2|APLP2_MOUSE Isoform 2 of Amyloid-like protein 2 OS=Mus musculus OX=10090 GN=Aplp2	3253.29	1396.04	1760.6	1751.94	3341.24	1647.95	2983.14	1661.81
UID1449	Q06890	Q06890	Clu	>sp|Q06890|CLUS_MOUSE Clusterin OS=Mus musculus OX=10090 GN=Clu PE=1 SV=1	2668.91	3236.54	3739.91	3014.95	3031.56	2635.43	2742.31	2762.78
UID1450	Q07076	Q07076	Anxa7	>sp|Q07076|ANXA7_MOUSE Annexin A7 OS=Mus musculus OX=10090 GN=Anxa7 PE=1 SV=2	8459.85	13386.7	8831.78	11569.9	9132.16	12707.1	10143.8	11865.8
UID1451	Q07079	Q07079	Igfbp5	>sp|Q07079|IBP5_MOUSE Insulin-like growth factor-binding protein 5 OS=Mus musculus OX=10090 GN=Igfbp5 PE=1 SV=1	NaN	NaN	NaN	NaN	NaN	NaN	NaN	NaN
UID1452	Q07235	Q07235	Serpine2	>sp|Q07235|GDN_MOUSE Glia-derived nexin OS=Mus musculus OX=10090 GN=Serpine2 PE=1 SV=2	2539.43	1823.25	7670.38	6462.84	3426.69	2248.46	2735.34	3423.88
UID1453	Q07409	Q07409	Cntn3	>sp|Q07409|CNTN3_MOUSE Contactin-3 OS=Mus musculus OX=10090 GN=Cntn3 PE=1 SV=2	3089.87	3315.96	4024.28	2926.46	1846.45	2571.03	1673.84	2338.58
UID1454	Q07417	Q07417	Acads	>sp|Q07417|ACADS_MOUSE Short-chain specific acyl-CoA dehydrogenase, mitochondrial OS=Mus musculus OX=10090 GN=Acads PE=1 SV=2	23557.2	20693.6	23763.6	32317	20689.6	21162	22627.4	28444.7
UID1455	Q07646;Q07646-2	Q07646;Q07646-2	Mest	>sp|Q07646|MEST_MOUSE Mesoderm-specific transcript protein OS=Mus musculus OX=10090 GN=Mest PE=2 SV=1;>sp|Q07646-2|MEST_MOUSE Isoform 2 of Mesoderm-specific transcript protein OS=Mus musculus OX=10090 GN=Mest	3657.98	2610.46	7508.12	3161.4	1750.56	2241.98	1458.39	865.961
UID1456	Q07813	Q07813	Bax	>sp|Q07813|BAX_MOUSE Apoptosis regulator BAX OS=Mus musculus OX=10090 GN=Bax PE=1 SV=1	10151.5	8937.88	7257.28	8016.87	6908.47	4997.15	8137.58	5947.94
UID1457	Q08274	Q08274	Dmwd	>sp|Q08274|DMWD_MOUSE Dystrophia myotonica WD repeat-containing protein OS=Mus musculus OX=10090 GN=Dmwd PE=1 SV=3	3606.71	2961.69	3050.78	2556.15	3031.33	3028	2459.89	2853.82
UID1458	Q08331	Q08331	Calb2	>sp|Q08331|CALB2_MOUSE Calretinin OS=Mus musculus OX=10090 GN=Calb2 PE=1 SV=3	4875.94	6942.79	10943.5	4886.61	3931.42	3654.5	5286.97	5889.55
UID1459	Q08460;Q08460-5	Q08460;Q08460-5	Kcnma1	>sp|Q08460|KCMA1_MOUSE Calcium-activated potassium channel subunit alpha-1 OS=Mus musculus OX=10090 GN=Kcnma1 PE=1 SV=2;>sp|Q08460-5|KCMA1_MOUSE Isoform 5 of Calcium-activated potassium channel subunit alpha-1 OS=Mus musculus OX=10090 GN=Kcnma1	7404.95	6877.47	8878.68	6557.44	8296.28	7858.67	6828.03	6315.18
UID1460	Q08460-2	Q08460-2	Kcnma1	>sp|Q08460-2|KCMA1_MOUSE Isoform 2 of Calcium-activated potassium channel subunit alpha-1 OS=Mus musculus OX=10090 GN=Kcnma1	3434.19	2858.86	4224.39	3667.02	7034.13	6116.23	1110.75	1256.34
UID1461	Q08509	Q08509	Eps8	>sp|Q08509|EPS8_MOUSE Epidermal growth factor receptor kinase substrate 8 OS=Mus musculus OX=10090 GN=Eps8 PE=1 SV=2	2221.37	2007.6	2165.65	2133.31	1761.18	1176.53	1612.92	1766.03
UID1462	Q08642	Q08642	Padi2	>sp|Q08642|PADI2_MOUSE Protein-arginine deiminase type-2 OS=Mus musculus OX=10090 GN=Padi2 PE=1 SV=2	13673.3	13749.2	10783.4	8603.56	11617.1	10227.9	11337.4	8903.74
UID1463	Q08890	Q08890	Ids	>sp|Q08890|IDS_MOUSE Iduronate 2-sulfatase OS=Mus musculus OX=10090 GN=Ids PE=2 SV=3	2202.26	1962.61	1525.51	3945.74	1880.54	2547.62	1869.95	3248.88
UID1464	Q09143	Q09143	Slc7a1	>sp|Q09143|SL7A1_MOUSE High affinity cationic amino acid transporter 1 OS=Mus musculus OX=10090 GN=Slc7a1 PE=1 SV=1	NaN	NaN	NaN	NaN	NaN	NaN	NaN	NaN
UID1465	Q0GA42	Q0GA42	Cnnm1	>sp|Q0GA42|CNNM1_MOUSE Metal transporter CNNM1 OS=Mus musculus OX=10090 GN=Cnnm1 PE=1 SV=5	2901.93	2188.66	2404.85	2756.43	3066.74	2375.82	2159.52	1628.79
UID1466	Q0GNC1	Q0GNC1	Inf2	>sp|Q0GNC1|INF2_MOUSE Inverted formin-2 OS=Mus musculus OX=10090 GN=Inf2 PE=1 SV=1	4249.38	3132.17	4208.12	4354.76	3796.57	4062.06	4113.39	4296.58
UID1467	Q0KL01	Q0KL01	Ubxn2b	>sp|Q0KL01|UBX2B_MOUSE UBX domain-containing protein 2B OS=Mus musculus OX=10090 GN=Ubxn2b PE=1 SV=2	1264.13	1529.99	2284.8	2264.05	1242.65	1849.95	1470.93	1882.87
UID1468	Q0KL02;Q0KL02-3;Q0KL02-4	Q0KL02;Q0KL02-3;Q0KL02-4	Trio	>sp|Q0KL02|TRIO_MOUSE Triple functional domain protein OS=Mus musculus OX=10090 GN=Trio PE=1 SV=3;>sp|Q0KL02-3|TRIO_MOUSE Isoform 3 of Triple functional domain protein OS=Mus musculus OX=10090 GN=Trio;>sp|Q0KL02-4|TRIO_MOUSE Isoform 4 of Triple functional domain protein OS=Mus musculus OX=10090 GN=Trio	3877.19	2984.2	4234.05	3032.77	3860.17	3760.63	3345.47	3073.64
UID1469	Q0PHV7	Q0PHV7	Dact3	>sp|Q0PHV7|DACT3_MOUSE Dapper homolog 3 OS=Mus musculus OX=10090 GN=Dact3 PE=1 SV=1	6327.46	3347.66	4049.33	1710.89	2824.91	4849.45	5185.05	485.363
UID1470	Q0QWG9;Q0QWG9-2;Q0QWG9-3	Q0QWG9;Q0QWG9-2;Q0QWG9-3	Grid2ip	>sp|Q0QWG9|GRD2I_MOUSE Delphilin OS=Mus musculus OX=10090 GN=Grid2ip PE=1 SV=1;>sp|Q0QWG9-2|GRD2I_MOUSE Isoform 2 of Delphilin OS=Mus musculus OX=10090 GN=Grid2ip;>sp|Q0QWG9-3|GRD2I_MOUSE Isoform 3 of Delphilin OS=Mus musculus OX=10090 GN=Grid2ip	1518.67	1059.62	1832.71	817.384	1302.11	618.738	1227.72	1456.74
UID1471	Q0V8T9	Q0V8T9	Cntnap5a	>sp|Q0V8T9|CTP5A_MOUSE Contactin-associated protein like 5-1 OS=Mus musculus OX=10090 GN=Cntnap5a PE=1 SV=1	3357.39	1894.01	1950.66	2747.18	1599.6	2705.36	1662.49	2512.41
UID1472	Q0VBD0	Q0VBD0	Itgb8	>sp|Q0VBD0|ITB8_MOUSE Integrin beta-8 OS=Mus musculus OX=10090 GN=Itgb8 PE=1 SV=1	NaN	NaN	NaN	NaN	NaN	NaN	NaN	NaN
UID1473	Q0VBF8	Q0VBF8	Stum	>sp|Q0VBF8|STUM_MOUSE Protein stum homolog OS=Mus musculus OX=10090 GN=Stum PE=1 SV=1	33543.1	32640.3	21151.4	17567	28214.1	27679.5	25466.5	32315
UID1474	Q0VE82	Q0VE82	Cpne7	>sp|Q0VE82|CPNE7_MOUSE Copine-7 OS=Mus musculus OX=10090 GN=Cpne7 PE=1 SV=1	2704.81	1957.86	3275.68	3397.7	1975.73	2253.19	2100.4	1383.4
UID1475	Q0VGU4	Q0VGU4	Vgf	>sp|Q0VGU4|VGF_MOUSE Neurosecretory protein VGF OS=Mus musculus OX=10090 GN=Vgf PE=1 SV=1	5780.31	6790.29	7899.73	7483.81	4473.2	6037.17	6251.92	6841.55
UID1476	Q11011	Q11011	Npepps	>sp|Q11011|PSA_MOUSE Puromycin-sensitive aminopeptidase OS=Mus musculus OX=10090 GN=Npepps PE=1 SV=2	13525.6	13408.7	13060.4	11566.2	12449.9	13109.6	13364.2	12757.5
UID1477	Q11136	Q11136	Pepd	>sp|Q11136|PEPD_MOUSE Xaa-Pro dipeptidase OS=Mus musculus OX=10090 GN=Pepd PE=1 SV=3	5892.41	6836.44	14989.4	12651	8875.5	7736.18	7469	7711.25
UID1478	Q148V7	Q148V7	Relch	>sp|Q148V7|RELCH_MOUSE RAB11-binding protein RELCH OS=Mus musculus OX=10090 GN=Relch PE=1 SV=1	5392.48	5040.88	6682.11	5268.19	5506.01	5487.66	5527.84	4762.06
UID1479	Q148V7-2	Q148V7-2	Relch	>sp|Q148V7-2|RELCH_MOUSE Isoform 2 of RAB11-binding protein RELCH OS=Mus musculus OX=10090 GN=Relch	1826.46	705.162	4915.32	2706	1682.24	799.37	1586.13	953.659
UID1480	Q149L6	Q149L6	Dnajb14	>sp|Q149L6|DJB14_MOUSE DnaJ homolog subfamily B member 14 OS=Mus musculus OX=10090 GN=Dnajb14 PE=2 SV=1	6616.48	6773.65	7644.04	6293.97	7008.22	1276.33	5152.6	4987.87
UID1481	Q14BB9	Q14BB9	Map6d1	>sp|Q14BB9|MA6D1_MOUSE MAP6 domain-containing protein 1 OS=Mus musculus OX=10090 GN=Map6d1 PE=1 SV=1	5940.37	6354.24	3780.74	5845.09	4835.26	7184.51	6955.27	7102.47
UID1482	Q14BI2	Q14BI2	Grm2	>sp|Q14BI2|GRM2_MOUSE Metabotropic glutamate receptor 2 OS=Mus musculus OX=10090 GN=Grm2 PE=1 SV=2	10244.9	7502.25	10488.6	8922.35	11611.5	10091	9182.02	8384.67
UID1483	Q14C51	Q14C51	Ptcd3	>sp|Q14C51|PTCD3_MOUSE Pentatricopeptide repeat domain-containing protein 3, mitochondrial OS=Mus musculus OX=10090 GN=Ptcd3 PE=1 SV=2	5486.13	3761.02	9835.33	8657.8	5912.49	5788.47	5481.76	4247.74
UID1484	Q14CH0;Q14CH0-2	Q14CH0;Q14CH0-2	Fam171b	>sp|Q14CH0|F171B_MOUSE Protein FAM171B OS=Mus musculus OX=10090 GN=Fam171b PE=1 SV=2;>sp|Q14CH0-2|F171B_MOUSE Isoform 2 of Protein FAM171B OS=Mus musculus OX=10090 GN=Fam171b	4419.28	2752.75	3422.66	2730.92	3420.65	3733.7	3609.04	3221.27
UID1485	Q14CH7	Q14CH7	Aars2	>sp|Q14CH7|SYAM_MOUSE Alanine--tRNA ligase, mitochondrial OS=Mus musculus OX=10090 GN=Aars2 PE=1 SV=1	5412.54	4763.7	4301.22	4088.59	3915.36	4767.79	4400.51	3665.13
UID1486	Q1H9T6;Q1H9T6-2	Q1H9T6;Q1H9T6-2	Zbtb48	>sp|Q1H9T6|TZAP_MOUSE Telomere zinc finger-associated protein OS=Mus musculus OX=10090 GN=Zbtb48 PE=1 SV=1;>sp|Q1H9T6-2|TZAP_MOUSE Isoform 2 of Telomere zinc finger-associated protein OS=Mus musculus OX=10090 GN=Zbtb48	9732.69	19122.7	9134.74	14247.1	17037.6	10693.4	12032	18103.2
UID1487	Q1HKZ5	Q1HKZ5	Map3k13	>sp|Q1HKZ5|M3K13_MOUSE Mitogen-activated protein kinase kinase kinase 13 OS=Mus musculus OX=10090 GN=Map3k13 PE=1 SV=1	3652.11	1783.71	1411.38	622.896	1050.39	4335.85	567.554	1826.91
UID1488	Q1LZI2	Q1LZI2	Slc35f3	>sp|Q1LZI2|S35F3_MOUSE Putative thiamine transporter SLC35F3 OS=Mus musculus OX=10090 GN=Slc35f3 PE=2 SV=1	NaN	NaN	NaN	NaN	NaN	NaN	NaN	NaN
UID1489	Q1RLL3	Q1RLL3	Cpne9	>sp|Q1RLL3|CPNE9_MOUSE Copine-9 OS=Mus musculus OX=10090 GN=Cpne9 PE=1 SV=1	8564.15	8144.59	1267.56	1816.69	4952.29	7264.89	7214.31	7853.07
UID1490	Q2M3X8;Q2M3X8-4	Q2M3X8;Q2M3X8-4	Phactr1	>sp|Q2M3X8|PHAR1_MOUSE Phosphatase and actin regulator 1 OS=Mus musculus OX=10090 GN=Phactr1 PE=1 SV=1;>sp|Q2M3X8-4|PHAR1_MOUSE Isoform 4 of Phosphatase and actin regulator 1 OS=Mus musculus OX=10090 GN=Phactr1	6733.04	7507.88	8305.78	7628.4	6184.89	8724.08	8558.05	7937.58
UID1491	Q2NL51	Q2NL51	Gsk3a	>sp|Q2NL51|GSK3A_MOUSE Glycogen synthase kinase-3 alpha OS=Mus musculus OX=10090 GN=Gsk3a PE=1 SV=2	7153.57	6676.14	5131.72	5236.76	7325.86	6527.6	7647.77	5858.41
UID1492	Q2PFD7;Q2PFD7-2;Q2PFD7-3;Q2PFD7-5	Q2PFD7;Q2PFD7-2;Q2PFD7-3;Q2PFD7-5	Psd3	>sp|Q2PFD7|PSD3_MOUSE PH and SEC7 domain-containing protein 3 OS=Mus musculus OX=10090 GN=Psd3 PE=1 SV=2;>sp|Q2PFD7-2|PSD3_MOUSE Isoform 2 of PH and SEC7 domain-containing protein 3 OS=Mus musculus OX=10090 GN=Psd3;>sp|Q2PFD7-3|PSD3_MOUSE Isoform 3 of PH and SEC7 domain-containing protein 3 OS=Mus musculus OX=10090 GN=Psd3;>sp|Q2PFD7-5|PSD3_MOUSE Isoform 5 of PH and SEC7 domain-containing protein…	4751.51	4818.42	5036.7	4664.98	4666.77	5386.5	4509.27	4696.95
UID1493	Q2TBE6	Q2TBE6	Pi4k2a	>sp|Q2TBE6|P4K2A_MOUSE Phosphatidylinositol 4-kinase type 2-alpha OS=Mus musculus OX=10090 GN=Pi4k2a PE=1 SV=1	6465.13	6558.48	6769.57	6145.22	7852.26	7998.8	7208.21	6807.5
UID1494	Q2TPA8	Q2TPA8	Hsdl2	>sp|Q2TPA8|HSDL2_MOUSE Hydroxysteroid dehydrogenase-like protein 2 OS=Mus musculus OX=10090 GN=Hsdl2 PE=1 SV=1	4948.8	5016.95	4039.66	5050.98	4938.71	4067.22	4476.74	4970.13
UID1495	Q2TV84;Q2TV84-2	Q2TV84;Q2TV84-2	Trpm1	>sp|Q2TV84|TRPM1_MOUSE Transient receptor potential cation channel subfamily M member 1 OS=Mus musculus OX=10090 GN=Trpm1 PE=2 SV=2;>sp|Q2TV84-2|TRPM1_MOUSE Isoform 2 of Transient receptor potential cation channel subfamily M member 1 OS=Mus musculus OX=10090 GN=Trpm1	6072.84	1744.11	1930.63	4626.12	4233.85	807.002	1601.27	1908.59
UID1496	Q2WF71	Q2WF71	Lrfn1	>sp|Q2WF71|LRFN1_MOUSE Leucine-rich repeat and fibronectin type III domain-containing protein 1 OS=Mus musculus OX=10090 GN=Lrfn1 PE=1 SV=1	4305.53	5736.37	2558.18	3363.52	6440.76	4730.68	4886.27	4662.63
UID1497	Q31125	Q31125	Slc39a7	>sp|Q31125|S39A7_MOUSE Zinc transporter SLC39A7 OS=Mus musculus OX=10090 GN=Slc39a7 PE=1 SV=2	10224.2	7142.35	4568.41	3104.24	4857.14	5661.41	5793.88	5108.22
UID1498	Q32NY4;Q32NY4-2	Q32NY4;Q32NY4-2	Cnnm3	>sp|Q32NY4|CNNM3_MOUSE Metal transporter CNNM3 OS=Mus musculus OX=10090 GN=Cnnm3 PE=1 SV=2;>sp|Q32NY4-2|CNNM3_MOUSE Isoform 2 of Metal transporter CNNM3 OS=Mus musculus OX=10090 GN=Cnnm3	4765.05	1407.64	2173.89	2267.16	3341.61	2404.26	617.392	1513.19
UID1499	Q3B7Z2	Q3B7Z2	Osbp	>sp|Q3B7Z2|OSBP1_MOUSE Oxysterol-binding protein 1 OS=Mus musculus OX=10090 GN=Osbp PE=1 SV=3	3734.13	3137.16	2568.88	2711.94	2949.04	2771.76	2521	2324.67
UID1500	Q3KNM2	Q3KNM2	Marchf5	>sp|Q3KNM2|MARH5_MOUSE E3 ubiquitin-protein ligase MARCHF5 OS=Mus musculus OX=10090 GN=Marchf5 PE=1 SV=1	2682.44	4294.62	13043.4	6691.63	7031.64	4473.72	6095.56	3008.96
UID1501	Q3LAC4	Q3LAC4	Prex2	>sp|Q3LAC4|PREX2_MOUSE Phosphatidylinositol 3,4,5-trisphosphate-dependent Rac exchanger 2 protein OS=Mus musculus OX=10090 GN=Prex2 PE=1 SV=2	NaN	NaN	NaN	NaN	NaN	NaN	NaN	NaN
UID1502	Q3LAC4;Q3LAC4-2	Q3LAC4;Q3LAC4-2	Prex2	>sp|Q3LAC4|PREX2_MOUSE Phosphatidylinositol 3,4,5-trisphosphate-dependent Rac exchanger 2 protein OS=Mus musculus OX=10090 GN=Prex2 PE=1 SV=2;>sp|Q3LAC4-2|PREX2_MOUSE Isoform 2 of Phosphatidylinositol 3,4,5-trisphosphate-dependent Rac exchanger 2 protein OS=Mus musculus OX=10090 GN=Prex2	1186.73	899.223	1461.38	1181.93	1888.59	1199.19	1951.42	1323.38
UID1503	Q3SXD3	Q3SXD3	Hddc2	>sp|Q3SXD3|HDDC2_MOUSE HD domain-containing protein 2 OS=Mus musculus OX=10090 GN=Hddc2 PE=1 SV=1	1195.45	834.101	8673.14	898.887	1654.16	786.03	1559.66	937.744
UID1504	Q3TAS6;Q3TAS6-2	Q3TAS6;Q3TAS6-2	Emc10	>sp|Q3TAS6|EMC10_MOUSE ER membrane protein complex subunit 10 OS=Mus musculus OX=10090 GN=Emc10 PE=2 SV=2;>sp|Q3TAS6-2|EMC10_MOUSE Isoform 2 of ER membrane protein complex subunit 10 OS=Mus musculus OX=10090 GN=Emc10	5258.78	7664.51	1555.16	3225.11	5320.19	3829.68	2463.59	3169.32
UID1505	Q3TB82	Q3TB82	Plekhf1	>sp|Q3TB82|PKHF1_MOUSE Pleckstrin homology domain-containing family F member 1 OS=Mus musculus OX=10090 GN=Plekhf1 PE=2 SV=1	1494.99	1002.03	1938.04	748.242	3508.91	3594.85	4378.38	780.587
UID1506	Q3TBW2	Q3TBW2	Mrpl10	>sp|Q3TBW2|RM10_MOUSE 39S ribosomal protein L10, mitochondrial OS=Mus musculus OX=10090 GN=Mrpl10 PE=1 SV=2	5777.92	4510.59	6445.18	4935.73	4581.89	4885.26	5233.95	5102.4
UID1507	Q3TC33	Q3TC33	Ccdc127	>sp|Q3TC33|CC127_MOUSE Coiled-coil domain-containing protein 127 OS=Mus musculus OX=10090 GN=Ccdc127 PE=1 SV=2	5122.6	3996.5	3852.28	3115.24	4749.86	4409.78	4511.15	3424.66
UID1508	Q3TC72	Q3TC72	Fahd2	>sp|Q3TC72|FAHD2_MOUSE Fumarylacetoacetate hydrolase domain-containing protein 2A OS=Mus musculus OX=10090 GN=Fahd2 PE=1 SV=1	13519.4	15029.3	13470.1	14550.7	13485.3	13100.5	13429.4	14394.1
UID1509	Q3TC93	Q3TC93	Hs1bp3	>sp|Q3TC93|H1BP3_MOUSE HCLS1-binding protein 3 OS=Mus musculus OX=10090 GN=Hs1bp3 PE=1 SV=2	1969.58	1662.88	2934.07	1805.14	2001.61	1339.1	2124.07	2630.07
UID1510	Q3TCH7	Q3TCH7	Cul4a	>sp|Q3TCH7|CUL4A_MOUSE Cullin-4A OS=Mus musculus OX=10090 GN=Cul4a PE=1 SV=1	1824.15	725.391	3088.37	2589.67	2615.29	1818.74	1407.45	1347.69
UID1511	Q3TCJ1	Q3TCJ1	Abraxas2	>sp|Q3TCJ1|ABRX2_MOUSE BRISC complex subunit Abraxas 2 OS=Mus musculus OX=10090 GN=Abraxas2 PE=1 SV=1	8161.69	6695.89	6779.98	6863.82	6594.47	6608.6	6922.36	6874.48
UID1512	Q3TCN2	Q3TCN2	Plbd2	>sp|Q3TCN2|PLBL2_MOUSE Putative phospholipase B-like 2 OS=Mus musculus OX=10090 GN=Plbd2 PE=1 SV=2	3298.55	878.49	4441.01	3982.86	2389.2	1150.93	2644.97	1659.58
UID1513	Q3TDD9	Q3TDD9	Ppp1r21	>sp|Q3TDD9|PPR21_MOUSE Protein phosphatase 1 regulatory subunit 21 OS=Mus musculus OX=10090 GN=Ppp1r21 PE=1 SV=2	3595.79	3858.05	3898.22	3304.02	3093.71	3471.45	3030.66	2855.11
UID1514	Q3TDK6	Q3TDK6	Rogdi	>sp|Q3TDK6|ROGDI_MOUSE Protein rogdi homolog OS=Mus musculus OX=10090 GN=Rogdi PE=1 SV=2	10630.6	10116.3	18555.7	11914.2	12903.2	14374.1	13289.7	11963.6
UID1515	Q3TDN2	Q3TDN2	Faf2	>sp|Q3TDN2|FAF2_MOUSE FAS-associated factor 2 OS=Mus musculus OX=10090 GN=Faf2 PE=1 SV=2	4726.43	4658.84	7827.5	5583.57	5308.2	4421.03	4846.48	4282.07
UID1516	Q3TDQ1	Q3TDQ1	Stt3b	>sp|Q3TDQ1|STT3B_MOUSE Dolichyl-diphosphooligosaccharide--protein glycosyltransferase subunit STT3B OS=Mus musculus OX=10090 GN=Stt3b PE=1 SV=2	12319.1	12664	18776.2	12790.2	11792.1	10949.1	13624.5	10761.5
UID1517	Q3TES0	Q3TES0	Iqsec3	>sp|Q3TES0|IQEC3_MOUSE IQ motif and SEC7 domain-containing protein 3 OS=Mus musculus OX=10090 GN=Iqsec3 PE=1 SV=1	5948.68	6137.31	6082.04	6133.8	5877.18	5655.25	7155.38	5743.48
UID1518	Q3TFD2;Q3TFD2-2	Q3TFD2;Q3TFD2-2	Lpcat1	>sp|Q3TFD2|PCAT1_MOUSE Lysophosphatidylcholine acyltransferase 1 OS=Mus musculus OX=10090 GN=Lpcat1 PE=1 SV=1;>sp|Q3TFD2-2|PCAT1_MOUSE Isoform 2 of Lysophosphatidylcholine acyltransferase 1 OS=Mus musculus OX=10090 GN=Lpcat1	4015.41	4329.46	7931.96	4943.93	6720.21	6574.68	7048.52	5959.62
UID1519	Q3TFQ1	Q3TFQ1	Spryd7	>sp|Q3TFQ1|SPRY7_MOUSE SPRY domain-containing protein 7 OS=Mus musculus OX=10090 GN=Spryd7 PE=1 SV=2	7330.16	2617.06	8712.36	2315.59	4481.08	5227.77	2860.73	3790.83
UID1520	Q3TGW2	Q3TGW2	Eepd1	>sp|Q3TGW2|EEPD1_MOUSE Endonuclease/exonuclease/phosphatase family domain-containing protein 1 OS=Mus musculus OX=10090 GN=Eepd1 PE=1 SV=1	NaN	NaN	NaN	NaN	NaN	NaN	NaN	NaN
UID1521	Q3TH73;Q3TH73-2	Q3TH73;Q3TH73-2	Ttyh2	>sp|Q3TH73|TTYH2_MOUSE Protein tweety homolog 2 OS=Mus musculus OX=10090 GN=Ttyh2 PE=1 SV=1;>sp|Q3TH73-2|TTYH2_MOUSE Isoform 2 of Protein tweety homolog 2 OS=Mus musculus OX=10090 GN=Ttyh2	NaN	NaN	NaN	NaN	NaN	NaN	NaN	NaN
UID1522	Q3THE2	Q3THE2	Myl12b	>sp|Q3THE2|ML12B_MOUSE Myosin regulatory light chain 12B OS=Mus musculus OX=10090 GN=Myl12b PE=1 SV=2	36965.1	42288.3	152271	85899.2	31026.5	23562.2	28449.6	34226.2
UID1523	Q3THF9;Q3THF9-2	Q3THF9;Q3THF9-2	Coq10b	>sp|Q3THF9|CQ10B_MOUSE Coenzyme Q-binding protein COQ10 homolog B, mitochondrial OS=Mus musculus OX=10090 GN=Coq10b PE=1 SV=1;>sp|Q3THF9-2|CQ10B_MOUSE Isoform 2 of Coenzyme Q-binding protein COQ10 homolog B, mitochondrial OS=Mus musculus OX=10090 GN=Coq10b	1271.09	1821.75	8570.18	6165.37	6462.83	2065.13	1103.83	663.679
UID1524	Q3THG9	Q3THG9	Aarsd1	>sp|Q3THG9|AASD1_MOUSE Alanyl-tRNA editing protein Aarsd1 OS=Mus musculus OX=10090 GN=Aarsd1 PE=1 SV=2	2162.61	2333.82	3767.7	4106.81	3002.95	4128.41	2604.2	5104.16
UID1525	Q3THK7	Q3THK7	Gmps	>sp|Q3THK7|GUAA_MOUSE GMP synthase [glutamine-hydrolyzing] OS=Mus musculus OX=10090 GN=Gmps PE=1 SV=2	4019.48	3706.08	4169.44	2649.42	3921.94	3855.96	3347.16	3134.11
UID1526	Q3THS6	Q3THS6	Mat2a	>sp|Q3THS6|METK2_MOUSE S-adenosylmethionine synthase isoform type-2 OS=Mus musculus OX=10090 GN=Mat2a PE=1 SV=2	6696.89	5557.86	6661.06	6574.23	5386.1	5606.36	4865.87	6720.3
UID1527	Q3TIR1;Q3TIR1-2;Q3TIR1-3	Q3TIR1;Q3TIR1-2;Q3TIR1-3	Trappc13	>sp|Q3TIR1|TPC13_MOUSE Trafficking protein particle complex subunit 13 OS=Mus musculus OX=10090 GN=Trappc13 PE=2 SV=1;>sp|Q3TIR1-2|TPC13_MOUSE Isoform 2 of Trafficking protein particle complex subunit 13 OS=Mus musculus OX=10090 GN=Trappc13;>sp|Q3TIR1-3|TPC13_MOUSE Isoform 3 of Trafficking protein particle complex subunit 13 OS=Mus musculus OX=10090 GN=Trappc13	NaN	NaN	NaN	NaN	NaN	NaN	NaN	NaN
UID1528	Q3TIR3	Q3TIR3	Ric8a	>sp|Q3TIR3|RIC8A_MOUSE Synembryn-A OS=Mus musculus OX=10090 GN=Ric8a PE=1 SV=2	3785.37	3710.38	5084.49	4561.81	3767.93	5323.91	3956.85	4761.51
UID1529	Q3TIU4	Q3TIU4	Pde12	>sp|Q3TIU4|PDE12_MOUSE 2',5'-phosphodiesterase 12 OS=Mus musculus OX=10090 GN=Pde12 PE=1 SV=2	588.192	1523.49	1293.89	1090.16	638.62	1343.95	677.315	1126.51
UID1530	Q3TIV5;Q3TIV5-2	Q3TIV5;Q3TIV5-2	Zc3h15	>sp|Q3TIV5|ZC3HF_MOUSE Zinc finger CCCH domain-containing protein 15 OS=Mus musculus OX=10090 GN=Zc3h15 PE=1 SV=2;>sp|Q3TIV5-2|ZC3HF_MOUSE Isoform 2 of Zinc finger CCCH domain-containing protein 15 OS=Mus musculus OX=10090 GN=Zc3h15	17677.2	19288.2	30433.4	13860.8	22283.7	78229.5	77752.2	71121
UID1531	Q3TL44	Q3TL44	Nlrx1	>sp|Q3TL44|NLRX1_MOUSE NLR family member X1 OS=Mus musculus OX=10090 GN=Nlrx1 PE=1 SV=1	4376.85	4678.99	4558.3	4150.83	4631.63	4559.04	4535.63	4117.1
UID1532	Q3TLH4;Q3TLH4-5	Q3TLH4;Q3TLH4-5	Prrc2c	>sp|Q3TLH4|PRC2C_MOUSE Protein PRRC2C OS=Mus musculus OX=10090 GN=Prrc2c PE=1 SV=3;>sp|Q3TLH4-5|PRC2C_MOUSE Isoform 5 of Protein PRRC2C OS=Mus musculus OX=10090 GN=Prrc2c	NaN	NaN	NaN	NaN	NaN	NaN	NaN	NaN
UID1533	Q3TLI0	Q3TLI0	Trappc10	>sp|Q3TLI0|TPC10_MOUSE Trafficking protein particle complex subunit 10 OS=Mus musculus OX=10090 GN=Trappc10 PE=1 SV=2	4274.67	4020.48	3425.87	3159.76	3688.2	4390.41	4085.56	3672.54
UID1534	Q3TLP5;Q3TLP5-2	Q3TLP5;Q3TLP5-2	Echdc2	>sp|Q3TLP5|ECHD2_MOUSE Enoyl-CoA hydratase domain-containing protein 2, mitochondrial OS=Mus musculus OX=10090 GN=Echdc2 PE=1 SV=2;>sp|Q3TLP5-2|ECHD2_MOUSE Isoform 2 of Enoyl-CoA hydratase domain-containing protein 2, mitochondrial OS=Mus musculus OX=10090 GN=Echdc2	21182.1	18420.9	10959.6	9377.48	16276.8	19539.8	20317.7	12756.6
UID1535	Q3TMH2	Q3TMH2	Scrn3	>sp|Q3TMH2|SCRN3_MOUSE Secernin-3 OS=Mus musculus OX=10090 GN=Scrn3 PE=1 SV=1	3654.26	3728.17	3461.17	3792.04	3948.39	3237.47	2675.99	4256.82
UID1536	Q3TPE9;Q3TPE9-2	Q3TPE9;Q3TPE9-2	Ankmy2	>sp|Q3TPE9|ANKY2_MOUSE Ankyrin repeat and MYND domain-containing protein 2 OS=Mus musculus OX=10090 GN=Ankmy2 PE=1 SV=1;>sp|Q3TPE9-2|ANKY2_MOUSE Isoform 2 of Ankyrin repeat and MYND domain-containing protein 2 OS=Mus musculus OX=10090 GN=Ankmy2	1406.32	1073.62	2198.07	3189.39	1970.84	2599.28	1061.69	1718.1
UID1537	Q3TPX4	Q3TPX4	Exoc5	>sp|Q3TPX4|EXOC5_MOUSE Exocyst complex component 5 OS=Mus musculus OX=10090 GN=Exoc5 PE=1 SV=2	1728.21	1593.82	3981.94	2337.08	1930.47	2086.36	2293.64	1975.45
UID1538	Q3TQB2;Q3TQB2-2	Q3TQB2;Q3TQB2-2	Foxred1	>sp|Q3TQB2|FXRD1_MOUSE FAD-dependent oxidoreductase domain-containing protein 1 OS=Mus musculus OX=10090 GN=Foxred1 PE=1 SV=1;>sp|Q3TQB2-2|FXRD1_MOUSE Isoform 2 of FAD-dependent oxidoreductase domain-containing protein 1 OS=Mus musculus OX=10090 GN=Foxred1	6508.18	2237.52	2838.23	2709.6	2636.05	2889.24	2858.03	1059.48
UID1539	Q3TRM4;Q3TRM4-2;Q3TRM4-3;Q3TRM4-4	Q3TRM4;Q3TRM4-2;Q3TRM4-3;Q3TRM4-4	Pnpla6	>sp|Q3TRM4|PLPL6_MOUSE Neuropathy target esterase OS=Mus musculus OX=10090 GN=Pnpla6 PE=1 SV=2;>sp|Q3TRM4-2|PLPL6_MOUSE Isoform 2 of Neuropathy target esterase OS=Mus musculus OX=10090 GN=Pnpla6;>sp|Q3TRM4-3|PLPL6_MOUSE Isoform 3 of Neuropathy target esterase OS=Mus musculus OX=10090 GN=Pnpla6;>sp|Q3TRM4-4|PLPL6_MOUSE Isoform 4 of Neuropathy target esterase OS=Mus musculus OX=10090 GN=Pnpla6	NaN	NaN	NaN	NaN	NaN	NaN	NaN	NaN
UID1540	Q3TTY5	Q3TTY5	Krt2	>sp|Q3TTY5|K22E_MOUSE Keratin, type II cytoskeletal 2 epidermal OS=Mus musculus OX=10090 GN=Krt2 PE=1 SV=1	7712.57	7925	29649.1	27666.8	29514.8	5905.97	12545.2	12945.8
UID1541	Q3TUH1	Q3TUH1	Tamm41	>sp|Q3TUH1|TAM41_MOUSE Phosphatidate cytidylyltransferase, mitochondrial OS=Mus musculus OX=10090 GN=Tamm41 PE=1 SV=2	11691	11839	8779.95	8263.46	8839.73	8913.05	8728.15	8279.75
UID1542	Q3TVA9;Q3TVA9-2	Q3TVA9;Q3TVA9-2	Ccdc136	>sp|Q3TVA9|CC136_MOUSE Coiled-coil domain-containing protein 136 OS=Mus musculus OX=10090 GN=Ccdc136 PE=1 SV=2;>sp|Q3TVA9-2|CC136_MOUSE Isoform 2 of Coiled-coil domain-containing protein 136 OS=Mus musculus OX=10090 GN=Ccdc136	2927.55	2584.6	3517.41	5047.89	4009.49	3216.93	3473.85	2364.15
UID1543	Q3TW96	Q3TW96	Uap1l1	>sp|Q3TW96|UAP1L_MOUSE UDP-N-acetylhexosamine pyrophosphorylase-like protein 1 OS=Mus musculus OX=10090 GN=Uap1l1 PE=1 SV=1	9411.35	7723.05	7721.06	7332.42	7888.59	7261.36	6989.03	5584.21
UID1544	Q3TWI9	Q3TWI9	Tmem63b	>sp|Q3TWI9|CSCL2_MOUSE CSC1-like protein 2 OS=Mus musculus OX=10090 GN=Tmem63b PE=1 SV=1	13974.5	11778.6	6468.67	6255.43	8730.18	10653.7	8439.57	10246
UID1545	Q3TWL2	Q3TWL2	Pip4p1	>sp|Q3TWL2|PP4P1_MOUSE Type 1 phosphatidylinositol 4,5-bisphosphate 4-phosphatase OS=Mus musculus OX=10090 GN=Pip4p1 PE=1 SV=1	13556.5	16017.8	20371.8	19709.9	20021.1	22049.7	18506.8	19822.4
UID1546	Q3TWN3;Q3TWN3-2	Q3TWN3;Q3TWN3-2	Cnnm2	>sp|Q3TWN3|CNNM2_MOUSE Metal transporter CNNM2 OS=Mus musculus OX=10090 GN=Cnnm2 PE=1 SV=3;>sp|Q3TWN3-2|CNNM2_MOUSE Isoform 2 of Metal transporter CNNM2 OS=Mus musculus OX=10090 GN=Cnnm2	3574.67	3517.2	2875.8	2472.53	3126.28	2847.54	3210.68	2267.28
UID1547	Q3TXS7	Q3TXS7	Psmd1	>sp|Q3TXS7|PSMD1_MOUSE 26S proteasome non-ATPase regulatory subunit 1 OS=Mus musculus OX=10090 GN=Psmd1 PE=1 SV=1	3932.93	3733	5926.26	6910.02	5384.72	5000.9	4024.03	4340.31
UID1548	Q3TXX3;Q3TXX3-2	Q3TXX3;Q3TXX3-2	Zfyve27	>sp|Q3TXX3|ZFY27_MOUSE Protrudin OS=Mus musculus OX=10090 GN=Zfyve27 PE=1 SV=2;>sp|Q3TXX3-2|ZFY27_MOUSE Isoform 2 of Protrudin OS=Mus musculus OX=10090 GN=Zfyve27	NaN	NaN	NaN	NaN	NaN	NaN	NaN	NaN
UID1549	Q3TXX4	Q3TXX4	Slc17a7	>sp|Q3TXX4|VGLU1_MOUSE Vesicular glutamate transporter 1 OS=Mus musculus OX=10090 GN=Slc17a7 PE=1 SV=2	15997.4	19091.8	18879.3	16253.2	19736.1	21097.6	18529	19520.2
UID1550	Q3TY60-2	Q3TY60-2	Fam131b	>sp|Q3TY60-2|F131B_MOUSE Isoform 2 of Protein FAM131B OS=Mus musculus OX=10090 GN=Fam131b	8222.93	8436.84	6139.42	5924.24	6795.53	5867.39	7092.11	6851.82
UID1551	Q3TY86;Q3TY86-2	Q3TY86;Q3TY86-2	Aifm3	>sp|Q3TY86|AIFM3_MOUSE Apoptosis-inducing factor 3 OS=Mus musculus OX=10090 GN=Aifm3 PE=1 SV=1;>sp|Q3TY86-2|AIFM3_MOUSE Isoform 2 of Apoptosis-inducing factor 3 OS=Mus musculus OX=10090 GN=Aifm3	3573.87	2838.63	2789.91	2061.37	4139.9	4343.6	1853.22	2866.85
UID1552	Q3TY86-2	Q3TY86-2	Aifm3	>sp|Q3TY86-2|AIFM3_MOUSE Isoform 2 of Apoptosis-inducing factor 3 OS=Mus musculus OX=10090 GN=Aifm3	NaN	NaN	NaN	NaN	NaN	NaN	NaN	NaN
UID1553	Q3TYD4;Q3TYD4-2	Q3TYD4;Q3TYD4-2	Arsg	>sp|Q3TYD4|ARSG_MOUSE Arylsulfatase G OS=Mus musculus OX=10090 GN=Arsg PE=2 SV=1;>sp|Q3TYD4-2|ARSG_MOUSE Isoform 2 of Arylsulfatase G OS=Mus musculus OX=10090 GN=Arsg	4763.63	6986.43	1504.65	3775.75	1069.03	1885.74	1007.95	5520.85
UID1554	Q3TYD6	Q3TYD6	Lmtk2	>sp|Q3TYD6|LMTK2_MOUSE Serine/threonine-protein kinase LMTK2 OS=Mus musculus OX=10090 GN=Lmtk2 PE=1 SV=3	1819.39	1291.92	1223.69	1643.33	947.445	1476.16	893.317	1846.02
UID1555	Q3TYX3	Q3TYX3	Smyd5	>sp|Q3TYX3|SMYD5_MOUSE SET and MYND domain-containing protein 5 OS=Mus musculus OX=10090 GN=Smyd5 PE=1 SV=2	7496.58	6912.3	7670.05	8502.46	5795.99	7179.66	6142.28	8567.9
UID1556	Q3TZX3;Q922G0	Q3TZX3;Q922G0	Slc25a33;Slc25a36	>sp|Q3TZX3|S2533_MOUSE Solute carrier family 25 member 33 OS=Mus musculus OX=10090 GN=Slc25a33 PE=2 SV=1;>sp|Q922G0|S2536_MOUSE Solute carrier family 25 member 36 OS=Mus musculus OX=10090 GN=Slc25a36 PE=2 SV=1	31051.8	26535.2	44752.8	24993.5	44025.7	44556.8	31708.9	39397.5
UID1557	Q3TZZ7	Q3TZZ7	Esyt2	>sp|Q3TZZ7|ESYT2_MOUSE Extended synaptotagmin-2 OS=Mus musculus OX=10090 GN=Esyt2 PE=1 SV=1	3036.49	2000.62	3029.07	2396.82	1550.73	2632.65	1688.51	1962.72
UID1558	Q3U0D9;Q3U0D9-2;Q3U0D9-3;Q3U0D9-4	Q3U0D9;Q3U0D9-2;Q3U0D9-3;Q3U0D9-4	Hace1	>sp|Q3U0D9|HACE1_MOUSE E3 ubiquitin-protein ligase HACE1 OS=Mus musculus OX=10090 GN=Hace1 PE=1 SV=1;>sp|Q3U0D9-2|HACE1_MOUSE Isoform 2 of E3 ubiquitin-protein ligase HACE1 OS=Mus musculus OX=10090 GN=Hace1;>sp|Q3U0D9-3|HACE1_MOUSE Isoform 3 of E3 ubiquitin-protein ligase HACE1 OS=Mus musculus OX=10090 GN=Hace1;>sp|Q3U0D9-4|HACE1_MOUSE Isoform 4 of E3 ubiquitin-protein ligase HACE1 OS=Mus musculu…	1716.65	1383.64	3652.8	2594.02	4514.69	2295.24	1808.67	2168.57
UID1559	Q3U0M1	Q3U0M1	Trappc9	>sp|Q3U0M1|TPPC9_MOUSE Trafficking protein particle complex subunit 9 OS=Mus musculus OX=10090 GN=Trappc9 PE=1 SV=2	NaN	NaN	NaN	NaN	NaN	NaN	NaN	NaN
UID1560	Q3U0M1;Q3U0M1-2	Q3U0M1;Q3U0M1-2	Trappc9	>sp|Q3U0M1|TPPC9_MOUSE Trafficking protein particle complex subunit 9 OS=Mus musculus OX=10090 GN=Trappc9 PE=1 SV=2;>sp|Q3U0M1-2|TPPC9_MOUSE Isoform 2 of Trafficking protein particle complex subunit 9 OS=Mus musculus OX=10090 GN=Trappc9	2558.8	3044.09	3124.63	3765.71	4037.9	4252.15	3312.64	3745.79
UID1561	Q3U186	Q3U186	Rars2	>sp|Q3U186|SYRM_MOUSE Probable arginine--tRNA ligase, mitochondrial OS=Mus musculus OX=10090 GN=Rars2 PE=1 SV=1	2777.64	2342.21	5358.88	2676.45	3451.08	3501.15	3031.38	2617.04
UID1562	Q3U1J4	Q3U1J4	Ddb1	>sp|Q3U1J4|DDB1_MOUSE DNA damage-binding protein 1 OS=Mus musculus OX=10090 GN=Ddb1 PE=1 SV=2	3924.96	4693.41	7399.97	7174.76	5890.09	5868.31	4701.46	5485.81
UID1563	Q3U1V6;Q3U1V6-2	Q3U1V6;Q3U1V6-2	Uevld	>sp|Q3U1V6|UEVLD_MOUSE Ubiquitin-conjugating enzyme E2 variant 3 OS=Mus musculus OX=10090 GN=Uevld PE=1 SV=1;>sp|Q3U1V6-2|UEVLD_MOUSE Isoform 2 of Ubiquitin-conjugating enzyme E2 variant 3 OS=Mus musculus OX=10090 GN=Uevld	2530.74	2134.04	2663.08	2849.43	3222.49	2623.51	2883.82	3232.45
UID1564	Q3U1V8;Q66L42;Q8VDG6	Q3U1V8;Q66L42;Q8VDG6	Map3k9;Map3k10;Map3k21	>sp|Q3U1V8|M3K9_MOUSE Mitogen-activated protein kinase kinase kinase 9 OS=Mus musculus OX=10090 GN=Map3k9 PE=2 SV=2;>sp|Q66L42|M3K10_MOUSE Mitogen-activated protein kinase kinase kinase 10 OS=Mus musculus OX=10090 GN=Map3k10 PE=1 SV=2;>sp|Q8VDG6|M3K21_MOUSE Mitogen-activated protein kinase kinase kinase 21 OS=Mus musculus OX=10090 GN=Map3k21 PE=1 SV=2	1076.61	1543.02	1395.67	2000.3	991.596	2476.89	934.946	2086.77
UID1565	Q3U1Y4;Q3U1Y4-2;Q3U1Y4-3	Q3U1Y4;Q3U1Y4-2;Q3U1Y4-3	Dennd4b	>sp|Q3U1Y4|DEN4B_MOUSE DENN domain-containing protein 4B OS=Mus musculus OX=10090 GN=Dennd4b PE=1 SV=2;>sp|Q3U1Y4-2|DEN4B_MOUSE Isoform 2 of DENN domain-containing protein 4B OS=Mus musculus OX=10090 GN=Dennd4b;>sp|Q3U1Y4-3|DEN4B_MOUSE Isoform 3 of DENN domain-containing protein 4B OS=Mus musculus OX=10090 GN=Dennd4b	7586.89	4399.44	4500.33	4718.67	5254.88	1631.86	2205.89	2973.85
UID1566	Q3U213;Q3U213-2	Q3U213;Q3U213-2	Serac1	>sp|Q3U213|SRAC1_MOUSE Protein SERAC1 OS=Mus musculus OX=10090 GN=Serac1 PE=2 SV=1;>sp|Q3U213-2|SRAC1_MOUSE Isoform 2 of Protein SERAC1 OS=Mus musculus OX=10090 GN=Serac1	7030.67	3469.67	8317.81	4784.41	4994.46	6076.69	5488.73	3782.19
UID1567	Q3U214	Q3U214	Mast3	>sp|Q3U214|MAST3_MOUSE Microtubule-associated serine/threonine-protein kinase 3 OS=Mus musculus OX=10090 GN=Mast3 PE=1 SV=3	1443.22	1265.75	2338.23	1770.64	1154.65	1457.09	1537.76	1645.01
UID1568	Q3U276	Q3U276	Sdhaf1	>sp|Q3U276|SDHF1_MOUSE Succinate dehydrogenase assembly factor 1, mitochondrial OS=Mus musculus OX=10090 GN=Sdhaf1 PE=1 SV=1	25595.5	24543.1	25761.8	22500.7	23571.8	26802	26738	28320.2
UID1569	Q3U2A8	Q3U2A8	Vars2	>sp|Q3U2A8|SYVM_MOUSE Valine--tRNA ligase, mitochondrial OS=Mus musculus OX=10090 GN=Vars2 PE=1 SV=2	3709.17	3072.86	3134.97	2783.41	3714.78	3786.47	3726.32	3476.64
UID1570	Q3U2I3;Q3U2I3-2;Q3U2I3-3	Q3U2I3;Q3U2I3-2;Q3U2I3-3	Fam160a2	>sp|Q3U2I3|F16A2_MOUSE FTS and Hook-interacting protein OS=Mus musculus OX=10090 GN=Fam160a2 PE=1 SV=2;>sp|Q3U2I3-2|F16A2_MOUSE Isoform 2 of FTS and Hook-interacting protein OS=Mus musculus OX=10090 GN=Fam160a2;>sp|Q3U2I3-3|F16A2_MOUSE Isoform 3 of FTS and Hook-interacting protein OS=Mus musculus OX=10090 GN=Fam160a2	NaN	NaN	NaN	NaN	NaN	NaN	NaN	NaN
UID1571	Q3U308	Q3U308	Ctu2	>sp|Q3U308|CTU2_MOUSE Cytoplasmic tRNA 2-thiolation protein 2 OS=Mus musculus OX=10090 GN=Ctu2 PE=1 SV=1	975.202	3409.23	1695.09	1113.12	1829.56	2357.86	2652.94	1771.35
UID1572	Q3U3Q1;Q3U3Q1-2	Q3U3Q1;Q3U3Q1-2	Ulk3	>sp|Q3U3Q1|ULK3_MOUSE Serine/threonine-protein kinase ULK3 OS=Mus musculus OX=10090 GN=Ulk3 PE=2 SV=1;>sp|Q3U3Q1-2|ULK3_MOUSE Isoform 2 of Serine/threonine-protein kinase ULK3 OS=Mus musculus OX=10090 GN=Ulk3	NaN	NaN	NaN	NaN	NaN	NaN	NaN	NaN
UID1573	Q3U3Q1;Q3U3Q1-2;Q3U3Q1-3	Q3U3Q1;Q3U3Q1-2;Q3U3Q1-3	Ulk3	>sp|Q3U3Q1|ULK3_MOUSE Serine/threonine-protein kinase ULK3 OS=Mus musculus OX=10090 GN=Ulk3 PE=2 SV=1;>sp|Q3U3Q1-2|ULK3_MOUSE Isoform 2 of Serine/threonine-protein kinase ULK3 OS=Mus musculus OX=10090 GN=Ulk3;>sp|Q3U3Q1-3|ULK3_MOUSE Isoform 3 of Serine/threonine-protein kinase ULK3 OS=Mus musculus OX=10090 GN=Ulk3	1458.9	2090.93	2079.44	2003.15	3319.12	2713.01	803.849	706.982
UID1574	Q3U487	Q3U487	Hectd3	>sp|Q3U487|HECD3_MOUSE E3 ubiquitin-protein ligase HECTD3 OS=Mus musculus OX=10090 GN=Hectd3 PE=1 SV=2	7244.91	5763.02	3893.35	3501.05	3923.77	4673.31	5665.99	4472.09
UID1575	Q3U4G3	Q3U4G3	Xxylt1	>sp|Q3U4G3|XXLT1_MOUSE Xyloside xylosyltransferase 1 OS=Mus musculus OX=10090 GN=Xxylt1 PE=1 SV=2	46353.4	52856.9	44761.9	38414.5	55936.2	46276.1	48275	49624.4
UID1576	Q3U5C7	Q3U5C7	Prickle1	>sp|Q3U5C7|PRIC1_MOUSE Prickle-like protein 1 OS=Mus musculus OX=10090 GN=Prickle1 PE=1 SV=1	2514.6	1745.78	1976.3	3383.13	2181.25	1271.62	2343.5	1970.78
UID1577	Q3U5Q7	Q3U5Q7	Cmpk2	>sp|Q3U5Q7|CMPK2_MOUSE UMP-CMP kinase 2, mitochondrial OS=Mus musculus OX=10090 GN=Cmpk2 PE=1 SV=2	8704.22	8123.42	8261.49	7870.48	9656.55	8963.79	8378.45	8602.76
UID1578	Q3U7R1	Q3U7R1	Esyt1	>sp|Q3U7R1|ESYT1_MOUSE Extended synaptotagmin-1 OS=Mus musculus OX=10090 GN=Esyt1 PE=1 SV=2	NaN	NaN	NaN	NaN	NaN	NaN	NaN	NaN
UID1579	Q3U7R1;Q3U7R1-2	Q3U7R1;Q3U7R1-2	Esyt1	>sp|Q3U7R1|ESYT1_MOUSE Extended synaptotagmin-1 OS=Mus musculus OX=10090 GN=Esyt1 PE=1 SV=2;>sp|Q3U7R1-2|ESYT1_MOUSE Isoform 2 of Extended synaptotagmin-1 OS=Mus musculus OX=10090 GN=Esyt1	1368.97	1962.04	4643.13	5081.82	4644.11	4332.22	3415.79	2702.78
UID1580	Q3U7U3	Q3U7U3	Fbxo7	>sp|Q3U7U3|FBX7_MOUSE F-box only protein 7 OS=Mus musculus OX=10090 GN=Fbxo7 PE=1 SV=2	24265.7	21383.8	13453.1	13037.8	17151.1	14701	20072.5	15614.9
UID1581	Q3UDE2	Q3UDE2	Ttll12	>sp|Q3UDE2|TTL12_MOUSE Tubulin--tyrosine ligase-like protein 12 OS=Mus musculus OX=10090 GN=Ttll12 PE=1 SV=1	4962.62	3608.15	3149.29	3032.82	2561.09	3426.34	4061.32	3397.42
UID1582	Q3UDP0	Q3UDP0	Wdr41	>sp|Q3UDP0|WDR41_MOUSE WD repeat-containing protein 41 OS=Mus musculus OX=10090 GN=Wdr41 PE=1 SV=1	1790.37	942.598	1323.19	1062.65	1535.92	1206.08	1297.49	872.061
UID1583	Q3UE31	Q3UE31		>sp|Q3UE31|K0930_MOUSE Uncharacterized protein KIAA0930 homolog OS=Mus musculus OX=10090 PE=1 SV=2	4870.26	5865.09	3938.35	4047.9	6495.07	5274.23	6178.07	5029.68
UID1584	Q3UE37	Q3UE37	Ube2z	>sp|Q3UE37|UBE2Z_MOUSE Ubiquitin-conjugating enzyme E2 Z OS=Mus musculus OX=10090 GN=Ube2z PE=1 SV=2	9382.21	7841.05	7894.89	5476.1	5981.64	5845.49	6056.73	4403.74
UID1585	Q3UEB3;Q3UEB3-2;Q3UEB3-3	Q3UEB3;Q3UEB3-2;Q3UEB3-3	Puf60	>sp|Q3UEB3|PUF60_MOUSE Poly(U)-binding-splicing factor PUF60 OS=Mus musculus OX=10090 GN=Puf60 PE=1 SV=2;>sp|Q3UEB3-2|PUF60_MOUSE Isoform 2 of Poly(U)-binding-splicing factor PUF60 OS=Mus musculus OX=10090 GN=Puf60;>sp|Q3UEB3-3|PUF60_MOUSE Isoform 3 of Poly(U)-binding-splicing factor PUF60 OS=Mus musculus OX=10090 GN=Puf60	NaN	NaN	NaN	NaN	NaN	NaN	NaN	NaN
UID1586	Q3UEZ8	Q3UEZ8	Slc10a4	>sp|Q3UEZ8|NTCP4_MOUSE Sodium/bile acid cotransporter 4 OS=Mus musculus OX=10090 GN=Slc10a4 PE=2 SV=1	2811.76	2728.31	1694.78	2306.95	1745.33	2034.88	1910.65	1342
UID1587	Q3UFF7	Q3UFF7	Lyplal1	>sp|Q3UFF7|LYPL1_MOUSE Lysophospholipase-like protein 1 OS=Mus musculus OX=10090 GN=Lyplal1 PE=1 SV=3	6407	6283.94	8608.06	8169.92	7862.6	7793.15	5940.76	6492.01
UID1588	Q3UFK8	Q3UFK8	Frmd8	>sp|Q3UFK8|FRMD8_MOUSE FERM domain-containing protein 8 OS=Mus musculus OX=10090 GN=Frmd8 PE=1 SV=2	5407.24	4448.72	3808.9	4462.24	3336.66	3277.12	4320.26	3532.46
UID1589	Q3UFS0;Q3UFS0-2;Q3UFS0-3	Q3UFS0;Q3UFS0-2;Q3UFS0-3	Zyg11b	>sp|Q3UFS0|ZY11B_MOUSE Protein zyg-11 homolog B OS=Mus musculus OX=10090 GN=Zyg11b PE=1 SV=2;>sp|Q3UFS0-2|ZY11B_MOUSE Isoform 2 of Protein zyg-11 homolog B OS=Mus musculus OX=10090 GN=Zyg11b;>sp|Q3UFS0-3|ZY11B_MOUSE Isoform 3 of Protein zyg-11 homolog B OS=Mus musculus OX=10090 GN=Zyg11b	2521.88	1794.08	2337.29	1981.08	1209.04	1722.52	1790.36	1405.4
UID1590	Q3UFT3;Q3UFT3-2	Q3UFT3;Q3UFT3-2	Garem1	>sp|Q3UFT3|GARE1_MOUSE GRB2-associated and regulator of MAPK protein OS=Mus musculus OX=10090 GN=Garem1 PE=1 SV=2;>sp|Q3UFT3-2|GARE1_MOUSE Isoform 2 of GRB2-associated and regulator of MAPK protein OS=Mus musculus OX=10090 GN=Garem1	2248.61	1050.8	4206.61	2397.5	3170.3	2327.65	2788.59	1743.8
UID1591	Q3UFY7;Q3UFY7-4	Q3UFY7;Q3UFY7-4	Nt5c3b	>sp|Q3UFY7|5NT3B_MOUSE 7-methylguanosine phosphate-specific 5'-nucleotidase OS=Mus musculus OX=10090 GN=Nt5c3b PE=1 SV=3;>sp|Q3UFY7-4|5NT3B_MOUSE Isoform 4 of 7-methylguanosine phosphate-specific 5'-nucleotidase OS=Mus musculus OX=10090 GN=Nt5c3b	3213.56	3483.28	3199.85	2058.78	2072.47	2235.36	1844.48	2535.27
UID1592	Q3UFY8	Q3UFY8	Trmt10c	>sp|Q3UFY8|TM10C_MOUSE tRNA methyltransferase 10 homolog C OS=Mus musculus OX=10090 GN=Trmt10c PE=1 SV=2	9785.78	5166.89	5901.71	3191.33	4922.76	3696.6	4218.37	2793.13
UID1593	Q3UGC7;Q66JS6	Q3UGC7;Q66JS6	Eif3j1;Eif3j2	>sp|Q3UGC7|EI3JA_MOUSE Eukaryotic translation initiation factor 3 subunit J-A OS=Mus musculus OX=10090 GN=Eif3j1 PE=2 SV=1;>sp|Q66JS6|EI3JB_MOUSE Eukaryotic translation initiation factor 3 subunit J-B OS=Mus musculus OX=10090 GN=Eif3j2 PE=1 SV=1	2632.98	2550.1	4031.48	3285	2447.93	2382.56	1933.62	3284.64
UID1594	Q3UGR5	Q3UGR5	Hdhd2	>sp|Q3UGR5|HDHD2_MOUSE Haloacid dehalogenase-like hydrolase domain-containing protein 2 OS=Mus musculus OX=10090 GN=Hdhd2 PE=1 SV=2	19656.7	24237.3	14762	20199.3	17902.5	19006.3	17699.7	17942.2
UID1595	Q3UGX3	Q3UGX3	Nat8l	>sp|Q3UGX3|NAT8L_MOUSE N-acetylaspartate synthetase OS=Mus musculus OX=10090 GN=Nat8l PE=1 SV=1	4270.14	640.595	6704.23	6793.09	1490.05	3933.65	4620.07	5923.85
UID1596	Q3UGY8	Q3UGY8	Arfgef3	>sp|Q3UGY8|BIG3_MOUSE Brefeldin A-inhibited guanine nucleotide-exchange protein 3 OS=Mus musculus OX=10090 GN=Arfgef3 PE=1 SV=1	2906.64	3599.09	3892.87	4125.5	3358.06	3863.65	2910.25	3745.09
UID1597	Q3UH60	Q3UH60	Dip2b	>sp|Q3UH60|DIP2B_MOUSE Disco-interacting protein 2 homolog B OS=Mus musculus OX=10090 GN=Dip2b PE=1 SV=1	3064.96	2863.41	3473.97	3047.46	3396.2	3064.78	3231.23	3136.25
UID1598	Q3UH66;Q3UH66-2;Q3UH66-3;Q3UH66-4;Q3UH66-5;Q3UH66-6;Q3UH66-7	Q3UH66;Q3UH66-2;Q3UH66-3;Q3UH66-4;Q3UH66-5;Q3UH66-6;Q3UH66-7	Wnk2	>sp|Q3UH66|WNK2_MOUSE Serine/threonine-protein kinase WNK2 OS=Mus musculus OX=10090 GN=Wnk2 PE=1 SV=2;>sp|Q3UH66-2|WNK2_MOUSE Isoform 2 of Serine/threonine-protein kinase WNK2 OS=Mus musculus OX=10090 GN=Wnk2;>sp|Q3UH66-3|WNK2_MOUSE Isoform 3 of Serine/threonine-protein kinase WNK2 OS=Mus musculus OX=10090 GN=Wnk2;>sp|Q3UH66-4|WNK2_MOUSE Isoform 4 of Serine/threonine-protein kinase WNK2 OS=Mus mu…	5373.29	4347.56	5309.64	4828.46	4416.37	4872.99	4216.06	4500.35
UID1599	Q3UH66-3;Q3UH66-4;Q3UH66-5;Q3UH66-6;Q3UH66-7	Q3UH66-3;Q3UH66-4;Q3UH66-5;Q3UH66-6;Q3UH66-7	Wnk2	>sp|Q3UH66-3|WNK2_MOUSE Isoform 3 of Serine/threonine-protein kinase WNK2 OS=Mus musculus OX=10090 GN=Wnk2;>sp|Q3UH66-4|WNK2_MOUSE Isoform 4 of Serine/threonine-protein kinase WNK2 OS=Mus musculus OX=10090 GN=Wnk2;>sp|Q3UH66-5|WNK2_MOUSE Isoform 5 of Serine/threonine-protein kinase WNK2 OS=Mus musculus OX=10090 GN=Wnk2;>sp|Q3UH66-6|WNK2_MOUSE Isoform 6 of Serine/threonine-protein kinase WNK2 OS=M…	NaN	NaN	NaN	NaN	NaN	NaN	NaN	NaN
UID1600	Q3UH68	Q3UH68	Limch1	>sp|Q3UH68|LIMC1_MOUSE LIM and calponin homology domains-containing protein 1 OS=Mus musculus OX=10090 GN=Limch1 PE=1 SV=2	1732.19	1212.06	2038.38	1934.87	1672.07	1874.28	2132.52	2739.01
UID1601	Q3UH93	Q3UH93	Plxnd1	>sp|Q3UH93|PLXD1_MOUSE Plexin-D1 OS=Mus musculus OX=10090 GN=Plxnd1 PE=1 SV=1	3567.06	2384.61	4116.74	4199.99	3360.46	3067.09	2925.45	2883.77
UID1602	Q3UH99-2	Q3UH99-2	Shisa6	>sp|Q3UH99-2|SHSA6_MOUSE Isoform 2 of Protein shisa-6 OS=Mus musculus OX=10090 GN=Shisa6	5155.96	6005.88	2509.08	2536.68	3929.8	5278.92	3740.55	5644.9
UID1603	Q3UHB1	Q3UHB1	Nt5dc3	>sp|Q3UHB1|NT5D3_MOUSE 5'-nucleotidase domain-containing protein 3 OS=Mus musculus OX=10090 GN=Nt5dc3 PE=1 SV=1	14766.2	14692.6	21437.3	19480.7	17657.5	19112.8	17822	22391.7
UID1604	Q3UHB8	Q3UHB8	Ccdc177	>sp|Q3UHB8|CC177_MOUSE Coiled-coil domain-containing protein 177 OS=Mus musculus OX=10090 GN=Ccdc177 PE=1 SV=1	6673.33	5910.58	5732.68	6237.98	4364.77	4490.2	4403.83	5021.24
UID1605	Q3UHC7;Q3UHC7-2	Q3UHC7;Q3UHC7-2	Dab2ip	>sp|Q3UHC7|DAB2P_MOUSE Disabled homolog 2-interacting protein OS=Mus musculus OX=10090 GN=Dab2ip PE=1 SV=1;>sp|Q3UHC7-2|DAB2P_MOUSE Isoform 2 of Disabled homolog 2-interacting protein OS=Mus musculus OX=10090 GN=Dab2ip	7691.98	7318.98	10742	8516.5	7953.35	9116.15	8146.43	7954.69
UID1606	Q3UHD1	Q3UHD1	Adgrb1	>sp|Q3UHD1|AGRB1_MOUSE Adhesion G protein-coupled receptor B1 OS=Mus musculus OX=10090 GN=Adgrb1 PE=1 SV=1	5615.64	4200.85	6852.33	5866.42	4967.71	5407.3	4281.94	3751.47
UID1607	Q3UHD2	Q3UHD2	Gfod1	>sp|Q3UHD2|GFOD1_MOUSE Glucose-fructose oxidoreductase domain-containing protein 1 OS=Mus musculus OX=10090 GN=Gfod1 PE=1 SV=1	1979.34	1726.49	6501.4	2637.31	2864.11	4752.32	1939.1	4248.27
UID1608	Q3UHD3;Q3UHD3-3	Q3UHD3;Q3UHD3-3	Mtus2	>sp|Q3UHD3|MTUS2_MOUSE Microtubule-associated tumor suppressor candidate 2 homolog OS=Mus musculus OX=10090 GN=Mtus2 PE=1 SV=1;>sp|Q3UHD3-3|MTUS2_MOUSE Isoform 3 of Microtubule-associated tumor suppressor candidate 2 homolog OS=Mus musculus OX=10090 GN=Mtus2	1641.26	1962.01	1471.77	617.64	805.658	1583.54	909.207	555.704
UID1609	Q3UHD6;Q3UHD6-2	Q3UHD6;Q3UHD6-2	Snx27	>sp|Q3UHD6|SNX27_MOUSE Sorting nexin-27 OS=Mus musculus OX=10090 GN=Snx27 PE=1 SV=2;>sp|Q3UHD6-2|SNX27_MOUSE Isoform 2 of Sorting nexin-27 OS=Mus musculus OX=10090 GN=Snx27	4864.99	4204.19	5282.58	5319.58	4264.46	4153.85	4254.02	3488.79
UID1610	Q3UHD9	Q3UHD9	Agap2	>sp|Q3UHD9|AGAP2_MOUSE Arf-GAP with GTPase, ANK repeat and PH domain-containing protein 2 OS=Mus musculus OX=10090 GN=Agap2 PE=1 SV=1	9552.71	9298.74	8893.52	8355	9019.69	9867.71	9757.93	10203.7
UID1611	Q3UHE1;Q3UHE1-2	Q3UHE1;Q3UHE1-2	Pitpnm3	>sp|Q3UHE1|PITM3_MOUSE Membrane-associated phosphatidylinositol transfer protein 3 OS=Mus musculus OX=10090 GN=Pitpnm3 PE=1 SV=2;>sp|Q3UHE1-2|PITM3_MOUSE Isoform 2 of Membrane-associated phosphatidylinositol transfer protein 3 OS=Mus musculus OX=10090 GN=Pitpnm3	2309.52	1903.61	1992.07	2095.82	2373.54	1779.82	2123.45	2291.62
UID1612	Q3UHG7;Q3UHG7-2	Q3UHG7;Q3UHG7-2	Dennd11	>sp|Q3UHG7|DEN11_MOUSE DENN domain-containing protein 11 OS=Mus musculus OX=10090 GN=Dennd11 PE=2 SV=1;>sp|Q3UHG7-2|DEN11_MOUSE Isoform 2 of DENN domain-containing protein 11 OS=Mus musculus OX=10090 GN=Dennd11	NaN	NaN	NaN	NaN	NaN	NaN	NaN	NaN
UID1613	Q3UHH2	Q3UHH2	Slc22a23	>sp|Q3UHH2|S22AN_MOUSE Solute carrier family 22 member 23 OS=Mus musculus OX=10090 GN=Slc22a23 PE=2 SV=1	2461.41	2404.59	2527.01	2355.93	2331.92	3082.14	2009.11	1736.32
UID1614	Q3UHI4	Q3UHI4	Tmed8	>sp|Q3UHI4|TMED8_MOUSE Protein TMED8 OS=Mus musculus OX=10090 GN=Tmed8 PE=2 SV=1	854.551	1224.76	2055.51	1646.75	779.35	1640.11	3472.74	1374.76
UID1615	Q3UHJ0;Q3UHJ0-2	Q3UHJ0;Q3UHJ0-2	Aak1	>sp|Q3UHJ0|AAK1_MOUSE AP2-associated protein kinase 1 OS=Mus musculus OX=10090 GN=Aak1 PE=1 SV=2;>sp|Q3UHJ0-2|AAK1_MOUSE Isoform 2 of AP2-associated protein kinase 1 OS=Mus musculus OX=10090 GN=Aak1	11567	12054.3	12406	16312.5	11295	13606.5	13398.3	13674.5
UID1616	Q3UHK1	Q3UHK1	Slc2a13	>sp|Q3UHK1|MYCT_MOUSE Proton myo-inositol cotransporter OS=Mus musculus OX=10090 GN=Slc2a13 PE=1 SV=2	7310.91	6253.35	4934.84	4941.28	6217.11	5554.63	6754.51	5406.43
UID1617	Q3UHK6-3;Q3UHK6-4	Q3UHK6-3;Q3UHK6-4	Tenm4	>sp|Q3UHK6-3|TEN4_MOUSE Isoform 3 of Teneurin-4 OS=Mus musculus OX=10090 GN=Tenm4;>sp|Q3UHK6-4|TEN4_MOUSE Isoform 4 of Teneurin-4 OS=Mus musculus OX=10090 GN=Tenm4	3539.56	2508.67	4247.94	3320.78	3822.59	3476.3	3831.55	3346.47
UID1618	Q3UHK6-4	Q3UHK6-4	Tenm4	>sp|Q3UHK6-4|TEN4_MOUSE Isoform 4 of Teneurin-4 OS=Mus musculus OX=10090 GN=Tenm4	NaN	NaN	NaN	NaN	NaN	NaN	NaN	NaN
UID1619	Q3UHL1	Q3UHL1	Camkv	>sp|Q3UHL1|CAMKV_MOUSE CaM kinase-like vesicle-associated protein OS=Mus musculus OX=10090 GN=Camkv PE=1 SV=2	7488.99	7857.14	13881.5	11876.1	10371.6	9074.61	7766.11	7466.73
UID1620	Q3UHX2	Q3UHX2	Pdap1	>sp|Q3UHX2|HAP28_MOUSE 28 kDa heat- and acid-stable phosphoprotein OS=Mus musculus OX=10090 GN=Pdap1 PE=1 SV=1	2142.56	2624.54	3023.68	2734.45	2005.34	2448.95	2039.97	1981.47
UID1621	Q3UI43	Q3UI43	Babam1	>sp|Q3UI43|BABA1_MOUSE BRISC and BRCA1-A complex member 1 OS=Mus musculus OX=10090 GN=Babam1 PE=1 SV=1	NaN	NaN	NaN	NaN	NaN	NaN	NaN	NaN
UID1622	Q3UIU2	Q3UIU2	Ndufb6	>sp|Q3UIU2|NDUB6_MOUSE NADH dehydrogenase [ubiquinone] 1 beta subcomplex subunit 6 OS=Mus musculus OX=10090 GN=Ndufb6 PE=1 SV=3	29098.7	31422.9	23957.3	19210.9	26727.6	28421.3	26874.8	22726.9
UID1623	Q3UJB9;Q3UJB9-2	Q3UJB9;Q3UJB9-2	Edc4	>sp|Q3UJB9|EDC4_MOUSE Enhancer of mRNA-decapping protein 4 OS=Mus musculus OX=10090 GN=Edc4 PE=1 SV=2;>sp|Q3UJB9-2|EDC4_MOUSE Isoform 2 of Enhancer of mRNA-decapping protein 4 OS=Mus musculus OX=10090 GN=Edc4	1936.11	1683.41	1037.82	2420.46	965.726	2831.28	931.923	4301.35
UID1624	Q3UJD6;Q3UJD6-2	Q3UJD6;Q3UJD6-2	Usp19	>sp|Q3UJD6|UBP19_MOUSE Ubiquitin carboxyl-terminal hydrolase 19 OS=Mus musculus OX=10090 GN=Usp19 PE=1 SV=1;>sp|Q3UJD6-2|UBP19_MOUSE Isoform 2 of Ubiquitin carboxyl-terminal hydrolase 19 OS=Mus musculus OX=10090 GN=Usp19	NaN	NaN	NaN	NaN	NaN	NaN	NaN	NaN
UID1625	Q3UJP5	Q3UJP5		>sp|Q3UJP5|CH037_MOUSE Protein C8orf37 homolog OS=Mus musculus OX=10090 PE=1 SV=1	3523.68	2370.48	3295.21	3119.23	2416.18	1683.13	1366.3	1846.31
UID1626	Q3UJU9	Q3UJU9	Rmdn3	>sp|Q3UJU9|RMD3_MOUSE Regulator of microtubule dynamics protein 3 OS=Mus musculus OX=10090 GN=Rmdn3 PE=1 SV=2	5567.71	5281.81	7308.84	5015.48	5922.15	5586.72	4779.79	5092.86
UID1627	Q3UKC1	Q3UKC1	Tax1bp1	>sp|Q3UKC1|TAXB1_MOUSE Tax1-binding protein 1 homolog OS=Mus musculus OX=10090 GN=Tax1bp1 PE=1 SV=2	5654.04	2701.97	4646.23	10699	625.943	3750.02	435.355	2313.07
UID1628	Q3UL36;Q3UL36-2	Q3UL36;Q3UL36-2	Arglu1	>sp|Q3UL36|ARGL1_MOUSE Arginine and glutamate-rich protein 1 OS=Mus musculus OX=10090 GN=Arglu1 PE=1 SV=2;>sp|Q3UL36-2|ARGL1_MOUSE Isoform 2 of Arginine and glutamate-rich protein 1 OS=Mus musculus OX=10090 GN=Arglu1	327109	321859	391115	471991	289049	205591	218240	312614
UID1629	Q3ULD5	Q3ULD5	Mccc2	>sp|Q3ULD5|MCCB_MOUSE Methylcrotonoyl-CoA carboxylase beta chain, mitochondrial OS=Mus musculus OX=10090 GN=Mccc2 PE=1 SV=1	11298.3	10687.1	8194.28	8813.82	9043.3	10494.1	11300.5	10014.1
UID1630	Q3ULF4	Q3ULF4	Spg7	>sp|Q3ULF4|SPG7_MOUSE Paraplegin OS=Mus musculus OX=10090 GN=Spg7 PE=1 SV=1	4107.26	2971.41	3924.45	3954.23	4548.56	5237.81	4912.14	4408.68
UID1631	Q3ULJ0;Q3ULJ0-2	Q3ULJ0;Q3ULJ0-2	Gpd1l	>sp|Q3ULJ0|GPD1L_MOUSE Glycerol-3-phosphate dehydrogenase 1-like protein OS=Mus musculus OX=10090 GN=Gpd1l PE=1 SV=2;>sp|Q3ULJ0-2|GPD1L_MOUSE Isoform 2 of Glycerol-3-phosphate dehydrogenase 1-like protein OS=Mus musculus OX=10090 GN=Gpd1l	7649.04	8351.77	10037.7	11326.6	9761.26	10363.6	9328.99	8391.19
UID1632	Q3UM45	Q3UM45	Ppp1r7	>sp|Q3UM45|PP1R7_MOUSE Protein phosphatase 1 regulatory subunit 7 OS=Mus musculus OX=10090 GN=Ppp1r7 PE=1 SV=2	11549.1	12773.2	14384.6	14757	11234.2	11946.2	12307.8	15461.9
UID1633	Q3UMB5	Q3UMB5	Smcr8	>sp|Q3UMB5|SMCR8_MOUSE Guanine nucleotide exchange protein SMCR8 OS=Mus musculus OX=10090 GN=Smcr8 PE=1 SV=2	3963.65	2708.21	2463.33	2893.23	3252.41	2627.39	3196.17	2883.7
UID1634	Q3UMB9	Q3UMB9	Washc4	>sp|Q3UMB9|WASC4_MOUSE WASH complex subunit 4 OS=Mus musculus OX=10090 GN=Washc4 PE=1 SV=2	3151.13	1980.57	1962.33	2142.69	2857.03	3162.21	2780.9	3561.52
UID1635	Q3UMF9	Q3UMF9	Faxc	>sp|Q3UMF9|FAXC_MOUSE Failed axon connections homolog OS=Mus musculus OX=10090 GN=Faxc PE=2 SV=1	NaN	NaN	NaN	NaN	NaN	NaN	NaN	NaN
UID1636	Q3UMM4	Q3UMM4	Cdk10	>sp|Q3UMM4|CDK10_MOUSE Cyclin-dependent kinase 10 OS=Mus musculus OX=10090 GN=Cdk10 PE=1 SV=1	178112	185447	145226	123207	158152	152976	155352	142997
UID1637	Q3UMR5	Q3UMR5	Mcu	>sp|Q3UMR5|MCU_MOUSE Calcium uniporter protein, mitochondrial OS=Mus musculus OX=10090 GN=Mcu PE=1 SV=2	9596.08	9575.62	12789	9440.39	11443.7	12846.1	9810.8	9397.54
UID1638	Q3UMT1	Q3UMT1	Ppp1r12c	>sp|Q3UMT1|PP12C_MOUSE Protein phosphatase 1 regulatory subunit 12C OS=Mus musculus OX=10090 GN=Ppp1r12c PE=1 SV=1	1134.77	1935.82	2633.53	2889.22	1900.1	1620.68	1266.55	1798.79
UID1639	Q3UMY5;Q3UMY5-2;Q3UMY5-3;Q3UMY5-4	Q3UMY5;Q3UMY5-2;Q3UMY5-3;Q3UMY5-4	Eml4	>sp|Q3UMY5|EMAL4_MOUSE Echinoderm microtubule-associated protein-like 4 OS=Mus musculus OX=10090 GN=Eml4 PE=1 SV=1;>sp|Q3UMY5-2|EMAL4_MOUSE Isoform 2 of Echinoderm microtubule-associated protein-like 4 OS=Mus musculus OX=10090 GN=Eml4;>sp|Q3UMY5-3|EMAL4_MOUSE Isoform 3 of Echinoderm microtubule-associated protein-like 4 OS=Mus musculus OX=10090 GN=Eml4;>sp|Q3UMY5-4|EMAL4_MOUSE Isoform 4 of Echino…	1592.71	1187.73	1747.11	1016.29	1672.99	1140.38	1142.84	974.18
UID1640	Q3UN02	Q3UN02	Lclat1	>sp|Q3UN02|LCLT1_MOUSE Lysocardiolipin acyltransferase 1 OS=Mus musculus OX=10090 GN=Lclat1 PE=1 SV=2	24753.4	3328.76	1155.47	751.521	1772.54	1165.39	1973.93	1336.75
UID1641	Q3UN04	Q3UN04	Usp30	>sp|Q3UN04|UBP30_MOUSE Ubiquitin carboxyl-terminal hydrolase 30 OS=Mus musculus OX=10090 GN=Usp30 PE=1 SV=1	15016.1	15222.2	11757	11796.2	11293.1	16862.3	10449.7	12782.5
UID1642	Q3UN16	Q3UN16	Gpr162	>sp|Q3UN16|GP162_MOUSE Probable G-protein coupled receptor 162 OS=Mus musculus OX=10090 GN=Gpr162 PE=1 SV=2	1528.45	1583.35	1235.21	2116.95	2234.17	1719.14	2375.51	1910.01
UID1643	Q3UN90	Q3UN90	Lyrm9	>sp|Q3UN90|LYRM9_MOUSE LYR motif-containing protein 9 OS=Mus musculus OX=10090 GN=Lyrm9 PE=3 SV=1	NaN	NaN	NaN	NaN	NaN	NaN	NaN	NaN
UID1644	Q3UNH4	Q3UNH4	Gprin1	>sp|Q3UNH4|GRIN1_MOUSE G protein-regulated inducer of neurite outgrowth 1 OS=Mus musculus OX=10090 GN=Gprin1 PE=1 SV=2	4538.58	3560.82	6460.9	5885.01	5806.82	4598.74	4850.46	3549.72
UID1645	Q3UNZ8	Q3UNZ8	Cryzl2	>sp|Q3UNZ8|QORL2_MOUSE Quinone oxidoreductase-like protein 2 OS=Mus musculus OX=10090 GN=Cryzl2 PE=1 SV=1	3116.74	3183.84	4796.58	6180.77	4463.1	3864.9	3809.72	3999.22
UID1646	Q3UPH1	Q3UPH1	Prrc1	>sp|Q3UPH1|PRRC1_MOUSE Protein PRRC1 OS=Mus musculus OX=10090 GN=Prrc1 PE=1 SV=1	1100.1	1576.68	3003.61	3948.03	2482.01	1134.98	902.828	1197.32
UID1647	Q3UPL0;Q3UPL0-2	Q3UPL0;Q3UPL0-2	Sec31a	>sp|Q3UPL0|SC31A_MOUSE Protein transport protein Sec31A OS=Mus musculus OX=10090 GN=Sec31a PE=1 SV=2;>sp|Q3UPL0-2|SC31A_MOUSE Isoform 2 of Protein transport protein Sec31A OS=Mus musculus OX=10090 GN=Sec31a	3296.48	2855.24	3137.11	3061.81	2690.09	3217.69	3239.48	3203.62
UID1648	Q3UQ44	Q3UQ44	Iqgap2	>sp|Q3UQ44|IQGA2_MOUSE Ras GTPase-activating-like protein IQGAP2 OS=Mus musculus OX=10090 GN=Iqgap2 PE=1 SV=2	909.865	1635.57	1105.37	1478.07	804.991	1451.04	759.002	1541.96
UID1649	Q3UQ84	Q3UQ84	Tars2	>sp|Q3UQ84|SYTM_MOUSE Threonine--tRNA ligase, mitochondrial OS=Mus musculus OX=10090 GN=Tars2 PE=1 SV=1	6093.56	5796.3	6553.77	5733.98	7698.81	6151.55	7204.86	4816.29
UID1650	Q3UR70	Q3UR70	Tgfbrap1	>sp|Q3UR70|TGFA1_MOUSE Transforming growth factor-beta receptor-associated protein 1 OS=Mus musculus OX=10090 GN=Tgfbrap1 PE=1 SV=1	1383.25	846.38	2902.72	991.938	1251.71	1239.28	1545.12	1183.39
UID1651	Q3URD3;Q3URD3-2	Q3URD3;Q3URD3-2	Slmap	>sp|Q3URD3|SLMAP_MOUSE Sarcolemmal membrane-associated protein OS=Mus musculus OX=10090 GN=Slmap PE=1 SV=2;>sp|Q3URD3-2|SLMAP_MOUSE Isoform 2 of Sarcolemmal membrane-associated protein OS=Mus musculus OX=10090 GN=Slmap	3211.27	3375.76	4697.96	3166.62	2906.48	3229.04	2824.41	2983.48
UID1652	Q3URE1	Q3URE1	Acsf3	>sp|Q3URE1|ACSF3_MOUSE Malonate--CoA ligase ACSF3, mitochondrial OS=Mus musculus OX=10090 GN=Acsf3 PE=1 SV=2	4948.25	3266.52	5708.62	4518.21	5040.94	4693.99	5161.69	3973.13
UID1653	Q3URE9	Q3URE9	Lingo2	>sp|Q3URE9|LIGO2_MOUSE Leucine-rich repeat and immunoglobulin-like domain-containing nogo receptor-interacting protein 2 OS=Mus musculus OX=10090 GN=Lingo2 PE=2 SV=1	2613.61	2652.8	3862.87	4158.07	6468.19	2814.06	2753.45	1780.85
UID1654	Q3URF8	Q3URF8	Kctd21	>sp|Q3URF8|KCD21_MOUSE BTB/POZ domain-containing protein KCTD21 OS=Mus musculus OX=10090 GN=Kctd21 PE=1 SV=1	NaN	NaN	NaN	NaN	NaN	NaN	NaN	NaN
UID1655	Q3URF8;Q5M956;Q5M956-2	Q3URF8;Q5M956;Q5M956-2	Kctd21;Kctd1;Kctd1	>sp|Q3URF8|KCD21_MOUSE BTB/POZ domain-containing protein KCTD21 OS=Mus musculus OX=10090 GN=Kctd21 PE=1 SV=1;>sp|Q5M956|KCTD1_MOUSE BTB/POZ domain-containing protein KCTD1 OS=Mus musculus OX=10090 GN=Kctd1 PE=1 SV=1;>sp|Q5M956-2|KCTD1_MOUSE Isoform 2 of BTB/POZ domain-containing protein KCTD1 OS=Mus musculus OX=10090 GN=Kctd1	5618.55	5117.23	5377.7	7255.41	7862.3	7947.38	7988.41	5888.79
UID1656	Q3URS9;Q3URS9-2	Q3URS9;Q3URS9-2	Ccdc51	>sp|Q3URS9|MITOK_MOUSE Mitochondrial potassium channel OS=Mus musculus OX=10090 GN=Ccdc51 PE=1 SV=1;>sp|Q3URS9-2|MITOK_MOUSE Isoform 2 of Mitochondrial potassium channel OS=Mus musculus OX=10090 GN=Ccdc51	5684.73	5714.7	4452.59	3769.3	4469.85	4370.87	4813.27	3855.23
UID1657	Q3USB7	Q3USB7	Plcl1	>sp|Q3USB7|PLCL1_MOUSE Inactive phospholipase C-like protein 1 OS=Mus musculus OX=10090 GN=Plcl1 PE=1 SV=3	2220.67	2145.34	3048.7	3291.83	2908.1	2521.34	2669.03	2444.2
UID1658	Q3UTH8;Q3UTH8-2;Q3UTH8-4	Q3UTH8;Q3UTH8-2;Q3UTH8-4	Arhgef9	>sp|Q3UTH8|ARHG9_MOUSE Rho guanine nucleotide exchange factor 9 OS=Mus musculus OX=10090 GN=Arhgef9 PE=1 SV=1;>sp|Q3UTH8-2|ARHG9_MOUSE Isoform 2 of Rho guanine nucleotide exchange factor 9 OS=Mus musculus OX=10090 GN=Arhgef9;>sp|Q3UTH8-4|ARHG9_MOUSE Isoform 4 of Rho guanine nucleotide exchange factor 9 OS=Mus musculus OX=10090 GN=Arhgef9	7371	7342.79	9246.06	7497.99	6913.38	5771.06	5084.4	4889.17
UID1659	Q3UTJ2-2	Q3UTJ2-2	Sorbs2	>sp|Q3UTJ2-2|SRBS2_MOUSE Isoform 2 of Sorbin and SH3 domain-containing protein 2 OS=Mus musculus OX=10090 GN=Sorbs2	7551.04	7950.27	8202.39	7809.01	7506.95	8894.44	8310.13	9243.12
UID1660	Q3UTQ8	Q3UTQ8	Cdkl5	>sp|Q3UTQ8|CDKL5_MOUSE Cyclin-dependent kinase-like 5 OS=Mus musculus OX=10090 GN=Cdkl5 PE=1 SV=1	2151.83	2152.25	2442.89	2330.25	2289.9	2441.28	2239.26	2046.65
UID1661	Q3UTZ3	Q3UTZ3	MAP11	>sp|Q3UTZ3|MA11_MOUSE Microtubule-associated protein 11 OS=Mus musculus OX=10090 GN=MAP11 PE=1 SV=1	3633.08	1735.88	5976.4	2336.99	1996.36	2978.55	1823.75	1768.52
UID1662	Q3UU96	Q3UU96	Cdc42bpa	>sp|Q3UU96|MRCKA_MOUSE Serine/threonine-protein kinase MRCK alpha OS=Mus musculus OX=10090 GN=Cdc42bpa PE=1 SV=2	1544.48	2061.3	2340.73	1867.93	2091.77	1977.05	1766.61	1742.86
UID1663	Q3UUF8	Q3UUF8	Ankrd34b	>sp|Q3UUF8|AN34B_MOUSE Ankyrin repeat domain-containing protein 34B OS=Mus musculus OX=10090 GN=Ankrd34b PE=1 SV=1	1012.25	1450.78	1735.27	9773.05	657.932	1384.59	697.798	1160.58
UID1664	Q3UUG6;Q3UUG6-2	Q3UUG6;Q3UUG6-2	Tbc1d24	>sp|Q3UUG6|TBC24_MOUSE TBC1 domain family member 24 OS=Mus musculus OX=10090 GN=Tbc1d24 PE=1 SV=2;>sp|Q3UUG6-2|TBC24_MOUSE Isoform 2 of TBC1 domain family member 24 OS=Mus musculus OX=10090 GN=Tbc1d24	5907.82	5338.07	5074.72	5256.44	5725.82	5862.06	6143.67	5405.29
UID1665	Q3UUI3	Q3UUI3	Them4	>sp|Q3UUI3|THEM4_MOUSE Acyl-coenzyme A thioesterase THEM4 OS=Mus musculus OX=10090 GN=Them4 PE=1 SV=1	15116.3	15703.1	13426.3	13983.7	14616.4	15108.7	15695.5	14133.5
UID1666	Q3UUJ4;Q3UUJ4-2;Q3UUJ4-3	Q3UUJ4;Q3UUJ4-2;Q3UUJ4-3	Strada	>sp|Q3UUJ4|STRAA_MOUSE STE20-related kinase adapter protein alpha OS=Mus musculus OX=10090 GN=Strada PE=1 SV=1;>sp|Q3UUJ4-2|STRAA_MOUSE Isoform 2 of STE20-related kinase adapter protein alpha OS=Mus musculus OX=10090 GN=Strada;>sp|Q3UUJ4-3|STRAA_MOUSE Isoform 3 of STE20-related kinase adapter protein alpha OS=Mus musculus OX=10090 GN=Strada	NaN	NaN	NaN	NaN	NaN	NaN	NaN	NaN
UID1667	Q3UUQ7	Q3UUQ7	Pgap1	>sp|Q3UUQ7|PGAP1_MOUSE GPI inositol-deacylase OS=Mus musculus OX=10090 GN=Pgap1 PE=1 SV=3	3320.7	4096.44	3535.49	3629.69	4095.2	3281.62	3307.05	3000.38
UID1668	Q3UV17	Q3UV17	Krt76	>sp|Q3UV17|K22O_MOUSE Keratin, type II cytoskeletal 2 oral OS=Mus musculus OX=10090 GN=Krt76 PE=1 SV=1	31762.7	26398.2	69369.8	85692.5	85915.4	16739.3	43751.8	27141
UID1669	Q3UV70	Q3UV70	Pdp1	>sp|Q3UV70|PDP1_MOUSE [Pyruvate dehydrogenase [acetyl-transferring]]-phosphatase 1, mitochondrial OS=Mus musculus OX=10090 GN=Pdp1 PE=1 SV=1	7527.19	7540.19	10885.7	9124.77	9736.17	9476.87	9798.25	9069.08
UID1670	Q3UVC0	Q3UVC0	Ksr2	>sp|Q3UVC0|KSR2_MOUSE Kinase suppressor of Ras 2 OS=Mus musculus OX=10090 GN=Ksr2 PE=1 SV=2	NaN	NaN	NaN	NaN	NaN	NaN	NaN	NaN
UID1671	Q3UVG3	Q3UVG3	Fam91a1	>sp|Q3UVG3|F91A1_MOUSE Protein FAM91A1 OS=Mus musculus OX=10090 GN=Fam91a1 PE=1 SV=1	1964.86	2163.24	2910.74	1963.51	1396.49	2449.99	2028.25	3093.33
UID1672	Q3UVK0	Q3UVK0	Ermp1	>sp|Q3UVK0|ERMP1_MOUSE Endoplasmic reticulum metallopeptidase 1 OS=Mus musculus OX=10090 GN=Ermp1 PE=1 SV=2	1029.44	3128.34	2538.18	1782.38	8706.44	2302.51	1359.33	2252.91
UID1673	Q3UVL4	Q3UVL4	Vps51	>sp|Q3UVL4|VPS51_MOUSE Vacuolar protein sorting-associated protein 51 homolog OS=Mus musculus OX=10090 GN=Vps51 PE=1 SV=2	2370.68	2690.84	4132.88	3996.89	4434.49	4498.93	4305.01	3491.74
UID1674	Q3UVX5	Q3UVX5	Grm5	>sp|Q3UVX5|GRM5_MOUSE Metabotropic glutamate receptor 5 OS=Mus musculus OX=10090 GN=Grm5 PE=1 SV=2	5511.52	4183.38	6101.67	5665.57	6163.62	5561.48	5870.97	4919.87
UID1675	Q3UX10	Q3UX10	Tubal3	>sp|Q3UX10|TBAL3_MOUSE Tubulin alpha chain-like 3 OS=Mus musculus OX=10090 GN=Tubal3 PE=2 SV=2	1360.34	1949.66	7468.4	5689.47	3010.35	595.366	1181.34	710.28
UID1676	Q3UX61;Q9QY36	Q3UX61;Q9QY36	Naa11;Naa10	>sp|Q3UX61|NAA11_MOUSE N-alpha-acetyltransferase 11 OS=Mus musculus OX=10090 GN=Naa11 PE=1 SV=1;>sp|Q9QY36|NAA10_MOUSE N-alpha-acetyltransferase 10 OS=Mus musculus OX=10090 GN=Naa10 PE=1 SV=1	NaN	NaN	NaN	NaN	NaN	NaN	NaN	NaN
UID1677	Q3UXZ6	Q3UXZ6	Fam81a	>sp|Q3UXZ6|FA81A_MOUSE Protein FAM81A OS=Mus musculus OX=10090 GN=Fam81a PE=1 SV=2	3136.03	2651.08	4738	3965.93	4471.29	3870.7	3185.16	2614.54
UID1678	Q3UYC0	Q3UYC0	Ppm1h	>sp|Q3UYC0|PPM1H_MOUSE Protein phosphatase 1H OS=Mus musculus OX=10090 GN=Ppm1h PE=1 SV=1	10163.5	9743.79	10782.6	9670.05	8308.7	9811.28	8801.74	7981.14
UID1679	Q3UYG8	Q3UYG8	Macrod2	>sp|Q3UYG8|MACD2_MOUSE ADP-ribose glycohydrolase MACROD2 OS=Mus musculus OX=10090 GN=Macrod2 PE=1 SV=1	2518.69	2182.37	4057.99	2836.79	2730.14	1724.54	1654.9	1813.97
UID1680	Q3UYH7	Q3UYH7	Adrbk2	>sp|Q3UYH7|ARBK2_MOUSE Beta-adrenergic receptor kinase 2 OS=Mus musculus OX=10090 GN=Adrbk2 PE=1 SV=2	4493.58	5293.89	3175.1	3988.36	3972.69	4322.64	3381.4	4803.96
UID1681	Q3UZ39-2	Q3UZ39-2	Lrrfip1	>sp|Q3UZ39-2|LRRF1_MOUSE Isoform 2 of Leucine-rich repeat flightless-interacting protein 1 OS=Mus musculus OX=10090 GN=Lrrfip1	2767.08	2081.07	2184.9	1462.14	2234.14	1891.18	2230.61	2106.73
UID1682	Q3UZP4	Q3UZP4	Svip	>sp|Q3UZP4|SVIP_MOUSE Small VCP/p97-interacting protein OS=Mus musculus OX=10090 GN=Svip PE=3 SV=1	4790.85	4143.1	3771.54	1935.07	4692.43	4406.76	5377.37	3131.42
UID1683	Q3V038	Q3V038	Ttc9	>sp|Q3V038|TTC9A_MOUSE Tetratricopeptide repeat protein 9A OS=Mus musculus OX=10090 GN=Ttc9 PE=1 SV=1	NaN	NaN	NaN	NaN	NaN	NaN	NaN	NaN
UID1684	Q3V0G7;Q3V0G7-2	Q3V0G7;Q3V0G7-2	Garnl3	>sp|Q3V0G7|GARL3_MOUSE GTPase-activating Rap/Ran-GAP domain-like protein 3 OS=Mus musculus OX=10090 GN=Garnl3 PE=1 SV=1;>sp|Q3V0G7-2|GARL3_MOUSE Isoform 2 of GTPase-activating Rap/Ran-GAP domain-like protein 3 OS=Mus musculus OX=10090 GN=Garnl3	1331.49	1872.33	1416.19	1949.42	1094.67	2457.24	1302.36	1378.91
UID1685	Q3V0I2	Q3V0I2	Prr7	>sp|Q3V0I2|PRR7_MOUSE Proline-rich protein 7 OS=Mus musculus OX=10090 GN=Prr7 PE=1 SV=1	9803.21	11435.7	8744.11	7511.54	7804.98	10726.3	8626.83	7682.48
UID1686	Q3V0K9	Q3V0K9	Pls1	>sp|Q3V0K9|PLSI_MOUSE Plastin-1 OS=Mus musculus OX=10090 GN=Pls1 PE=1 SV=1	26926.8	1331.06	20178.3	1725.52	19354.7	19073.2	806.515	1800.12
UID1687	Q3V132	Q3V132	Slc25a31	>sp|Q3V132|ADT4_MOUSE ADP/ATP translocase 4 OS=Mus musculus OX=10090 GN=Slc25a31 PE=1 SV=1	34025.4	47579.3	138362	109564	81468.8	88771.4	82944.7	55317.4
UID1688	Q3V1L4	Q3V1L4	Nt5c2	>sp|Q3V1L4|5NTC_MOUSE Cytosolic purine 5'-nucleotidase OS=Mus musculus OX=10090 GN=Nt5c2 PE=1 SV=2	3625.86	2575.63	3189.56	2695.1	2417.78	3197.46	2071.15	2273.67
UID1689	Q3V1U8	Q3V1U8	Elmod1	>sp|Q3V1U8|ELMD1_MOUSE ELMO domain-containing protein 1 OS=Mus musculus OX=10090 GN=Elmod1 PE=1 SV=2	2228.19	1777.46	2538.59	1685.4	2718.28	1984.14	2318.16	2330.04
UID1690	Q3V384	Q3V384	Afg1l	>sp|Q3V384|AFG1L_MOUSE AFG1-like ATPase OS=Mus musculus OX=10090 GN=Afg1l PE=1 SV=1	4811.84	3183.61	7270.78	6620.46	5015.43	3694.17	4292.29	3276.44
UID1691	Q3V3Q7	Q3V3Q7	Pacs2	>sp|Q3V3Q7|PACS2_MOUSE Phosphofurin acidic cluster sorting protein 2 OS=Mus musculus OX=10090 GN=Pacs2 PE=1 SV=2	7481.29	6662.65	2027.72	2451.34	5400.69	6989.41	6347.31	4643.2
UID1692	Q3V3R1	Q3V3R1	Mthfd1l	>sp|Q3V3R1|C1TM_MOUSE Monofunctional C1-tetrahydrofolate synthase, mitochondrial OS=Mus musculus OX=10090 GN=Mthfd1l PE=1 SV=2	9180.61	8781.09	10507.1	10782.5	9733.62	10292.6	10231.6	9268.15
UID1693	Q3V3V9;Q3V3V9-2	Q3V3V9;Q3V3V9-2	Carmil2	>sp|Q3V3V9|CARL2_MOUSE Capping protein, Arp2/3 and myosin-I linker protein 2 OS=Mus musculus OX=10090 GN=Carmil2 PE=1 SV=2;>sp|Q3V3V9-2|CARL2_MOUSE Isoform 2 of Capping protein, Arp2/3 and myosin-I linker protein 2 OS=Mus musculus OX=10090 GN=Carmil2	2551.88	2888.53	4752.54	3564.58	2855.37	2795.67	2919.98	3499.95
UID1694	Q3ZK22	Q3ZK22	Vezt	>sp|Q3ZK22|VEZA_MOUSE Vezatin OS=Mus musculus OX=10090 GN=Vezt PE=1 SV=2	NaN	NaN	NaN	NaN	NaN	NaN	NaN	NaN
UID1695	Q499E0	Q499E0	Brinp3	>sp|Q499E0|BRNP3_MOUSE BMP/retinoic acid-inducible neural-specific protein 3 OS=Mus musculus OX=10090 GN=Brinp3 PE=2 SV=2	5829.69	7138.41	4771.63	2978.88	5418.33	4471.2	4901.37	5845.55
UID1696	Q499X9	Q499X9	Mars2	>sp|Q499X9|SYMM_MOUSE Methionine--tRNA ligase, mitochondrial OS=Mus musculus OX=10090 GN=Mars2 PE=1 SV=2	3451.15	3112.71	6040.33	4987.49	6589.8	6781.95	6034.82	4375.55
UID1697	Q4ACU6	Q4ACU6	Shank3	>sp|Q4ACU6|SHAN3_MOUSE SH3 and multiple ankyrin repeat domains protein 3 OS=Mus musculus OX=10090 GN=Shank3 PE=1 SV=3	10933.3	11647.9	10329	9582.88	9354.3	12420.9	10998.1	11225.4
UID1698	Q4ACU6-9	Q4ACU6-9	Shank3	>sp|Q4ACU6-9|SHAN3_MOUSE Isoform 8 of SH3 and multiple ankyrin repeat domains protein 3 OS=Mus musculus OX=10090 GN=Shank3	NaN	NaN	NaN	NaN	NaN	NaN	NaN	NaN
UID1699	Q4JIM5	Q4JIM5	Abl2	>sp|Q4JIM5|ABL2_MOUSE Tyrosine-protein kinase ABL2 OS=Mus musculus OX=10090 GN=Abl2 PE=1 SV=1	3294.29	2839.08	2416.2	1933.27	2857.44	2496.07	2510.73	2420.07
UID1700	Q4KML4	Q4KML4	Abracl	>sp|Q4KML4|ABRAL_MOUSE Costars family protein ABRACL OS=Mus musculus OX=10090 GN=Abracl PE=1 SV=1	4941.06	3132.42	6243.79	5203.57	5174.53	7392.19	3644.6	3037.43
UID1701	Q4KMM3	Q4KMM3	Oxr1	>sp|Q4KMM3|OXR1_MOUSE Oxidation resistance protein 1 OS=Mus musculus OX=10090 GN=Oxr1 PE=1 SV=3	9386.72	8325.83	11055.5	10100.2	7920.12	8564.78	7992.58	9588.25
UID1702	Q4KUS2	Q4KUS2	Unc13a	>sp|Q4KUS2|UN13A_MOUSE Protein unc-13 homolog A OS=Mus musculus OX=10090 GN=Unc13a PE=1 SV=3	5399.87	5116.61	6187.35	5903.01	6029.1	7039.62	6246.56	5482.91
UID1703	Q4PJX1;Q4PJX1-3	Q4PJX1;Q4PJX1-3	Odr4	>sp|Q4PJX1|ODR4_MOUSE Protein odr-4 homolog OS=Mus musculus OX=10090 GN=Odr4 PE=1 SV=2;>sp|Q4PJX1-3|ODR4_MOUSE Isoform 3 of Protein odr-4 homolog OS=Mus musculus OX=10090 GN=Odr4	1113.67	1074.27	4215.14	1851.67	2278.07	1011.03	1200.06	1409.21
UID1704	Q4PNJ2	Q4PNJ2	Nkain2	>sp|Q4PNJ2|NKAI2_MOUSE Sodium/potassium-transporting ATPase subunit beta-1-interacting protein 2 OS=Mus musculus OX=10090 GN=Nkain2 PE=1 SV=2	6091.15	6104.42	2314.56	571.613	4651.63	6932.1	7379.67	2429.92
UID1705	Q4QQM4	Q4QQM4	Trp53i11	>sp|Q4QQM4|P5I11_MOUSE Tumor protein p53-inducible protein 11 OS=Mus musculus OX=10090 GN=Trp53i11 PE=1 SV=1	2401.31	2033.78	2189.93	2057.96	1996.05	2279.24	2197.94	1808.19
UID1706	Q4QQM5;Q4QQM5-3	Q4QQM5;Q4QQM5-3	Miga1	>sp|Q4QQM5|MIGA1_MOUSE Mitoguardin 1 OS=Mus musculus OX=10090 GN=Miga1 PE=1 SV=1;>sp|Q4QQM5-3|MIGA1_MOUSE Isoform 3 of Mitoguardin 1 OS=Mus musculus OX=10090 GN=Miga1	2905.08	2795.24	2751.83	2087.83	2068.43	2370.36	2066.76	2015.74
UID1707	Q4V9Z5-2;Q4V9Z5-3	Q4V9Z5-2;Q4V9Z5-3	Sez6l2	>sp|Q4V9Z5-2|SE6L2_MOUSE Isoform 2 of Seizure 6-like protein 2 OS=Mus musculus OX=10090 GN=Sez6l2;>sp|Q4V9Z5-3|SE6L2_MOUSE Isoform 3 of Seizure 6-like protein 2 OS=Mus musculus OX=10090 GN=Sez6l2	5950.11	7393.91	9518.27	5602	6977.89	5893.49	7033.49	7827.35
UID1708	Q4VAA2;Q4VAA2-2	Q4VAA2;Q4VAA2-2	Cdv3	>sp|Q4VAA2|CDV3_MOUSE Protein CDV3 OS=Mus musculus OX=10090 GN=Cdv3 PE=1 SV=2;>sp|Q4VAA2-2|CDV3_MOUSE Isoform 2 of Protein CDV3 OS=Mus musculus OX=10090 GN=Cdv3	8174.04	10359.8	10926.7	14677.3	8498.41	8946.93	8012.8	8096.78
UID1709	Q4VAE3	Q4VAE3	Tmem65	>sp|Q4VAE3|TMM65_MOUSE Transmembrane protein 65 OS=Mus musculus OX=10090 GN=Tmem65 PE=1 SV=1	24160.9	18923.2	38011.6	24098.2	32192.7	28854.8	25105.4	19180.8
UID1710	Q4VBD2	Q4VBD2	Tapt1	>sp|Q4VBD2|TAPT1_MOUSE Transmembrane anterior posterior transformation protein 1 OS=Mus musculus OX=10090 GN=Tapt1 PE=1 SV=2	2627.5	2040.43	1435.67	1777.61	2972.77	2387.13	2875.91	2285.34
UID1711	Q4VC33;Q4VC33-2	Q4VC33;Q4VC33-2	Maea	>sp|Q4VC33|MAEA_MOUSE E3 ubiquitin-protein transferase MAEA OS=Mus musculus OX=10090 GN=Maea PE=1 SV=1;>sp|Q4VC33-2|MAEA_MOUSE Isoform 2 of E3 ubiquitin-protein transferase MAEA OS=Mus musculus OX=10090 GN=Maea	839.706	1203.48	2313.08	4421.12	773.4	1364.26	729.215	1627.59
UID1712	Q501J2	Q501J2	Antkmt	>sp|Q501J2|ANKMT_MOUSE Adenine nucleotide translocase lysine N-methyltransferase OS=Mus musculus OX=10090 GN=Antkmt PE=1 SV=1	6515.17	7935.82	3305.08	4993.39	4283.76	5748.19	4138.38	5941.09
UID1713	Q501J6	Q501J6	Ddx17	>sp|Q501J6|DDX17_MOUSE Probable ATP-dependent RNA helicase DDX17 OS=Mus musculus OX=10090 GN=Ddx17 PE=1 SV=1	1681.57	2199.38	1296.17	4436.96	1694.75	1620.98	2395.26	2436.74
UID1714	Q505B7	Q505B7	Zbtb8os	>sp|Q505B7|ARCH_MOUSE Protein archease OS=Mus musculus OX=10090 GN=Zbtb8os PE=1 SV=2	NaN	NaN	NaN	NaN	NaN	NaN	NaN	NaN
UID1715	Q505B7;Q505B7-2	Q505B7;Q505B7-2	Zbtb8os	>sp|Q505B7|ARCH_MOUSE Protein archease OS=Mus musculus OX=10090 GN=Zbtb8os PE=1 SV=2;>sp|Q505B7-2|ARCH_MOUSE Isoform 2 of Protein archease OS=Mus musculus OX=10090 GN=Zbtb8os	892.484	1279.13	3624.68	1658.2	822.011	1450.01	775.049	1729.89
UID1716	Q505D1	Q505D1	Ankrd28	>sp|Q505D1|ANR28_MOUSE Serine/threonine-protein phosphatase 6 regulatory ankyrin repeat subunit A OS=Mus musculus OX=10090 GN=Ankrd28 PE=1 SV=1	1350.78	902.486	5450.37	3090.02	3745.98	3572.8	2378.38	2108.35
UID1717	Q505D7	Q505D7	Opa3	>sp|Q505D7|OPA3_MOUSE Optic atrophy 3 protein homolog OS=Mus musculus OX=10090 GN=Opa3 PE=1 SV=1	88848.3	87145.5	95435.6	77815.5	102774	75518.5	70785.8	50073.9
UID1718	Q505F5	Q505F5	Lrrc47	>sp|Q505F5|LRC47_MOUSE Leucine-rich repeat-containing protein 47 OS=Mus musculus OX=10090 GN=Lrrc47 PE=1 SV=1	7071.38	6457.38	6185.19	5087.64	5993.83	6068	6282.84	4721.71
UID1719	Q50H33	Q50H33	Kctd8	>sp|Q50H33|KCTD8_MOUSE BTB/POZ domain-containing protein KCTD8 OS=Mus musculus OX=10090 GN=Kctd8 PE=1 SV=1	7324.69	7652.84	6409.72	6237.24	6764.26	5565.48	6719.97	7014.34
UID1720	Q52KF3;Q52KF3-2;Q52KF3-3	Q52KF3;Q52KF3-2;Q52KF3-3	Spire1	>sp|Q52KF3|SPIR1_MOUSE Protein spire homolog 1 OS=Mus musculus OX=10090 GN=Spire1 PE=1 SV=1;>sp|Q52KF3-2|SPIR1_MOUSE Isoform 2 of Protein spire homolog 1 OS=Mus musculus OX=10090 GN=Spire1;>sp|Q52KF3-3|SPIR1_MOUSE Isoform 3 of Protein spire homolog 1 OS=Mus musculus OX=10090 GN=Spire1	11155.5	10597.2	6658.9	6252.14	7370.6	8932.47	10310.2	10499.5
UID1721	Q52KR3;Q52KR3-2;Q52KR3-3;Q52KR3-4;Q52KR3-6	Q52KR3;Q52KR3-2;Q52KR3-3;Q52KR3-4;Q52KR3-6	Prune2	>sp|Q52KR3|PRUN2_MOUSE Protein prune homolog 2 OS=Mus musculus OX=10090 GN=Prune2 PE=1 SV=2;>sp|Q52KR3-2|PRUN2_MOUSE Isoform 2 of Protein prune homolog 2 OS=Mus musculus OX=10090 GN=Prune2;>sp|Q52KR3-3|PRUN2_MOUSE Isoform 3 of Protein prune homolog 2 OS=Mus musculus OX=10090 GN=Prune2;>sp|Q52KR3-4|PRUN2_MOUSE Isoform 4 of Protein prune homolog 2 OS=Mus musculus OX=10090 GN=Prune2;>sp|Q52KR3-6|PRU…	2268.08	1683.63	8862.41	5262.4	2438.25	1996.29	1986.19	1840.07
UID1722	Q566J8	Q566J8	Coq8b	>sp|Q566J8|COQ8B_MOUSE Atypical kinase COQ8B, mitochondrial OS=Mus musculus OX=10090 GN=Coq8b PE=1 SV=1	3663.65	2213.03	2039.92	2803.72	2389.69	3146.39	2399.98	2761.04
UID1723	Q56A07	Q56A07	Scn2b	>sp|Q56A07|SCN2B_MOUSE Sodium channel subunit beta-2 OS=Mus musculus OX=10090 GN=Scn2b PE=1 SV=1	6085.97	5405.03	5031.53	5041.29	8211.31	6607.39	5890.32	6160.07
UID1724	Q570Y9;Q570Y9-3	Q570Y9;Q570Y9-3	Deptor	>sp|Q570Y9|DPTOR_MOUSE DEP domain-containing mTOR-interacting protein OS=Mus musculus OX=10090 GN=Deptor PE=1 SV=2;>sp|Q570Y9-3|DPTOR_MOUSE Isoform 3 of DEP domain-containing mTOR-interacting protein OS=Mus musculus OX=10090 GN=Deptor	1717.03	662.912	3418.07	713.784	1439.88	2894.9	1527.13	684.207
UID1725	Q571E4	Q571E4	Galns	>sp|Q571E4|GALNS_MOUSE N-acetylgalactosamine-6-sulfatase OS=Mus musculus OX=10090 GN=Galns PE=1 SV=2	9269.51	1301.19	1519.04	4117.98	3196.3	720.714	610.218	1014.92
UID1726	Q571F8	Q571F8	Gls2	>sp|Q571F8|GLSL_MOUSE Glutaminase liver isoform, mitochondrial OS=Mus musculus OX=10090 GN=Gls2 PE=1 SV=2	909.974	966.121	701.947	1818.13	987.988	3042.16	1047.85	1742.79
UID1727	Q571K4	Q571K4	Tab3	>sp|Q571K4|TAB3_MOUSE TGF-beta-activated kinase 1 and MAP3K7-binding protein 3 OS=Mus musculus OX=10090 GN=Tab3 PE=1 SV=2	NaN	NaN	NaN	NaN	NaN	NaN	NaN	NaN
UID1728	Q58A65;Q58A65-2;Q58A65-5	Q58A65;Q58A65-2;Q58A65-5	Spag9	>sp|Q58A65|JIP4_MOUSE C-Jun-amino-terminal kinase-interacting protein 4 OS=Mus musculus OX=10090 GN=Spag9 PE=1 SV=2;>sp|Q58A65-2|JIP4_MOUSE Isoform 2 of C-Jun-amino-terminal kinase-interacting protein 4 OS=Mus musculus OX=10090 GN=Spag9;>sp|Q58A65-5|JIP4_MOUSE Isoform 5 of C-Jun-amino-terminal kinase-interacting protein 4 OS=Mus musculus OX=10090 GN=Spag9	3306.32	1843.73	2568.42	2855.65	1865.34	2071.01	1977.28	2256.44
UID1729	Q58A65-2;Q58A65-5	Q58A65-2;Q58A65-5	Spag9	>sp|Q58A65-2|JIP4_MOUSE Isoform 2 of C-Jun-amino-terminal kinase-interacting protein 4 OS=Mus musculus OX=10090 GN=Spag9;>sp|Q58A65-5|JIP4_MOUSE Isoform 5 of C-Jun-amino-terminal kinase-interacting protein 4 OS=Mus musculus OX=10090 GN=Spag9	NaN	NaN	NaN	NaN	NaN	NaN	NaN	NaN
UID1730	Q59J78	Q59J78	Ndufaf2	>sp|Q59J78|NDUF2_MOUSE NADH dehydrogenase [ubiquinone] 1 alpha subcomplex assembly factor 2 OS=Mus musculus OX=10090 GN=Ndufaf2 PE=1 SV=1	10521.9	8579.75	11678.8	9545.74	12340.7	11060.9	9990.43	6769.65
UID1731	Q5BL07;Q5BL07-2	Q5BL07;Q5BL07-2	Pex1	>sp|Q5BL07|PEX1_MOUSE Peroxisome biogenesis factor 1 OS=Mus musculus OX=10090 GN=Pex1 PE=1 SV=2;>sp|Q5BL07-2|PEX1_MOUSE Isoform 2 of Peroxisome biogenesis factor 1 OS=Mus musculus OX=10090 GN=Pex1	NaN	NaN	NaN	NaN	NaN	NaN	NaN	NaN
UID1732	Q5DQR4	Q5DQR4	Stxbp5l	>sp|Q5DQR4|STB5L_MOUSE Syntaxin-binding protein 5-like OS=Mus musculus OX=10090 GN=Stxbp5l PE=1 SV=1	5571.58	5347.46	7665.13	5773.96	6504.88	6489.45	5785.2	4772.38
UID1733	Q5DTL9;Q5DTL9-4	Q5DTL9;Q5DTL9-4	Slc4a10	>sp|Q5DTL9|S4A10_MOUSE Sodium-driven chloride bicarbonate exchanger OS=Mus musculus OX=10090 GN=Slc4a10 PE=1 SV=2;>sp|Q5DTL9-4|S4A10_MOUSE Isoform 4 of Sodium-driven chloride bicarbonate exchanger OS=Mus musculus OX=10090 GN=Slc4a10	5634.09	4729.78	7572.16	6358.26	6080.26	5223.32	4981.19	4938.01
UID1734	Q5DTL9-2;Q5DTL9-3	Q5DTL9-2;Q5DTL9-3	Slc4a10	>sp|Q5DTL9-2|S4A10_MOUSE Isoform 2 of Sodium-driven chloride bicarbonate exchanger OS=Mus musculus OX=10090 GN=Slc4a10;>sp|Q5DTL9-3|S4A10_MOUSE Isoform 3 of Sodium-driven chloride bicarbonate exchanger OS=Mus musculus OX=10090 GN=Slc4a10	7943	5185.18	5128.18	5622.22	6953.48	5001.56	5334.15	7403.14
UID1735	Q5DTT2;Q5DTT2-3	Q5DTT2;Q5DTT2-3	Psd	>sp|Q5DTT2|PSD1_MOUSE PH and SEC7 domain-containing protein 1 OS=Mus musculus OX=10090 GN=Psd PE=1 SV=2;>sp|Q5DTT2-3|PSD1_MOUSE Isoform 3 of PH and SEC7 domain-containing protein 1 OS=Mus musculus OX=10090 GN=Psd	3381.5	3318.55	6009.7	4690.78	3063.95	3564.89	2938.47	3523.12
UID1736	Q5DTT2-2	Q5DTT2-2	Psd	>sp|Q5DTT2-2|PSD1_MOUSE Isoform 2 of PH and SEC7 domain-containing protein 1 OS=Mus musculus OX=10090 GN=Psd	NaN	NaN	NaN	NaN	NaN	NaN	NaN	NaN
UID1737	Q5DTX6	Q5DTX6	Jcad	>sp|Q5DTX6|JCAD_MOUSE Junctional protein associated with coronary artery disease OS=Mus musculus OX=10090 GN=Jcad PE=1 SV=2	2989.79	3734.98	2281.97	2195.36	3217.61	3100.57	2958.7	3598.67
UID1738	Q5DTY9	Q5DTY9	Kctd16	>sp|Q5DTY9|KCD16_MOUSE BTB/POZ domain-containing protein KCTD16 OS=Mus musculus OX=10090 GN=Kctd16 PE=1 SV=2	15347.1	11984.8	16296.9	15073.4	16740.5	15336.8	13918.2	12899.5
UID1739	Q5DTZ6;Q5DTZ6-3	Q5DTZ6;Q5DTZ6-3	Rnf150	>sp|Q5DTZ6|RN150_MOUSE RING finger protein 150 OS=Mus musculus OX=10090 GN=Rnf150 PE=2 SV=2;>sp|Q5DTZ6-3|RN150_MOUSE Isoform 3 of RING finger protein 150 OS=Mus musculus OX=10090 GN=Rnf150	612.138	877.328	1592.52	991.407	864.474	616.775	1142.53	431.479
UID1740	Q5DU25	Q5DU25	Iqsec2	>sp|Q5DU25|IQEC2_MOUSE IQ motif and SEC7 domain-containing protein 2 OS=Mus musculus OX=10090 GN=Iqsec2 PE=1 SV=3	7272.95	7285.33	8342.98	7161.6	7566.71	8474.64	8063.42	6587.69
UID1741	Q5DU31;Q5DU31-2;Q5DU31-3	Q5DU31;Q5DU31-2;Q5DU31-3	Ipcef1	>sp|Q5DU31|ICEF1_MOUSE Interactor protein for cytohesin exchange factors 1 OS=Mus musculus OX=10090 GN=Ipcef1 PE=1 SV=2;>sp|Q5DU31-2|ICEF1_MOUSE Isoform 2 of Interactor protein for cytohesin exchange factors 1 OS=Mus musculus OX=10090 GN=Ipcef1;>sp|Q5DU31-3|ICEF1_MOUSE Isoform 3 of Interactor protein for cytohesin exchange factors 1 OS=Mus musculus OX=10090 GN=Ipcef1	4500.53	5192.11	11526.8	15560.9	7649.9	8306.83	11511.4	8991.57
UID1742	Q5DU41;Q5DU41-2	Q5DU41;Q5DU41-2	Lrrc8b	>sp|Q5DU41|LRC8B_MOUSE Volume-regulated anion channel subunit LRRC8B OS=Mus musculus OX=10090 GN=Lrrc8b PE=1 SV=3;>sp|Q5DU41-2|LRC8B_MOUSE Isoform 2 of Volume-regulated anion channel subunit LRRC8B OS=Mus musculus OX=10090 GN=Lrrc8b	1519.48	1060.18	1831.74	817.817	1649.74	3752.97	4988.14	783.929
UID1743	Q5EBJ4	Q5EBJ4	Ermn	>sp|Q5EBJ4|ERMIN_MOUSE Ermin OS=Mus musculus OX=10090 GN=Ermn PE=1 SV=1	9924.57	9563.45	9771.96	12760.2	10480.4	9421.17	10886.7	8592.42
UID1744	Q5EG47	Q5EG47	Prkaa1	>sp|Q5EG47|AAPK1_MOUSE 5'-AMP-activated protein kinase catalytic subunit alpha-1 OS=Mus musculus OX=10090 GN=Prkaa1 PE=1 SV=2	4889.55	3932.01	4060.17	4148.63	4367.93	4047.43	3817.31	3537.22
UID1745	Q5F285	Q5F285	Tmem256	>sp|Q5F285|TM256_MOUSE Transmembrane protein 256 OS=Mus musculus OX=10090 GN=Tmem256 PE=1 SV=1	28718.8	33127.9	8616.74	9376.7	10992.1	13462.3	13191.4	12478.3
UID1746	Q5F2E8	Q5F2E8	Taok1	>sp|Q5F2E8|TAOK1_MOUSE Serine/threonine-protein kinase TAO1 OS=Mus musculus OX=10090 GN=Taok1 PE=1 SV=1	5707.88	4605.96	2930.28	2608.89	4319.46	4487.82	4209.81	3457.9
UID1747	Q5FW52;Q5FW52-2	Q5FW52;Q5FW52-2	Mlip	>sp|Q5FW52|MLIP_MOUSE Muscular LMNA-interacting protein OS=Mus musculus OX=10090 GN=Mlip PE=1 SV=1;>sp|Q5FW52-2|MLIP_MOUSE Isoform 2 of Muscular LMNA-interacting protein OS=Mus musculus OX=10090 GN=Mlip	NaN	NaN	NaN	NaN	NaN	NaN	NaN	NaN
UID1748	Q5FWH7;Q5FWH7-2	Q5FWH7;Q5FWH7-2	Slc39a12	>sp|Q5FWH7|S39AC_MOUSE Zinc transporter ZIP12 OS=Mus musculus OX=10090 GN=Slc39a12 PE=1 SV=1;>sp|Q5FWH7-2|S39AC_MOUSE Isoform 2 of Zinc transporter ZIP12 OS=Mus musculus OX=10090 GN=Slc39a12	9267.56	10952.3	23584.4	15473.2	16669.6	4775.64	2996.91	3544.56
UID1749	Q5FWK3	Q5FWK3	Arhgap1	>sp|Q5FWK3|RHG01_MOUSE Rho GTPase-activating protein 1 OS=Mus musculus OX=10090 GN=Arhgap1 PE=1 SV=1	12228.4	11685.4	15391.6	13297.7	11969.1	14103.7	13318.1	13434.5
UID1750	Q5GH64	Q5GH64	Xkr7	>sp|Q5GH64|XKR7_MOUSE XK-related protein 7 OS=Mus musculus OX=10090 GN=Xkr7 PE=2 SV=1	1836.45	815.721	1822.84	2010.72	1691.44	803.741	3007.81	3381.53
UID1751	Q5GH67	Q5GH67	Xkr4	>sp|Q5GH67|XKR4_MOUSE XK-related protein 4 OS=Mus musculus OX=10090 GN=Xkr4 PE=1 SV=1	14767.3	12513	6322.22	4571.13	7275.59	8512.92	8903.45	7767.09
UID1752	Q5H8C4;Q5H8C4-2	Q5H8C4;Q5H8C4-2	Vps13a	>sp|Q5H8C4|VP13A_MOUSE Vacuolar protein sorting-associated protein 13A OS=Mus musculus OX=10090 GN=Vps13a PE=1 SV=1;>sp|Q5H8C4-2|VP13A_MOUSE Isoform 2 of Vacuolar protein sorting-associated protein 13A OS=Mus musculus OX=10090 GN=Vps13a	3695.26	2798.01	3651.5	2476.23	2940.31	2928.95	2859.28	3696.72
UID1753	Q5HZI2	Q5HZI2	C2cd4c	>sp|Q5HZI2|C2C4C_MOUSE C2 calcium-dependent domain-containing protein 4C OS=Mus musculus OX=10090 GN=C2cd4c PE=1 SV=1	6162.79	4511.07	6718.78	7332.68	5569.85	5596.42	5003.37	4586.19
UID1754	Q5HZI9	Q5HZI9	Slc25a51	>sp|Q5HZI9|S2551_MOUSE Solute carrier family 25 member 51 OS=Mus musculus OX=10090 GN=Slc25a51 PE=1 SV=1	10050.9	11594	14187.1	13190	14103	14157.6	12796.5	13118.5
UID1755	Q5I2A0	Q5I2A0	Serpina3g	>sp|Q5I2A0|SPA3G_MOUSE Serine protease inhibitor A3G OS=Mus musculus OX=10090 GN=Serpina3g PE=1 SV=2	10389.8	10398.2	16923.1	17560.9	15742.6	12985.9	13947	12565.4
UID1756	Q5IRJ6;Q5IRJ6-2	Q5IRJ6;Q5IRJ6-2	Slc30a9	>sp|Q5IRJ6|ZNT9_MOUSE Zinc transporter 9 OS=Mus musculus OX=10090 GN=Slc30a9 PE=1 SV=2;>sp|Q5IRJ6-2|ZNT9_MOUSE Isoform 2 of Zinc transporter 9 OS=Mus musculus OX=10090 GN=Slc30a9	5935.41	6081.84	5391.36	5127.66	6226.48	5950.26	6830.79	4929.22
UID1757	Q5KU39	Q5KU39	Vps41	>sp|Q5KU39|VPS41_MOUSE Vacuolar protein sorting-associated protein 41 homolog OS=Mus musculus OX=10090 GN=Vps41 PE=1 SV=1	1753.46	1962.49	2291.78	2704.22	2887.14	2646.76	3194.38	3291.35
UID1758	Q5M8N0	Q5M8N0	Cnrip1	>sp|Q5M8N0|CNRP1_MOUSE CB1 cannabinoid receptor-interacting protein 1 OS=Mus musculus OX=10090 GN=Cnrip1 PE=1 SV=1	35121.7	32678.5	28842.4	37316.9	37157.5	38898.6	35838.9	34932.8
UID1759	Q5M8N4	Q5M8N4	Sdr39u1	>sp|Q5M8N4|D39U1_MOUSE Epimerase family protein SDR39U1 OS=Mus musculus OX=10090 GN=Sdr39u1 PE=1 SV=2	14634.6	14065.6	11830.4	11281.9	13364.9	14339.2	14488	13316.9
UID1760	Q5NCE8	Q5NCE8	Mrs2	>sp|Q5NCE8|MRS2_MOUSE Magnesium transporter MRS2 homolog, mitochondrial OS=Mus musculus OX=10090 GN=Mrs2 PE=2 SV=2	5151.04	3944.31	4464.88	2558.52	5354.34	6937.5	6212.56	3850.41
UID1761	Q5NCF2	Q5NCF2	Trappc1	>sp|Q5NCF2|TPPC1_MOUSE Trafficking protein particle complex subunit 1 OS=Mus musculus OX=10090 GN=Trappc1 PE=1 SV=1	7739.48	5033.57	8510.11	6175.97	5776.35	4518.13	5686.42	4606.1
UID1762	Q5NCI0;Q5NCI0-2	Q5NCI0;Q5NCI0-2	Urgcp	>sp|Q5NCI0|URGCP_MOUSE Up-regulator of cell proliferation OS=Mus musculus OX=10090 GN=Urgcp PE=2 SV=1;>sp|Q5NCI0-2|URGCP_MOUSE Isoform 2 of Up-regulator of cell proliferation OS=Mus musculus OX=10090 GN=Urgcp	1277.66	1172.48	1656.3	639.468	1176.77	2607.08	1109.54	667.111
UID1763	Q5NCQ5	Q5NCQ5	Dph1	>sp|Q5NCQ5|DPH1_MOUSE 2-(3-amino-3-carboxypropyl)histidine synthase subunit 1 OS=Mus musculus OX=10090 GN=Dph1 PE=1 SV=1	2010.74	571.467	3313.64	1312	1812.98	2315.1	1503.22	1549.98
UID1764	Q5NCX5;Q5NCX5-2	Q5NCX5;Q5NCX5-2	Neurl4	>sp|Q5NCX5|NEUL4_MOUSE Neuralized-like protein 4 OS=Mus musculus OX=10090 GN=Neurl4 PE=1 SV=1;>sp|Q5NCX5-2|NEUL4_MOUSE Isoform 2 of Neuralized-like protein 4 OS=Mus musculus OX=10090 GN=Neurl4	NaN	NaN	NaN	NaN	NaN	NaN	NaN	NaN
UID1765	Q5ND34;Q5ND34-2;Q5ND34-3	Q5ND34;Q5ND34-2;Q5ND34-3	Wdr81	>sp|Q5ND34|WDR81_MOUSE WD repeat-containing protein 81 OS=Mus musculus OX=10090 GN=Wdr81 PE=1 SV=2;>sp|Q5ND34-2|WDR81_MOUSE Isoform 2 of WD repeat-containing protein 81 OS=Mus musculus OX=10090 GN=Wdr81;>sp|Q5ND34-3|WDR81_MOUSE Isoform 3 of WD repeat-containing protein 81 OS=Mus musculus OX=10090 GN=Wdr81	NaN	NaN	NaN	NaN	NaN	NaN	NaN	NaN
UID1766	Q5ND52	Q5ND52	Mrm3	>sp|Q5ND52|MRM3_MOUSE rRNA methyltransferase 3, mitochondrial OS=Mus musculus OX=10090 GN=Mrm3 PE=2 SV=1	6888.95	1039.8	12502.8	7934.37	1326.92	4411.12	5169.85	3712.37
UID1767	Q5PR69;Q5PR69-2	Q5PR69;Q5PR69-2	Crad	>sp|Q5PR69|CRACD_MOUSE Capping protein inhibiting regulator of actin dynamics OS=Mus musculus OX=10090 GN=Crad PE=1 SV=3;>sp|Q5PR69-2|CRACD_MOUSE Isoform 2 of Capping protein inhibiting regulator of actin dynamics OS=Mus musculus OX=10090 GN=Crad	1671.55	1393.57	977.769	3269.95	1586.14	1122.06	1600.9	1042.47
UID1768	Q5PR73	Q5PR73	Diras2	>sp|Q5PR73|DIRA2_MOUSE GTP-binding protein Di-Ras2 OS=Mus musculus OX=10090 GN=Diras2 PE=1 SV=1	10185.2	10373.5	10616.4	9606.87	10715.7	11518.1	10855.1	9768.71
UID1769	Q5QNQ6	Q5QNQ6	Osbp2	>sp|Q5QNQ6|OSBP2_MOUSE Oxysterol-binding protein 2 OS=Mus musculus OX=10090 GN=Osbp2 PE=1 SV=1	940.621	1348.12	1219.38	4226.84	866.347	1528.22	816.852	1823.19
UID1770	Q5RJH3	Q5RJH3	Cdh12	>sp|Q5RJH3|CAD12_MOUSE Cadherin-12 OS=Mus musculus OX=10090 GN=Cdh12 PE=2 SV=1	NaN	NaN	NaN	NaN	NaN	NaN	NaN	NaN
UID1771	Q5RJI5	Q5RJI5	Brsk1	>sp|Q5RJI5|BRSK1_MOUSE Serine/threonine-protein kinase BRSK1 OS=Mus musculus OX=10090 GN=Brsk1 PE=1 SV=1	6738.54	6051.94	5976.43	5459.95	5238.52	6085.96	6922.1	6661.15
UID1772	Q5RKR3	Q5RKR3	Islr2	>sp|Q5RKR3|ISLR2_MOUSE Immunoglobulin superfamily containing leucine-rich repeat protein 2 OS=Mus musculus OX=10090 GN=Islr2 PE=1 SV=1	2510.44	2481.57	3267.83	2446.51	2330.79	2588.74	2058.23	2252.23
UID1773	Q5SNZ0;Q5SNZ0-2;Q5SNZ0-3	Q5SNZ0;Q5SNZ0-2;Q5SNZ0-3	Ccdc88a	>sp|Q5SNZ0|GRDN_MOUSE Girdin OS=Mus musculus OX=10090 GN=Ccdc88a PE=1 SV=2;>sp|Q5SNZ0-2|GRDN_MOUSE Isoform 2 of Girdin OS=Mus musculus OX=10090 GN=Ccdc88a;>sp|Q5SNZ0-3|GRDN_MOUSE Isoform 3 of Girdin OS=Mus musculus OX=10090 GN=Ccdc88a	1857.25	1315.08	1572.56	1506.4	1967.51	1245.37	1907.55	1262.41
UID1774	Q5SP85;Q5SP85-2;Q5SP85-3	Q5SP85;Q5SP85-2;Q5SP85-3	Ccdc85a	>sp|Q5SP85|CC85A_MOUSE Coiled-coil domain-containing protein 85A OS=Mus musculus OX=10090 GN=Ccdc85a PE=1 SV=1;>sp|Q5SP85-2|CC85A_MOUSE Isoform 2 of Coiled-coil domain-containing protein 85A OS=Mus musculus OX=10090 GN=Ccdc85a;>sp|Q5SP85-3|CC85A_MOUSE Isoform 3 of Coiled-coil domain-containing protein 85A OS=Mus musculus OX=10090 GN=Ccdc85a	3234.8	3361.57	2216.7	2568.44	2385.9	2784.8	2778.67	2871.05
UID1775	Q5SQM0	Q5SQM0	Eml6	>sp|Q5SQM0|EMAL6_MOUSE Echinoderm microtubule-associated protein-like 6 OS=Mus musculus OX=10090 GN=Eml6 PE=2 SV=1	1271.64	1420.57	2035.97	2548.31	1728.38	2950.54	1162.51	817.055
UID1776	Q5SQX6	Q5SQX6	Cyfip2	>sp|Q5SQX6|CYFP2_MOUSE Cytoplasmic FMR1-interacting protein 2 OS=Mus musculus OX=10090 GN=Cyfip2 PE=1 SV=2	8847.36	8565.61	13717.3	9892.38	11657.9	11260.9	9944.04	8929.34
UID1777	Q5SRX1;Q5SRX1-2	Q5SRX1;Q5SRX1-2	Tom1l2	>sp|Q5SRX1|TM1L2_MOUSE TOM1-like protein 2 OS=Mus musculus OX=10090 GN=Tom1l2 PE=1 SV=1;>sp|Q5SRX1-2|TM1L2_MOUSE Isoform 2 of TOM1-like protein 2 OS=Mus musculus OX=10090 GN=Tom1l2	16049.8	14641	18968.2	21430.6	15176.3	14589.8	15094.5	15262.7
UID1778	Q5SRX1-2	Q5SRX1-2	Tom1l2	>sp|Q5SRX1-2|TM1L2_MOUSE Isoform 2 of TOM1-like protein 2 OS=Mus musculus OX=10090 GN=Tom1l2	NaN	NaN	NaN	NaN	NaN	NaN	NaN	NaN
UID1779	Q5SS80	Q5SS80	Dhrs13	>sp|Q5SS80|DHR13_MOUSE Dehydrogenase/reductase SDR family member 13 OS=Mus musculus OX=10090 GN=Dhrs13 PE=1 SV=1	899.071	1147.24	880.319	1776.79	1242.17	1989.4	1159.23	904.985
UID1780	Q5SSH7;Q5SSH7-2	Q5SSH7;Q5SSH7-2	Zzef1	>sp|Q5SSH7|ZZEF1_MOUSE Zinc finger ZZ-type and EF-hand domain-containing protein 1 OS=Mus musculus OX=10090 GN=Zzef1 PE=1 SV=2;>sp|Q5SSH7-2|ZZEF1_MOUSE Isoform 2 of Zinc finger ZZ-type and EF-hand domain-containing protein 1 OS=Mus musculus OX=10090 GN=Zzef1	26084.2	16415.5	13781.2	7956.64	14214.5	9997.97	438.442	5551.29
UID1781	Q5SSL4	Q5SSL4	Abr	>sp|Q5SSL4|ABR_MOUSE Active breakpoint cluster region-related protein OS=Mus musculus OX=10090 GN=Abr PE=1 SV=1	6915.46	7782.96	8277.43	8006.07	7827.51	7950.09	7770.18	8661.74
UID1782	Q5SSM3	Q5SSM3	Arhgap44	>sp|Q5SSM3|RHG44_MOUSE Rho GTPase-activating protein 44 OS=Mus musculus OX=10090 GN=Arhgap44 PE=1 SV=1	NaN	NaN	NaN	NaN	NaN	NaN	NaN	NaN
UID1783	Q5SSM3;Q5SSM3-2;Q5SSM3-3	Q5SSM3;Q5SSM3-2;Q5SSM3-3	Arhgap44	>sp|Q5SSM3|RHG44_MOUSE Rho GTPase-activating protein 44 OS=Mus musculus OX=10090 GN=Arhgap44 PE=1 SV=1;>sp|Q5SSM3-2|RHG44_MOUSE Isoform 2 of Rho GTPase-activating protein 44 OS=Mus musculus OX=10090 GN=Arhgap44;>sp|Q5SSM3-3|RHG44_MOUSE Isoform 3 of Rho GTPase-activating protein 44 OS=Mus musculus OX=10090 GN=Arhgap44	4755.29	5006.24	5282.42	4724.68	4496.04	5701.79	5236.4	4922.14
UID1784	Q5SSZ5;Q5SSZ5-2;Q8CGB6;Q8CGB6-2;Q8CGB6-3;Q8CGB6-4	Q5SSZ5;Q5SSZ5-2;Q8CGB6;Q8CGB6-2;Q8CGB6-3;Q8CGB6-4	Tns3;Tns3;Tns2;Tns2;Tns2;Tns2	>sp|Q5SSZ5|TENS3_MOUSE Tensin-3 OS=Mus musculus OX=10090 GN=Tns3 PE=1 SV=1;>sp|Q5SSZ5-2|TENS3_MOUSE Isoform 2 of Tensin-3 OS=Mus musculus OX=10090 GN=Tns3;>sp|Q8CGB6|TNS2_MOUSE Tensin-2 OS=Mus musculus OX=10090 GN=Tns2 PE=1 SV=1;>sp|Q8CGB6-2|TNS2_MOUSE Isoform 2 of Tensin-2 OS=Mus musculus OX=10090 GN=Tns2;>sp|Q8CGB6-3|TNS2_MOUSE Isoform 3 of Tensin-2 OS=Mus musculus OX=10090 GN=Tns2;>sp|Q8CGB6-4…	4956.87	3399.33	8328.39	7901.79	7902.44	4834.36	5754.21	6456.32
UID1785	Q5SUC9	Q5SUC9	Sco1	>sp|Q5SUC9|SCO1_MOUSE Protein SCO1 homolog, mitochondrial OS=Mus musculus OX=10090 GN=Sco1 PE=1 SV=1	10248.4	9765.6	7621.84	7159.97	6729.47	8183.13	8636.91	7259.47
UID1786	Q5SUR0	Q5SUR0	Pfas	>sp|Q5SUR0|PUR4_MOUSE Phosphoribosylformylglycinamidine synthase OS=Mus musculus OX=10090 GN=Pfas PE=1 SV=1	675.856	597.08	876.15	1310.02	622.488	1098.06	586.925	1310
UID1787	Q5SV85-2	Q5SV85-2	Synrg	>sp|Q5SV85-2|SYNRG_MOUSE Isoform 2 of Synergin gamma OS=Mus musculus OX=10090 GN=Synrg	2146.71	1798.28	2890.25	3008.09	1817.38	2472	2258.61	3023.69
UID1788	Q5SVL6	Q5SVL6	Rap1gap2	>sp|Q5SVL6|RPGP2_MOUSE Rap1 GTPase-activating protein 2 OS=Mus musculus OX=10090 GN=Rap1gap2 PE=1 SV=1	4478.53	4567.77	5935.14	5130.46	4872.09	3854.26	4417.38	4435.58
UID1789	Q5SVR0;Q5SVR0-2	Q5SVR0;Q5SVR0-2	Tbc1d9b	>sp|Q5SVR0|TBC9B_MOUSE TBC1 domain family member 9B OS=Mus musculus OX=10090 GN=Tbc1d9b PE=1 SV=1;>sp|Q5SVR0-2|TBC9B_MOUSE Isoform 2 of TBC1 domain family member 9B OS=Mus musculus OX=10090 GN=Tbc1d9b	2782.65	2112.8	3414.86	2316.49	2563.23	2685.16	1406.25	2070.46
UID1790	Q5SW19;Q5SW19-2;Q5SW19-3	Q5SW19;Q5SW19-2;Q5SW19-3	Cluh	>sp|Q5SW19|CLU_MOUSE Clustered mitochondria protein homolog OS=Mus musculus OX=10090 GN=Cluh PE=1 SV=2;>sp|Q5SW19-2|CLU_MOUSE Isoform 2 of Clustered mitochondria protein homolog OS=Mus musculus OX=10090 GN=Cluh;>sp|Q5SW19-3|CLU_MOUSE Isoform 3 of Clustered mitochondria protein homolog OS=Mus musculus OX=10090 GN=Cluh	2966.58	2041.04	2129.63	1574.44	855.564	1800.5	907.404	2748.63
UID1791	Q5SWT3	Q5SWT3	Slc25a35	>sp|Q5SWT3|S2535_MOUSE Solute carrier family 25 member 35 OS=Mus musculus OX=10090 GN=Slc25a35 PE=1 SV=2	2322.71	2394.96	2487.39	2128.22	2790.28	2618.36	2456.59	2214.35
UID1792	Q5SWU9;Q5SWU9-2	Q5SWU9;Q5SWU9-2	Acaca	>sp|Q5SWU9|ACACA_MOUSE Acetyl-CoA carboxylase 1 OS=Mus musculus OX=10090 GN=Acaca PE=1 SV=1;>sp|Q5SWU9-2|ACACA_MOUSE Isoform 2 of Acetyl-CoA carboxylase 1 OS=Mus musculus OX=10090 GN=Acaca	4681.72	3607.36	3677.02	3241.51	4425.97	4096.54	4993.17	4713.75
UID1793	Q5SXA9	Q5SXA9	Wwc1	>sp|Q5SXA9|KIBRA_MOUSE Protein KIBRA OS=Mus musculus OX=10090 GN=Wwc1 PE=1 SV=1	NaN	NaN	NaN	NaN	NaN	NaN	NaN	NaN
UID1794	Q5SXY1	Q5SXY1	Specc1	>sp|Q5SXY1|CYTSB_MOUSE Cytospin-B OS=Mus musculus OX=10090 GN=Specc1 PE=1 SV=2	2573.44	2555.06	3125.24	2868.71	2646.42	2633.99	2371.82	2765.52
UID1795	Q5SYD0	Q5SYD0	Myo1d	>sp|Q5SYD0|MYO1D_MOUSE Unconventional myosin-Id OS=Mus musculus OX=10090 GN=Myo1d PE=1 SV=1	6866.92	6778.1	6780.86	7161.74	7868.9	8088.94	8622.87	6167.73
UID1796	Q5SYL3	Q5SYL3	Kiaa0100	>sp|Q5SYL3|K0100_MOUSE Protein KIAA0100 OS=Mus musculus OX=10090 GN=Kiaa0100 PE=1 SV=1	NaN	NaN	NaN	NaN	NaN	NaN	NaN	NaN
UID1797	Q5U3K5	Q5U3K5	Rabl6	>sp|Q5U3K5|RABL6_MOUSE Rab-like protein 6 OS=Mus musculus OX=10090 GN=Rabl6 PE=1 SV=2	6716.9	7017.24	14863.5	11234	6180.89	5767.99	4645.97	8429.34
UID1798	Q5U430;Q5U430-3	Q5U430;Q5U430-3	Ubr3	>sp|Q5U430|UBR3_MOUSE E3 ubiquitin-protein ligase UBR3 OS=Mus musculus OX=10090 GN=Ubr3 PE=1 SV=3;>sp|Q5U430-3|UBR3_MOUSE Isoform 3 of E3 ubiquitin-protein ligase UBR3 OS=Mus musculus OX=10090 GN=Ubr3	3445.58	3090.75	5419.16	5831.49	5180.44	2447.42	3219.79	3276.02
UID1799	Q5U458	Q5U458	Dnajc11	>sp|Q5U458|DJC11_MOUSE DnaJ homolog subfamily C member 11 OS=Mus musculus OX=10090 GN=Dnajc11 PE=1 SV=2	9444.35	8801.74	8324.47	7514.67	9485.48	10832	9848.09	8129.52
UID1800	Q5U4C1	Q5U4C1	Gprasp1	>sp|Q5U4C1|GASP1_MOUSE G-protein coupled receptor-associated sorting protein 1 OS=Mus musculus OX=10090 GN=Gprasp1 PE=1 SV=1	6322.1	2080.62	2508.46	1911.99	1235.78	1205.65	2334.2	1420.79
UID1801	Q5U4F6	Q5U4F6	Wdr34	>sp|Q5U4F6|WDR34_MOUSE WD repeat-containing protein 34 OS=Mus musculus OX=10090 GN=Wdr34 PE=1 SV=2	1019.71	1461.47	1332.79	2214.75	1714.06	799.656	1059.84	1795.52
UID1802	Q5U680	Q5U680	Slc25a26	>sp|Q5U680|SAMC_MOUSE S-adenosylmethionine mitochondrial carrier protein OS=Mus musculus OX=10090 GN=Slc25a26 PE=1 SV=2	4007.68	1903.7	1322.43	3218.63	6623.7	6380.23	6931.58	5687.15
UID1803	Q5XG73;Q5XG73-2;Q5XG73-3	Q5XG73;Q5XG73-2;Q5XG73-3	Acbd5	>sp|Q5XG73|ACBD5_MOUSE Acyl-CoA-binding domain-containing protein 5 OS=Mus musculus OX=10090 GN=Acbd5 PE=1 SV=1;>sp|Q5XG73-2|ACBD5_MOUSE Isoform 2 of Acyl-CoA-binding domain-containing protein 5 OS=Mus musculus OX=10090 GN=Acbd5;>sp|Q5XG73-3|ACBD5_MOUSE Isoform 3 of Acyl-CoA-binding domain-containing protein 5 OS=Mus musculus OX=10090 GN=Acbd5	3406.14	1818.59	3743.63	3225.34	5023.51	4208.8	4225.82	2922.59
UID1804	Q5XJV6	Q5XJV6	Lmtk3	>sp|Q5XJV6|LMTK3_MOUSE Serine/threonine-protein kinase LMTK3 OS=Mus musculus OX=10090 GN=Lmtk3 PE=1 SV=1	3020.2	2652.02	3876.34	2494.41	3287.05	3251.16	3015.3	2403.11
UID1805	Q5XJY4	Q5XJY4	Parl	>sp|Q5XJY4|PARL_MOUSE Presenilins-associated rhomboid-like protein, mitochondrial OS=Mus musculus OX=10090 GN=Parl PE=1 SV=1	NaN	NaN	NaN	NaN	NaN	NaN	NaN	NaN
UID1806	Q5XJY5	Q5XJY5	Arcn1	>sp|Q5XJY5|COPD_MOUSE Coatomer subunit delta OS=Mus musculus OX=10090 GN=Arcn1 PE=1 SV=2	1789.12	2029.18	3737.55	3072.91	2537.55	2081.72	2089.36	2893.82
UID1807	Q5XKN4	Q5XKN4	Jagn1	>sp|Q5XKN4|JAGN1_MOUSE Protein jagunal homolog 1 OS=Mus musculus OX=10090 GN=Jagn1 PE=1 SV=2	4671.34	776.451	8776.4	7205.58	7220.36	9191.33	1303.82	584.157
[truncated: 3,040 more rows]

## Sheet: Expression data
UniqueID	logFC (log2)	t	P.Value (-log10)	B	threshold	ProteinGroups	ProteinAccessions	Genes	FASTAHeader	HET_1	HET_2	HET_3	HET_4	WT_1	WT_2	WT_3	WT_4
[truncated: 4,312 more rows]
