# Supplementary material for: Reversal of cell, circuit and seizure phenotypes in a mouse model of DNM1 epileptic encephalopathy
Source: Nat Commun. 2023 Aug 30;14:5285. doi: 10.1038/s41467-023-41035-w (PMC10468497; doi:10.1038/s41467-023-41035-w)
Supplement: Supplementary file 5 — Supplementary Dataset 2 [file 41467_2023_41035_MOESM5_ESM.xlsx]

## Sheet: DOWNregulated-DAVID BP
Category Term Count % PValue Genes List Total Pop Hits Pop Total Fold Enrichment Bonferroni Benjamini FDR
GOTERM_BP_DIRECT GO:0006629~lipid metabolic process 7 17.94871794871795 0.0018410265455978624 P13011, Q6P1Y8, Q9CQR4, P50172, Q6P3A8, Q61285, Q8C5L6 37 725 19708 5.142814538676608 0.3795221297247323 0.4768258753098464 0.4768258753098464
GOTERM_BP_DIRECT GO:0055085~transmembrane transport 5 12.82051282051282 0.007704416924877433 Q99PD7, Q60931, Q5U680, Q8BL03, Q61285 37 432 19708 6.164914914914915 0.8650931260506551 0.9977219917716276 0.9977219917716276
GOTERM_BP_DIRECT GO:0034983~peptidyl-lysine deacetylation 2 5.128205128205128 0.014522830212800377 Q6NZM9, Q8R216 37 8 19708 133.16216216216216 0.9773816456703399 1.0 1.0
GOTERM_BP_DIRECT GO:0006874~cellular calcium ion homeostasis 3 7.6923076923076925 0.018687060660268803 Q6P1Y8, Q99PD7, Q921L3 37 115 19708 13.8951821386604 0.9924464854031918 1.0 1.0
GOTERM_BP_DIRECT GO:0006476~protein deacetylation 2 5.128205128205128 0.028840523654920253 Q6NZM9, Q8R216 37 16 19708 66.58108108108108 0.9994891974732169 1.0 1.0
GOTERM_BP_DIRECT GO:0007271~synaptic transmission, cholinergic 2 5.128205128205128 0.03061595231439067 Q9ERZ3, P0DP60 37 17 19708 62.66454689984102 0.9996819979080198 1.0 1.0
GOTERM_BP_DIRECT GO:0046855~inositol phosphate dephosphorylation 2 5.128205128205128 0.03061595231439067 Q6P1Y8, Q8C5L6 37 17 19708 62.66454689984102 0.9996819979080198 1.0 1.0
GOTERM_BP_DIRECT GO:0046889~positive regulation of lipid biosynthetic process 2 5.128205128205128 0.03415734781125498 Q62417, Q8R216 37 19 19708 56.06827880512091 0.9998767597786584 1.0 1.0
GOTERM_BP_DIRECT GO:0095500~acetylcholine receptor signaling pathway 2 5.128205128205128 0.0447062309344295 Q9ERZ3, Q62417 37 25 19708 42.611891891891894 0.9999928308318072 1.0 1.0
GOTERM_BP_DIRECT GO:0043547~positive regulation of GTPase activity 3 7.6923076923076925 0.04702039338955585 Q9D0K0, Q68FH0, Q3TIV5 37 190 19708 8.410241820768137 0.9999961747994052 1.0 1.0
GOTERM_BP_DIRECT GO:0046856~phosphatidylinositol dephosphorylation 2 5.128205128205128 0.051676499178423645 Q6P1Y8, Q8C5L6 37 29 19708 36.73438956197577 0.9999989241867175 1.0 1.0
GOTERM_BP_DIRECT GO:0001662~behavioral fear response 2 5.128205128205128 0.0790664139684854 Q61016, Q60931 37 45 19708 23.673273273273274 0.9999999994565836 1.0 1.0
GOTERM_BP_DIRECT GO:0030282~bone mineralization 2 5.128205128205128 0.09247139401476828 Q99PD7, Q8R2H9 37 53 19708 20.099949005609385 0.9999999999878151 1.0 1.0
GOTERM_BP_DIRECT GO:1903078~positive regulation of protein localization to plasma membrane 2 5.128205128205128 0.09744919343395629 Q62417, Q8BQ47 37 56 19708 19.023166023166024 0.999999999997068 1.0 1.0

## Sheet: DOWNregulated-DAVID CC
Category Term Count % PValue Genes List Total Pop Hits Pop Total Fold Enrichment Bonferroni Benjamini FDR
GOTERM_CC_DIRECT GO:0005739~mitochondrion 10 25.64102564102564 0.005402451828039821 Q91YR5, Q9CR24, Q9CQR4, Q60931, Q5U680, Q8BL03, Q6P3A8, Q61285, O35680, Q8R216 39 1864 20828 2.8650819852536586 0.44592967786692284 0.43426916550271477 0.43426916550271477
GOTERM_CC_DIRECT GO:0005743~mitochondrial inner membrane 5 12.82051282051282 0.007968241568857152 Q60931, Q5U680, Q8BL03, Q6P3A8, Q8R216 39 436 20828 6.124441307927547 0.5818927018167281 0.43426916550271477 0.43426916550271477
GOTERM_CC_DIRECT GO:0030176~integral component of endoplasmic reticulum membrane 3 7.6923076923076925 0.02214562737572648 P13011, P50172, Q921L3 39 126 20828 12.715506715506717 0.9129265303272631 0.8046244613180621 0.8046244613180621
GOTERM_CC_DIRECT GO:0005737~cytoplasm 20 51.28205128205128 0.03729285383034046 Q8K004, Q91YR5, Q91X58, Q9CX84, Q8R5L3, Q8CIV8, Q9CQR4, P50172, Q62417, Q91YK0, Q7TSI3, Q8CBY8, Q6NZM9, Q8C5L6, Q8BPB0, Q6P1Y8, Q68FH0, Q9QYJ3, Q3TIV5, Q921L3 39 7229 20828 1.4775246425543838 0.9841193849090102 1.0 1.0
GOTERM_CC_DIRECT GO:0005783~endoplasmic reticulum 7 17.94871794871795 0.07186334238683684 P13011, Q91X58, Q9ERZ3, P50172, Q921L3, P0DP60, Q8C5L6 39 1624 20828 2.301945181255526 0.9997050829235663 1.0 1.0
GOTERM_CC_DIRECT GO:0016020~membrane 18 46.15384615384615 0.07413267052634326 Q91X58, Q61016, Q9CX84, Q8R5L3, Q99PD7, P50172, Q62417, Q60931, Q61285, P0DP60, Q8C5L6, B9EJI9, P13011, Q9ERZ3, Q68FH0, Q5U680, Q8BL03, Q921L3 39 6733 20828 1.4277325229352558 0.9997741527509743 1.0 1.0
GOTERM_CC_DIRECT GO:0030017~sarcomere 2 5.128205128205128 0.08233536647926963 Q8CBY8, Q6NZM9 39 47 20828 22.72558647026732 0.9999143839086725 1.0 1.0

## Sheet: DOWNregulated-DAVID MF
Category Term Count % PValue Genes List Total Pop Hits Pop Total Fold Enrichment Bonferroni Benjamini FDR
GOTERM_MF_DIRECT GO:0034594~phosphatidylinositol trisphosphate phosphatase activity 2 5.128205128205128 0.005854595609261115 Q6P1Y8, Q8C5L6 37 3 18412 331.7477477477478 0.5283841587209646 0.7493882379854228 0.7493882379854228
GOTERM_MF_DIRECT GO:0047617~acyl-CoA hydrolase activity 2 5.128205128205128 0.04404232009667721 Q9CQR4, Q61285 37 23 18412 43.271445358401884 0.9968656368066546 1.0 1.0
GOTERM_MF_DIRECT GO:0030159~receptor signaling complex scaffold activity 2 5.128205128205128 0.05150685650394121 Q8K004, Q62417 37 27 18412 36.86086086086086 0.9988508491006524 1.0 1.0
GOTERM_MF_DIRECT GO:0016787~hydrolase activity 7 17.94871794871795 0.09237149004321814 Q9CR24, Q6P1Y8, Q9CQR4, Q6NZM9, Q61285, Q8R2H9, Q8C5L6 37 1622 18412 2.1475655680341257 0.9999959051259777 1.0 1.0

## Sheet: UPregulated-DAVID BP
Category Term Count % PValue Genes List Total Pop Hits Pop Total Fold Enrichment Bonferroni Benjamini FDR
GOTERM_BP_DIRECT GO:0006413~translational initiation 5 3.3112582781456954 0.0010561300977607814 Q6ZQ58, O55135, Q61749, Q9WUK2, Q6ZWX6 139 64 19708 11.076888489208633 0.6136530103967497 0.9505170879847032 0.9505170879847032
GOTERM_BP_DIRECT GO:0050890~cognition 4 2.6490066225165565 0.005177667613334289 Q8BVL9, Q9CQY5, P12657, Q8BJF9 139 50 19708 11.342733812949641 0.9906465158103274 1.0 1.0
GOTERM_BP_DIRECT GO:0006412~translation 8 5.298013245033113 0.006476643785715973 O89086, O55135, Q8R010, Q61749, Q9WUK2, Q6ZWX6, P57776, Q9ER72 139 312 19708 3.6354916067146283 0.9971141546873827 1.0 1.0
GOTERM_BP_DIRECT GO:0006914~autophagy 6 3.9735099337748347 0.011157231467857366 P17047, P63158, Q80XQ2, Q8VC42, Q91YI1, Q8BJF9 139 191 19708 4.453953067912162 0.9999588359898685 1.0 1.0
GOTERM_BP_DIRECT GO:0032781~positive regulation of ATPase activity 3 1.9867549668874174 0.015237090183721463 Q9DC23, Q99KV1, Q9CY57 139 27 19708 15.753796962430055 0.9999990034143295 1.0 1.0
GOTERM_BP_DIRECT GO:0034332~adherens junction organization 3 1.9867549668874174 0.015237090183721463 Q9QZS3, P97326, P97291 139 27 19708 15.753796962430055 0.9999990034143295 1.0 1.0
GOTERM_BP_DIRECT GO:0045921~positive regulation of exocytosis 3 1.9867549668874174 0.017465114326382626 Q9ERI2, E9PV24, Q8BNY6 139 29 19708 14.667328206400397 0.9999998702278919 1.0 1.0
GOTERM_BP_DIRECT GO:0019284~L-methionine salvage from S-adenosylmethionine 2 1.3245033112582782 0.02086099844364618 Q9CQT1, Q9WVQ5 139 3 19708 94.52278177458035 0.9999999942467274 1.0 1.0
GOTERM_BP_DIRECT GO:0050806~positive regulation of synaptic transmission 3 1.9867549668874174 0.021048016031929156 Q80U57, Q8BNY6, Q99JH7 139 32 19708 13.29226618705036 0.9999999951554684 1.0 1.0
GOTERM_BP_DIRECT GO:0045727~positive regulation of translation 4 2.6490066225165565 0.023932734293577323 O89086, Q6ZQ58, O55135, Q91VC3 139 88 19708 6.444735120994115 0.9999999996597695 1.0 1.0
GOTERM_BP_DIRECT GO:0019509~L-methionine salvage from methylthioadenosine 2 1.3245033112582782 0.03452772668052431 Q9CQT1, Q9WVQ5 139 5 19708 56.71366906474821 0.9999999999999816 1.0 1.0
GOTERM_BP_DIRECT GO:0001933~negative regulation of protein phosphorylation 4 2.6490066225165565 0.03578469738843769 Q9DC23, Q99LM2, P61022, P47941 139 103 19708 5.506181462596913 0.9999999999999943 1.0 1.0
GOTERM_BP_DIRECT GO:0015031~protein transport 10 6.622516556291391 0.03653819987174184 P97352, Q8BVL9, P62073, Q80XQ2, Q9JJC6, P62075, P61022, Q91WE1, Q8R313, Q8BJF9 139 641 19708 2.2119215703879953 0.9999999999999972 1.0 1.0
GOTERM_BP_DIRECT GO:0006511~ubiquitin-dependent protein catabolic process 6 3.9735099337748347 0.03939949729755064 Q8C7R4, Q9Z2U1, Q8CH72, P22682, P35123, Q9D1H7 139 266 19708 3.198139232974523 0.9999999999999998 1.0 1.0
GOTERM_BP_DIRECT GO:1905098~negative regulation of guanyl-nucleotide exchange factor activity 2 1.3245033112582782 0.04128990369780752 Q61749, Q6ZWX6 139 6 19708 47.261390887290176 1.0 1.0 1.0
GOTERM_BP_DIRECT GO:0006879~cellular iron ion homeostasis 3 1.9867549668874174 0.04966010255482906 Q8VE99, P29391, Q9Z0Z4 139 51 19708 8.340245450698266 1.0 1.0 1.0
GOTERM_BP_DIRECT GO:0006887~exocytosis 4 2.6490066225165565 0.05012884018623881 Q9ERI2, Q8R313, Q80U57, Q7TNF0 139 118 19708 4.8062431410803566 1.0 1.0 1.0
GOTERM_BP_DIRECT GO:0098609~cell-cell adhesion 5 3.3112582781456954 0.05222205432287422 Q9JI59, Q9R0M0, Q61739, P97326, P97291 139 200 19708 3.5446043165467622 1.0 1.0 1.0
GOTERM_BP_DIRECT GO:1901216~positive regulation of neuron death 3 1.9867549668874174 0.0549915305356301 Q8R010, Q6ZWX6, P98086 139 54 19708 7.876898481215028 1.0 1.0 1.0
GOTERM_BP_DIRECT GO:0045039~protein import into mitochondrial inner membrane 2 1.3245033112582782 0.06129560171197953 P62073, P62075 139 9 19708 31.507593924860114 1.0 1.0 1.0
GOTERM_BP_DIRECT GO:1905146~lysosomal protein catabolic process 2 1.3245033112582782 0.06787163130707626 P17047, Q8VE99 139 10 19708 28.356834532374105 1.0 1.0 1.0
GOTERM_BP_DIRECT GO:0006825~copper ion transport 2 1.3245033112582782 0.0744019244801211 Q9Z0Z4, O08997 139 11 19708 25.77894048397646 1.0 1.0 1.0
GOTERM_BP_DIRECT GO:0031113~regulation of microtubule polymerization 2 1.3245033112582782 0.0744019244801211 Q5FWH7, Q8C1B1 139 11 19708 25.77894048397646 1.0 1.0 1.0
GOTERM_BP_DIRECT GO:0009086~methionine biosynthetic process 2 1.3245033112582782 0.0744019244801211 Q9CQT1, Q9WVQ5 139 11 19708 25.77894048397646 1.0 1.0 1.0
GOTERM_BP_DIRECT GO:0044237~cellular metabolic process 2 1.3245033112582782 0.08088679701914506 Q9CQT1, Q61749 139 12 19708 23.630695443645088 1.0 1.0 1.0
GOTERM_BP_DIRECT GO:1902043~positive regulation of extrinsic apoptotic signaling pathway via death domain receptors 2 1.3245033112582782 0.08732656255378761 P54731, Q62048 139 13 19708 21.812949640287773 1.0 1.0 1.0
GOTERM_BP_DIRECT GO:0051592~response to calcium ion 3 1.9867549668874174 0.08852743254798878 Q8BFY6, P0DP26, E9PV24 139 71 19708 5.990880535008613 1.0 1.0 1.0
GOTERM_BP_DIRECT GO:0006469~negative regulation of protein kinase activity 3 1.9867549668874174 0.09712274032527678 Q8BGG7, P61022, Q80TL0 139 75 19708 5.6713669064748204 1.0 1.0 1.0
GOTERM_BP_DIRECT GO:2000300~regulation of synaptic vesicle exocytosis 3 1.9867549668874174 0.09930756620410866 P0DP26, Q80U57, Q8BNY6 139 76 19708 5.596743657705415 1.0 1.0 1.0

## Sheet: UPregulated-DAVID CC
Category Term Count % PValue Genes List Total Pop Hits Pop Total Fold Enrichment Bonferroni Benjamini FDR
GOTERM_CC_DIRECT GO:0005737~cytoplasm 78 51.65562913907284 4.001441050063195E-6 P54731, Q60865, Q9R1Z7, O70293, P58774, P56959, Q62048, Q8C7R4, Q3UJP5, O55135, P61022, Q9Z2U1, Q8VDW0, O88532, Q8BYC6, P63325, Q80V91, P97352, Q99KV1, Q8BVL9, Q8BFY6, Q9JMC3, Q9CQT1, Q9R0M0, Q91WE1, Q9WUK2, Q91YI1, P35123, Q9ER72, P57776, P53811, P16546, Q3THE2, Q91VC3, Q9WVQ5, Q9QZS3, Q8BGG7, Q9WVI9, Q9JHQ5, Q8R010,…
GOTERM_CC_DIRECT GO:0005829~cytosol 47 31.125827814569533 3.653142686181906E-4 P54731, Q6ZQ58, Q60865, O70293, O70250, Q62048, Q3UJP5, P21107, Q80XQ2, P61022, O55135, P61963, Q9Z2U1, P63325, Q9D1H7, Q9D7X8, Q80YA7, P97352, Q9JJC6, Q9JMC3, P26350, Q9CQT1, Q8C1B1, Q91WE1, O08539, P35123, Q91YI1, Q9ER72, P57776, P16546, O08997, P70236, Q8BJF9, A2RSJ4, Q9WVI9, Q9JHQ5, P0C027, Q99LM2, Q8R010, P0DP26, …
GOTERM_CC_DIRECT GO:0005788~endoplasmic reticulum lumen 6 3.9735099337748347 0.0012194067761214383 Q8BP92, Q8VEH8, Q9DC23, Q99KV1, Q9ERR7, Q8BYB9 146 114 20828 7.5082912761355445 0.298871360018791 0.11828245728377952 0.11706305050765808
GOTERM_CC_DIRECT GO:0005783~endoplasmic reticulum 23 15.2317880794702 0.0019477088869402754 P54731, Q8BP92, Q8VE99, Q99KV1, Q8BFY6, Q9D8V7, Q9CXY9, Q9ERR7, Q9CQY5, Q64343, P57776, P53811, Q8VEH8, Q9DC23, Q9WVI9, Q9DCT5, Q9WVJ3, O88736, P61022, Q07646, O55003, Q8BYB9, Q99JH7 146 1624 20828 2.0203961130980495 0.43296597502497347 0.14169582152490504 0.14023503985969982
GOTERM_CC_DIRECT GO:0098978~glutamatergic synapse 11 7.28476821192053 0.003300685870327595 Q9QZS3, Q60865, O08539, Q80U57, P12657, P57776, P97291, Q8BNY6, Q99JH7, Q91VC3, Q8BJF9 146 515 20828 3.0470541295385023 0.617905851498159 0.1607991555412494 0.15914143228824684
GOTERM_CC_DIRECT GO:0030425~dendrite 12 7.9470198675496695 0.0033154465060051424 O89086, Q9ERI2, Q9WVI9, Q60865, O55003, Q923X4, O08539, P12657, P56959, Q8BNY6, Q99JH7, Q91VC3 146 602 20828 2.8436717790015016 0.6195489818250469 0.1607991555412494 0.15914143228824684
GOTERM_CC_DIRECT GO:0045202~synapse 14 9.271523178807946 0.008264980946792 Q60865, O08539, Q80U57, P12657, P57776, Q7TNF0, P63056, Q9WVI9, P47941, Q6ZWX6, E9PV24, Q8BNY6, P98086, Q99JH7 146 876 20828 2.279914930881341 0.9106419238292484 0.34358706507378173 0.3400449303822995
GOTERM_CC_DIRECT GO:0099524~postsynaptic cytosol 3 1.9867549668874174 0.0161619409677356 Q80U57, Q8BNY6, Q91VC3 146 28 20828 15.28473581213307 0.9912748460095878 0.5547470999938114 0.549028057725834
GOTERM_CC_DIRECT GO:0005730~nucleolus 13 8.609271523178808 0.01715712680393231 P97352, Q8BP92, Q91WE1, Q8WTY4, Q80TL0, Q7TNF0, Q91VC3, P35550, O55135, Q99LM2, Q9CY57, P63325, Q9D1H7 146 860 20828 2.156451099076139 0.993500633626921 0.5547470999938114 0.549028057725834
GOTERM_CC_DIRECT GO:0005768~endosome 11 7.28476821192053 0.028084813243114067 Q9QZS3, P17047, Q9ERI2, Q8VE99, P63158, Q80XQ2, Q8VC42, O08539, Q64343, A2RSJ4, Q8BJF9 146 715 20828 2.194731296101159 0.9997488951087627 0.7466924091335895 0.7389945492456144
GOTERM_CC_DIRECT GO:1990769~proximal neuron projection 2 1.3245033112582782 0.03433086022588637 Q7TNM2, Q8BQU6 146 5 20828 57.06301369863014 0.9999615363367763 0.7466924091335895 0.7389945492456144
GOTERM_CC_DIRECT GO:0005764~lysosome 8 5.298013245033113 0.03987002600027216 Q8BFR4, P17047, Q9ERI2, Q8VE99, Q9WVJ3, Q8VC42, Q7TNF0, Q8BJF9 146 454 20828 2.513789149719389 0.9999927882917262 0.7466924091335895 0.7389945492456144
GOTERM_CC_DIRECT GO:0014069~postsynaptic density 7 4.635761589403973 0.040406054101804714 Q9QZS3, O55003, P12657, Q8BNY6, Q99JH7, Q8BJF9, P03893 146 360 20828 2.773896499238965 0.9999938699741631 0.7466924091335895 0.7389945492456144
GOTERM_CC_DIRECT GO:0005851~eukaryotic translation initiation factor 2B complex 2 1.3245033112582782 0.041055252735867465 Q61749, Q6ZWX6 146 6 20828 47.55251141552511 0.9999949657692592 0.7466924091335895 0.7389945492456144
GOTERM_CC_DIRECT GO:0005638~lamin filament 2 1.3245033112582782 0.041055252735867465 P21619, O55135 146 6 20828 47.55251141552511 0.9999949657692592 0.7466924091335895 0.7389945492456144
GOTERM_CC_DIRECT GO:0042719~mitochondrial intermembrane space protein transporter complex 2 1.3245033112582782 0.041055252735867465 P62073, P62075 146 6 20828 47.55251141552511 0.9999949657692592 0.7466924091335895 0.7389945492456144
GOTERM_CC_DIRECT GO:0005654~nucleoplasm 32 21.192052980132452 0.058795844404303174 P54731, Q8BG73, P97326, P56959, Q7TNF0, Q62048, O55135, Q923X4, Q3U1Y4, Q99LP6, P61963, P43275, Q9Z2U1, Q9D1H7, O89086, Q80V91, P97352, Q9JJC6, P26350, Q9CQT1, Q8WTY4, Q80TL0, P57776, P70236, Q8BRN9, Q91VC3, P35550, O55003, P0DP26, P47941, Q8BUY5, Q8BJ03 146 3367 20828 1.3558185612980131 0.9999999780215897 0.842097…
GOTERM_CC_DIRECT GO:0005739~mitochondrion 20 13.245033112582782 0.059146999416598914 Q9R1Z7, Q8BPE4, Q8WTY4, Q64343, Q91YI1, Q80TL0, Q8BX10, Q9WVI9, P62073, P62075, O55003, Q923X4, Q6NVE9, Q7TNG8, Q99LP6, Q9D8S9, Q8BUY5, Q91WU5, Q8BJ03, P03893 146 1864 20828 1.5306602386971602 0.9999999802832049 0.8420973628145569 0.8334159467030667
GOTERM_CC_DIRECT GO:0048471~perinuclear region of cytoplasm 11 7.28476821192053 0.05960901070262693 Q5FWH7, P54731, P17047, P97352, Q9WVI9, Q9WUK2, Q8R313, P22682, P56959, Q8BNY6, Q9Z0Z4 146 817 20828 1.920725675290488 0.999999982909231 0.8420973628145569 0.8334159467030667
GOTERM_CC_DIRECT GO:0015630~microtubule cytoskeleton 5 3.3112582781456954 0.06020530178964894 Q7TNM2, Q8BVL9, P61022, Q8C1B1, P16546 146 211 20828 3.3805102902032074 0.9999999857897971 0.8420973628145569 0.8334159467030667
GOTERM_CC_DIRECT GO:1990316~ATG1/ULK1 kinase complex 2 1.3245033112582782 0.0609506798751007 Q80XQ2, Q91YI1 146 9 20828 31.70167427701674 0.999999988719583 0.8420973628145569 0.8334159467030667
GOTERM_CC_DIRECT GO:0016020~membrane 57 37.74834437086093 0.06366371815092871 Q9ERI2, Q69Z26, Q8VC42, O70293, Q8BPE4, Q9CQY5, Q64343, P12657, Q8BX10, Q8CBX0, P62073, O88736, P61022, P62075, Q99JH7, O70401, Q8BVL9, Q8BFY6, Q9JMC3, Q9R0M0, Q91WE1, P53811, P16546, Q9QZS3, P17047, Q9WVI9, P21619, Q8BNY6, Q6IRU5, Q9Z0Z4, Q8BJ03, Q5FWH7, P50153, Q9CXY9, P97326, P58158, Q7TNF0, Q07409, Q80XQ2, Q9JI59, Q…
GOTERM_CC_DIRECT GO:0098850~extrinsic component of synaptic vesicle membrane 2 1.3245033112582782 0.0674909628590282 O08539, Q7TNF0 146 10 20828 28.53150684931507 0.9999999985241665 0.8539073996511829 0.845104230582614
GOTERM_CC_DIRECT GO:0001650~fibrillar center 4 2.6490066225165565 0.07814757788230378 P35550, P62075, Q9CQT1, P57776 146 143 20828 3.990420538365744 0.9999999999479444 0.8856908235515734 0.8765599903190828
GOTERM_CC_DIRECT GO:0031410~cytoplasmic vesicle 11 7.28476821192053 0.0793864682517049 Q9QZS3, P17047, Q8VE99, Q8BFY6, Q80XQ2, Q3U1Y4, O35684, Q91WE1, Q7TNF0, Q8BNY6, Q6IRU5 146 863 20828 1.8183463229575072 0.9999999999648026 0.8856908235515734 0.8765599903190828
GOTERM_CC_DIRECT GO:0034663~endoplasmic reticulum chaperone complex 2 1.3245033112582782 0.08043612039634816 Q9DC23, Q99KV1 146 12 20828 23.776255707762555 0.9999999999747458 0.8856908235515734 0.8765599903190828
GOTERM_CC_DIRECT GO:0030018~Z disc 4 2.6490066225165565 0.08217749909241402 Q8BG95, O08539, Q3THE2, P16546 146 146 20828 3.9084255957965843 0.9999999999854527 0.8856908235515734 0.8765599903190828
GOTERM_CC_DIRECT GO:0019898~extrinsic component of membrane 3 1.9867549668874174 0.09190751253965115 Q8BVL9, Q64096, Q91YI1 146 73 20828 5.862638393694876 0.9999999999993456 0.9352418351826662 0.9256001667787211
GOTERM_CC_DIRECT GO:0044754~autolysosome 2 1.3245033112582782 0.09320279457146845 P17047, P29391 146 14 20828 20.37964774951076 0.999999999999568 0.9352418351826662 0.9256001667787211

## Sheet: UPregulated-DAVID MF
Category Term Count % PValue Genes List Total Pop Hits Pop Total Fold Enrichment Bonferroni Benjamini FDR
GOTERM_MF_DIRECT GO:0005509~calcium ion binding 15 9.933774834437086 0.0011778688843385086 P97352, Q8BP92, Q9ER58, Q8BFY6, Q9R0M0, P97326, Q7TNF0, Q3THE2, P16546, P61022, P0DP26, P22682, P97291, Q8BNY6, Q99JH7 139 730 18412 2.7217896915344437 0.3157947434520275 0.2919776490197862 0.2919776490197862
GOTERM_MF_DIRECT GO:0051087~chaperone binding 6 3.9735099337748347 0.001813525770309231 Q9DC23, P62073, Q9JMC3, Q99LP6, O08539, Q9D1H7 139 116 18412 6.8514016373108415 0.4426074045380438 0.2919776490197862 0.2919776490197862
GOTERM_MF_DIRECT GO:0051082~unfolded protein binding 5 3.3112582781456954 0.004880545264224949 Q8VEH8, Q8VE99, Q99KV1, Q9JMC3, Q99LP6 139 91 18412 7.278045695311882 0.7930717313504627 0.5238451916934779 0.5238451916934779
GOTERM_MF_DIRECT GO:0003743~translation initiation factor activity 4 2.6490066225165565 0.013368106264208878 O55135, Q61749, Q9WUK2, Q6ZWX6 139 66 18412 8.027904948768258 0.9868792579700799 0.8784749814809194 0.8784749814809194
GOTERM_MF_DIRECT GO:0051787~misfolded protein binding 3 1.9867549668874174 0.016113568776326644 Q9DC23, Q9DCT5, Q99KV1 139 26 18412 15.283895960154954 0.9946508996573145 0.8784749814809194 0.8784749814809194
GOTERM_MF_DIRECT GO:0031369~translation initiation factor binding 3 1.9867549668874174 0.017318154585847997 Q6ZQ58, Q61749, Q8CH72 139 27 18412 14.717825739408473 0.9963945096120097 0.8784749814809194 0.8784749814809194
GOTERM_MF_DIRECT GO:0042802~identical protein binding 24 15.894039735099339 0.021410507053940254 Q8BFY6, Q9R1Z7, Q9CQT1, O08539, O70250, P97326, P58774, Q8CH72, P29391, P35123, P56959, Q9ER72, P70236, Q9WVQ5, Q8BGG7, Q9WVI9, Q9JHQ5, P21619, O55003, Q99LP6, P47941, Q8VDW0, P97291, O35988 139 1975 18412 1.609645751753028 0.9990594614452264 0.8784749814809194 0.8784749814809194
GOTERM_MF_DIRECT GO:0003723~RNA binding 14 9.271523178807946 0.021825465378407936 O89086, Q8BVL9, Q6ZQ58, Q60865, Q9WUK2, Q8CH72, P56959, Q91VC3, P35550, Q6ZWX6, O88532, Q9CY57, Q8VDW0, P63325 139 926 18412 2.0026415152974812 0.9991795247757685 0.8784749814809194 0.8784749814809194
GOTERM_MF_DIRECT GO:0019901~protein kinase binding 10 6.622516556291391 0.026290298877208722 P54731, Q9WVI9, Q8BG95, Q99LM2, P0DP26, P22682, Q91YI1, Q8BNY6, P70236, P03893 139 564 18412 2.3485892137353943 0.9998119393163132 0.9302580076132009 0.9302580076132009
GOTERM_MF_DIRECT GO:0005515~protein binding 52 34.437086092715234 0.028890000236434808 P54731, Q9ERI2, Q8BP92, Q8BG73, Q9R1Z7, O70293, O70250, P58774, P56959, Q8C7R4, P43275, Q99JH7, P98086, Q80V91, Q99KV1, Q9R0M0, Q91YI1, P35123, P16546, Q9QZS3, P63056, Q8BGG7, P17047, Q9WVI9, Q9JHQ5, Q8R010, Q7TNG8, Q8BYB9, P47941, Q6ZWX6, Q3UKC1, P29391, P21107, Q9JI59, Q64096, Q61739, Q9CY57, O35988, Q9ERR7, …
GOTERM_MF_DIRECT GO:0046872~metal ion binding 37 24.503311258278146 0.03309442067172616 Q8BFR4, Q8BP92, Q9R1Z7, Q3UKC1, P97326, P58158, P56959, Q7TNF0, P62073, Q9WVJ3, P61022, P62075, Q923X4, Q61739, E9PV24, P97291, Q9DB32, Q80V91, P97352, Q7TNM2, Q8BFY6, Q9JMC3, Q8WTY4, Q8CH72, Q80TL0, P35123, Q9ER72, P16546, O08997, Q9WVQ5, P0C027, Q99L27, Q80TL4, Q6NVE9, P22682, Q8BNY6, Q9Z0Z4 139 3573 18412 1…
GOTERM_MF_DIRECT GO:0048306~calcium-dependent protein binding 4 2.6490066225165565 0.03553287006208234 P97352, Q8BFY6, P61022, P0DP26 139 96 18412 5.519184652278177 0.9999912792710749 0.9534653466658761 0.9534653466658761
GOTERM_MF_DIRECT GO:0051117~ATPase binding 4 2.6490066225165565 0.03936460723917199 Q9DC23, P35550, Q99LP6, O08997 139 100 18412 5.298417266187051 0.9999975797298979 0.9750310408471832 0.9750310408471832
GOTERM_MF_DIRECT GO:0017124~SH3 domain binding 4 2.6490066225165565 0.07849888335999253 Q8BG73, Q9JJU8, P22682, Q62422 139 133 18412 3.9837723805917675 0.9999999999963045 1.0 1.0
GOTERM_MF_DIRECT GO:0005507~copper ion binding 3 1.9867549668874174 0.08773901739182281 P97352, Q9Z0Z4, O08997 139 66 18412 6.020928711576194 0.999999999999856 1.0 1.0
GOTERM_MF_DIRECT GO:0045296~cadherin binding 3 1.9867549668874174 0.09001038954978005 Q9QZS3, P97326, P97291 139 67 18412 5.931064103940729 0.9999999999999355 1.0 1.0
