# Supplementary material for: Reversal of cell, circuit and seizure phenotypes in a mouse model of DNM1 epileptic encephalopathy
Source: Nat Commun. 2023 Aug 30;14:5285. doi: 10.1038/s41467-023-41035-w (PMC10468497; doi:10.1038/s41467-023-41035-w)
Supplement: Supplementary file 8 — Source Data [file 41467_2023_41035_MOESM8_ESM.xlsx]

## Sheet: Figure 1
	Figure 1a				Figure 1b					Figure 1c
	Empty	WT	K44A		Empty	WT	R237W			Time	Empty									WT										K44A
	62.402	128.841	90.015		66.7258	125.597	98.9839			0	-0.0232627	-0.0740135	-0.0416966	0.0243409	0.121793	-0.0192138	-0.0606933	-0.0171835	-0.00358654	-0.0100216	-0.00533464	0.0316962	-0.00075417	0.00145499	-0.0258724	-0.0433793	-0.00157991	0.00577394	-0.0690898	-0.921895	0.0996614	-0.0527536	0.0452105	0.0615615	0.0348263	0.0260379	-0.0422469	-0.00355042	-0.0139919	0.0996252	-0.0458558	-0.0123943	0.0110422	0.0142743	0.0145673	-0.00715709
	64.0234	123.789	100.703		57.1532	126.226	98.7661			4	-0.034183	-0.1387	0.0173444	0.0230545	0.096115	-0.0106975	-0.0533018	-0.0079514	-0.00214598	0.0133593	0.00790994	0.0386674	0.00224119	-0.00211555	-0.034683	-0.0618751	-0.00750953	0.0204898	-0.0463947	-0.749823	0.111287	-0.0619777	0.0451059	0.0491576	0.0287499	0.0256915	-0.0136908	-0.00396553	-0.011549	0.0813966	-0.0337129	-0.00751764	0.0181397	0.00893749	0.0178149	-0.00622898
	59.697	102.5	75.3788		67.617	117.813	110.703			8	-0.0408686	-0.138647	0.0376951	0.027209	0.0790319	-0.00490642	-0.0618687	-0.0075948	-0.0119481	-0.0892997	-0.000994004	0.045725	-0.000768563	0.00622943	-0.0466931	-0.0360163	-0.00295209	0.0127391	0.0342144	-0.615556	0.0731349	-0.0169233	0.0416585	0.0443392	0.0173902	0.0244264	-0.026021	-0.00369507	-0.0103188	0.0890924	-0.0198705	-0.00457603	0.0107674	0.00692194	0.0237164	-0.00210181
	64.3333	123.333	108.417							12	-0.0460383	-0.246412	0.0401131	0.0207406	0.0520268	-0.0183417	-0.0278876	-0.00475128	-0.00502183	-0.089592	0.0121294	0.0423017	-0.00205946	-0.0105632	-0.0524596	-0.0419155	0.00299802	0.0105542	0.00389583	-0.511711	-0.0317112	-0.072533	0.0457592	0.0394045	0.0149615	0.0192765	0.0170207	-0.00177625	-0.00882665	0.0787405	-0.00581844	0.00717453	0.0135608	0.0074835	0.0184313	-0.130851
										16	-0.0457481	-0.0215518	0.0386723	0.0158959	0.0365985	-0.0144816	-0.0324834	0.015818	0.00550433	-0.159908	0.0175256	0.0318021	0.011372	0.00633622	-0.0777133	-0.0359178	0.0139323	0.0142334	0.0169889	-0.356757	0.0328212	-0.170565	0.0415767	0.0312065	0.00681079	0.0153152	0.0177928	-0.000870611	-0.0112519	0.105175	0.00143183	-0.000679486	0.0126806	0.0149073	0.0226769	-0.194608
										20	-0.0350552	0.0261263	0.0399126	0.0100294	0.0256815	-0.00426433	-0.0156739	0.0156591	0.0116034	-0.328287	0.00406122	0.0383085	-0.00579991	-0.00920348	-0.0910749	-0.0370464	0.0146323	0.0115983	0.030034	-0.143398	0.0132842	-0.102686	0.0404752	0.0165064	0.00391464	0.0208021	0.0404493	0.00232357	-0.0144546	-0.0201706	-0.0148746	0.00206642	0.0256912	0.0115164	0.014843	-0.214339
	Figure 1d				Figure 1e					24	-0.035437	0.0206172	0.0515767	0.0100046	0.0150074	-0.0021453	-0.0183615	0.0237951	0.00980985	-0.0130365	0.00816787	0.0161117	-0.0146949	0.000302417	-0.10997	-0.0422547	-0.000930925	0.00996834	0.026692	-0.0149667	-0.00187093	-0.00857407	0.0306308	0.00102438	0.00726297	0.0195145	0.0179834	-0.00148437	-0.0069142	-0.0377914	0.0164025	0.00350794	0.00983297	0.00309222	0.0189536	-0.23855
	Empty	WT	K44A		Empty	WT	K44A			28	-0.0264808	0.0202867	0.0580023	0.00624231	0.023639	-0.00484256	-0.00754968	0.0195811	0.00915852	0.0308798	0.00172642	0.0228804	0.00674333	0.0103238	-0.160187	-0.0185658	0.00149918	0.0126406	0.0202463	0.0210264	-0.0031765	-0.0118149	0.016732	-0.00196043	0.00741632	0.0175784	0.0192917	0.0012193	-0.00336348	-0.0337965	-0.000894608	0.000196189	0.0112883	0.0112775	0.0205266	-0.244308
	0.290572	0.0255371	0.641125		0.315713	0.360785	0.558744			32	-0.0201584	0.00793467	0.0682926	0.000927739	0.0077032	-0.00640575	-0.00994799	0.0114792	-0.00356848	0.00759568	-0.00161005	0.0188473	-0.00712908	0.0015151	0.0072489	-0.00314408	0.00222276	0.0028934	0.0171036	0.00795453	-0.0010426	0.00951442	0.00680489	0.00293413	0.00553751	0.00565725	0.0244057	0.00118618	-0.00151818	-0.0230482	0.00892125	0.00687658	0.0133366	0.0148274	0.015829	-0.079596
	0.129373	0.0787227	0.751313		0.439727	0.353894	0.445793			36	-0.0180013	-0.00293562	0.00720452	0.000833057	0.00205264	-0.0066825	0.00348987	0.0104028	-0.0015724	0.0117739	-0.00238388	-0.00166692	0.0133829	-0.0102182	0.00919352	-0.021382	0.00923375	0.00523926	0.00453067	-0.00226216	0.00212924	-0.0163532	-0.00141731	-0.00486677	0.00631991	0.00407602	0.0129769	0.000391214	0.00552264	0.0046883	0.00279979	0.00471441	0.00565271	0.00775324	0.0136299	0.015134
	-0.0438573	0.413596	0.231964		0.32603	0.428892	0.704623			40	-0.0146165	2.52002e-05	0.00716916	0.00520511	0.00175652	0.000953201	-0.00187682	0.0166158	0.00227567	0.0326106	-0.00666724	0.00158187	-0.00802241	0.0162459	0.00232902	-0.024377	-0.00946565	-0.00272461	0.0153728	-0.012554	-0.00211801	-0.012443	-0.00335295	-0.00369841	0.00540905	0.00409252	-0.0013602	-0.0021671	-0.00586572	0.0125387	-0.00420822	0.00783087	0.00901748	0.00582217	0.0022347	0.00708652
	0.232701	0.129794	0.100635		0.538481	0.747449	0.406446			44	-0.00160238	0.00590149	0.0141315	0.00128735	-0.00108699	0.00176745	-0.000156598	0.0105533	0.0079987	-0.024257	-0.00366182	0.00288169	0.0148914	-0.00551868	0.00313896	0.0263689	0.00407888	-0.003428	-0.00416206	-0.00414469	0.0062433	0.00827457	0.00249042	-0.00184301	-0.00051082	0.00612583	0.00801687	0.00185084	0.00110596	0.00353106	0.0103277	0.00666817	0.00347645	-0.00202659	-0.00177575	0.0109935
	0.031204	0.0132299	0.579296		0.269197	0.693337	0.524343			48	0.00150313	-0.00448256	-0.00993873	-0.00146446	0.00505328	-0.00191818	-0.00206993	-0.00939721	-0.000232061	-0.0108903	0.000216453	0.00285733	-0.00487044	-0.00805445	-0.00439631	-0.00623395	-0.00306031	0.0059031	0.0044952	-0.00433687	-0.00349636	0.0118969	0.00348575	0.00142927	-0.0024888	-0.00260835	-0.00862681	0.00221235	0.00903548	0.00393595	0.00789094	0.00292456	-0.00151523	0.000495648	0.0042259	0.01519
	0.206452	0.0096625	0.258627		0.49483	0.649823	0.410655			52	0.00764508	0.00385282	-0.000894588	-0.00341581	0.00138216	0.00293547	0.00866328	-0.00566694	-0.00294041	0.0365523	0.00756149	-0.0110043	-0.00477949	0.00972368	-0.00189484	0.00716033	0.0110846	0.00845878	-0.00842568	0.00477158	0.0153578	-0.0117053	0.00790224	0.000316966	0.0049898	-0.00224901	0.00804378	-0.000113145	-0.0004187	-0.0218024	-0.00603025	-0.0066122	-0.00301667	-0.00224118	0.00025157	-0.00176169
	0.198387	0.13092	0.290567		0.516469	0.602891	0.420337			56	0.00707063	-0.00529695	-0.00245555	-0.00161218	-0.00710498	-0.00373794	-0.00455992	-0.0121049	-0.0071019	-0.0340156	0.00255113	0.00368339	0.000247593	-0.00645804	0.000823171	-0.0029183	-0.00263757	-0.00820928	-0.00728023	0.00451181	-0.0159868	0.00397692	-0.0105255	0.00379519	-0.00739923	-0.00536099	-0.00607365	-0.00178295	-0.00385703	0.00179674	-0.00798015	-0.0108114	-0.00796202	-0.00205006	-0.00493642	-0.0315084
	0.130838	0.206112	0.348543		0.488195	0.63659	0.383549			60	0.237537	0.225229	0.233713	0.233598	0.112097	0.212497	0.151574	0.167466	0.141607	0.203388	0.277081	0.166355	0.245733	0.114801	0.262844	0.376019	0.246113	0.286502	0.188582	0.228185	0.497584	0.273361	0.319331	0.30165	0.217532	0.20427	0.168059	0.229123	0.446582	0.178959	0.598823	0.206195	0.226819	0.128929	0.407331	0.188724
	0.117825	0.235356	0.179919		0.565437	0.551689	0.485737			64	0.358627	0.502334	0.470407	0.469163	0.288292	0.421107	0.350062	0.380256	0.314688	0.408394	0.416144	0.379173	0.445254	0.322536	0.502478	0.664596	0.495291	0.563441	0.447796	0.395684	0.803668	0.546345	0.579156	0.524043	0.414838	0.427407	0.313873	0.477507	0.677393	0.378103	0.855515	0.404174	0.483572	0.333724	0.610354	0.35875
		0.0737964	0.383736			0.50213	0.46151			68	0.446261	0.737041	0.612633	0.675654	0.498489	0.61334	0.523792	0.579449	0.508895	0.612731	0.514446	0.517647	0.637745	0.639245	0.66142	0.827157	0.704279	0.760648	0.683428	0.534006	0.912317	0.754157	0.755085	0.71334	0.593858	0.611562	0.468398	0.688996	0.813798	0.562166	0.961009	0.581424	0.721294	0.527125	0.737154	0.577469
			0.241584				0.348295			72	0.511597	0.878119	0.743643	0.849561	0.662659	0.753436	0.721312	0.787731	0.677422	0.77885	0.616304	0.646418	0.774897	0.831973	0.849817	0.888226	0.879479	0.905629	0.883593	0.679358	0.964787	0.91298	0.876359	0.835638	0.737491	0.75852	0.639136	0.849117	0.903521	0.683725	0.988608	0.74896	0.861728	0.731766	0.83407	0.752513
			0.223818				0.732869			76	0.564289	0.985346	0.894261	0.941314	0.797872	0.87997	0.880306	0.927975	0.80882	0.865031	0.748233	0.800467	0.881649	0.956431	0.945176	1	0.94625	0.9791	0.998101	0.80217	1	0.992969	0.952731	0.897707	0.857127	0.878553	0.800933	0.933987	0.937362	0.828494	1	0.907061	0.958617	0.865037	0.909823	0.879781
			0.349158				0.684184			80	0.757801	0.993834	0.992367	0.993251	0.933486	0.950073	0.958185	0.975516	0.911651	1	0.864296	0.90001	0.902521	0.998049	0.997956	0.993219	1	1	1	0.890002	0.990691	0.983999	1	0.964216	0.943819	0.962885	0.90633	0.971792	0.984739	0.920619	0.985857	0.941657	0.982591	0.937531	0.968946	0.965863
			0.155873				0.50093			84	0.957532	1	1	1	1	1	0.984857	1	0.987542	0.993793	0.989199	1	1	1	1	0.979525	0.996718	0.97939	0.974757	0.969308	0.964275	0.99504	0.999981	1	1	1	1	1	1	0.990063	0.966855	1	1	1	1	1
			0.215787				0.57553			88	1	0.95792	0.98868	0.957016	0.962224	0.987693	1	0.956832	1	0.982064	1	0.999722	0.988938	0.995232	0.927697	0.9222	0.955351	0.910102	0.837552	1	0.968639	1	0.980966	0.980625	0.984142	0.978385	0.992127	0.972021	0.986902	1	0.935903	0.981969	0.95193	0.973657	0.999593	0.998338
			0.206208				0.465221			92	0.914758	0.888221	0.88088	0.85609	0.838796	0.881516	0.927356	0.850794	0.886682	0.917687	0.879317	0.914332	0.909534	0.87333	0.805897	0.798071	0.889745	0.802918	0.673854	0.955253	0.918715	0.864099	0.915873	0.919547	0.921722	0.89627	0.926229	0.878514	0.936433	0.916839	0.892211	0.920502	0.851712	0.908718	0.9399	0.946391
			0.433539				0.426112			96	0.852359	0.802416	0.767708	0.779028	0.74159	0.809862	0.861295	0.738977	0.799817	0.84023	0.795608	0.868328	0.851911	0.766676	0.704911	0.712778	0.809032	0.720549	0.571704	0.922313	0.930589	0.773756	0.856904	0.869636	0.875803	0.811638	0.859407	0.798458	0.884018	0.873136	0.854046	0.853162	0.794276	0.85744	0.857514	0.882437
										100	0.792284	0.739015	0.676508	0.734182	0.658517	0.7654	0.802464	0.692758	0.741463	0.851194	0.746948	0.8325	0.756556	0.705828	0.642235	0.649374	0.778735	0.658888	0.462971	0.895257	0.930116	0.690233	0.805464	0.833358	0.832569	0.757976	0.778779	0.727522	0.854872	0.823903	0.810539	0.786583	0.748096	0.826169	0.806313	0.848232
										104	0.759466	0.698162	0.662924	0.688481	0.58724	0.718081	0.754849	0.64504	0.657814	0.760089	0.692377	0.799075	0.715674	0.709897	0.57331	0.55496	0.721594	0.615308	0.387414	0.864434	0.898665	0.618265	0.748184	0.795241	0.771711	0.703614	0.772086	0.663038	0.811497	0.799763	0.779374	0.743799	0.706078	0.774291	0.762441	0.817719
	Figure 1g			Figure 1h						108	0.719327	0.657953	0.617163	0.656605	0.526315	0.673663	0.703624	0.572397	0.613222	0.699412	0.646231	0.775048	0.645385	0.69559	0.504978	0.502486	0.702688	0.585166	0.197513	0.843995	0.886628	0.60714	0.697538	0.762733	0.729885	0.643919	0.73348	0.604834	0.77962	0.7238	0.734156	0.698412	0.677424	0.732031	0.708868	0.810601
	WT	R237W		WT	R237W					112	0.69509	0.598916	0.551162	0.623048	0.466974	0.620063	0.655672	0.531318	0.576195	0.680378	0.606795	0.744068	0.60305	0.607971	0.444125	0.465766	0.686833	0.552967	0.571977	0.836268	0.88768	0.536441	0.660487	0.747065	0.69145	0.610552	0.704951	0.552517	0.744956	0.72529	0.713562	0.645021	0.634208	0.703968	0.672012	0.76251
	0.0286646	0.157868		0.271786	0.496322					116	0.665416	0.557532	0.512061	0.590247	0.410188	0.574183	0.59647	0.510969	0.549668	0.62613	0.553131	0.737551	0.586985	0.573691	0.39398	0.398913	0.632187	0.517298	0.524044	0.823215	0.883499	0.502003	0.619051	0.750473	0.667598	0.575468	0.697743	0.51339	0.718969	0.660454	0.684134	0.616789	0.591323	0.666281	0.629853	0.750313
	0.0849576	0.041816		0.155062	0.33218					120	0.644647	0.526538	0.450339	0.567284	0.365333	0.534569	0.563889	0.493893	0.508726	0.573601	0.533985	0.700215	0.542634	0.470912	0.351646	0.363037	0.586062	0.494123	0.482017	0.809386	0.861112	0.474407	0.590653	0.729551	0.625821	0.533566	0.641706	0.479636	0.699088	0.636376	0.632344	0.565267	0.550452	0.621962	0.589421	0.72601
	0.225903	0.381827		0.4424	0.547839					124	0.617933	0.487285	0.413113	0.550483	0.331363	0.489835	0.527578	0.434396	0.473173	0.55535	0.490461	0.687276	0.494481	0.442635	0.295926	0.35656	0.567251	0.477369	0.456223	0.789733	0.871065	0.456135	0.555468	0.730401	0.59767	0.500399	0.630394	0.450836	0.674427	0.59051	0.599348	0.558467	0.518142	0.594711	0.545549	0.697465
	0.0926478	0.210952		0.47241	0.260341					128	0.595494	0.462574	0.352937	0.529083	0.290789	0.481202	0.490871	0.432311	0.441792	0.523022	0.457575	0.676592	0.471459	0.447838	0.250194	0.341072	0.5303	0.45791	0.418668	0.780311	0.875107	0.431809	0.516291	0.715315	0.580053	0.494579	0.582957	0.414368	0.643979	0.552837	0.598344	0.538169	0.485714	0.564747	0.510532	0.674958
	0.112256	0.320976		0.251893	0.469837					132	0.561885	0.421384	0.35614	0.502196	0.2643	0.451618	0.481732	0.400053	0.426337	0.480968	0.419893	0.64781	0.456448	0.386794	0.237172	0.302984	0.508914	0.434612	0.386778	0.764672	0.852842	0.421944	0.487529	0.693528	0.554609	0.471387	0.57092	0.396566	0.631309	0.523579	0.559858	0.536782	0.478688	0.536699	0.472387	0.660448
	-0.0066535	0.174738		0.473995	0.297378					136	0.531782	0.398836	0.293827	0.479669	0.246507	0.419424	0.457364	0.376116	0.402519	0.474871	0.402831	0.637201	0.428222	0.361755	0.117723	0.282416	0.485973	0.414519	0.329459	0.772918	0.831198	0.396494	0.444567	0.67526	0.523175	0.453668	0.5413	0.372593	0.601734	0.505525	0.511248	0.528556	0.438936	0.504282	0.438248	0.636203
	0.00921342	0.25639		0.360785	0.582039					140	0.508854	0.375764	0.259192	0.465337	0.225428	0.392309	0.438645	0.364976	0.389463	0.442962	0.362322	0.606334	0.396467	0.331644	0.207077	0.253847	0.444136	0.400408	0.312781	0.774293	0.829654	0.373977	0.420062	0.671715	0.498083	0.438774	0.510451	0.347459	0.584815	0.500022	0.500336	0.494617	0.414931	0.477302	0.405333	0.612204
	0.0278595	0.184141		0.353894	0.427462					144	0.481947	0.3615	0.231926	0.442836	0.205807	0.368082	0.420321	0.348103	0.365597	0.415511	0.331367	0.581762	0.373497	0.321098	0.150548	0.21226	0.425468	0.383923	0.287062	0.776573	0.843378	0.367297	0.385318	0.66971	0.467112	0.420953	0.495893	0.333215	0.569846	0.480891	0.466951	0.481796	0.377261	0.442979	0.379811	0.587126
	0.177388			0.428892						148	0.461214	0.342949	0.195134	0.420192	0.187295	0.33658	0.397429	0.320273	0.340855	0.443949	0.305488	0.558861	0.337109	0.295253	0.141747	0.21333	0.413832	0.368456	0.267598	0.76066	0.817191	0.34428	0.361626	0.674059	0.45669	0.408345	0.463771	0.309677	0.557719	0.461551	0.458218	0.468703	0.367306	0.424348	0.350135	0.557079
	0.0970141			0.747449						152	0.44547	0.315179	0.139858	0.397366	0.163414	0.313845	0.371411	0.31952	0.31313	0.370457	0.280911	0.550879	0.311626	0.235752	0.0993397	0.172886	0.381597	0.3569	0.243329	0.759888	0.794413	0.310189	0.326537	0.669242	0.428571	0.402191	0.457938	0.297486	0.532337	0.425732	0.428642	0.460758	0.363885	0.392568	0.319392	0.52884
	0.0091728			0.693337						156	0.433941	0.297168	0.122193	0.386869	0.143639	0.30397	0.37209	0.286825	0.278366	0.333865	0.237245	0.54278	0.312212	0.223313	0.108245	0.170354	0.340822	0.353717	0.225769	0.735862	0.816643	0.324823	0.312292	0.66462	0.408568	0.39123	0.437865	0.279311	0.516399	0.412353	0.391658	0.454597	0.320705	0.367856	0.311923	0.498887
	0.00627891			0.649823						160	0.420266	0.288504	0.0700953	0.367378	0.122365	0.286844	0.348214	0.262654	0.265437	0.263392	0.220029	0.531554	0.270564	0.245597	0.0849886	0.152476	0.32637	0.336601	0.225042	0.726355	0.797651	0.303535	0.284702	0.654747	0.38777	0.3825	0.409016	0.268316	0.499473	0.398403	0.389531	0.435502	0.292421	0.34683	0.294089	0.494407
	0.0789305			0.602891						164	0.399999	0.273359	0.0842184	0.343582	0.1107	0.274909	0.332453	0.273204	0.254828	0.279957	0.202859	0.473745	0.294716	0.219195	0.0590088	0.145432	0.325265	0.320933	0.207855	0.703174	0.76906	0.265531	0.271627	0.634061	0.37153	0.355568	0.414006	0.256084	0.473463	0.379998	0.365717	0.413187	0.286883	0.327675	0.289648	0.493741
	0.131209			0.63659						168	0.389603	0.238612	0.0193328	0.331198	0.0903854	0.276296	0.320434	0.251943	0.228926	0.222363	0.181818	0.470094	0.234585	0.236138	0.0689692	0.134521	0.316228	0.314485	0.197074	0.681017	0.784112	0.267333	0.245539	0.620517	0.354758	0.354593	0.405357	0.242364	0.454313	0.353083	0.334328	0.411798	0.260987	0.312434	0.269829	0.480996
	0.129843			0.551689						172	0.372792	0.234776	0.0289009	0.317325	0.0783027	0.260488	0.303731	0.238414	0.209226	0.201567	0.164653	0.466454	0.238173	0.197366	0.0484893	0.171413	0.28972	0.308449	0.179439	0.667511	0.758457	0.267097	0.223648	0.616359	0.343109	0.34778	0.401836	0.231089	0.436876	0.359943	0.322096	0.400074	0.247714	0.290553	0.262713	0.462536
	0.0370554			0.50213						176	0.362355	0.218252	-0.00348189	0.305263	0.0672688	0.251802	0.290505	0.207743	0.19147	0.164851	0.153256	0.43383	0.225595	0.182831	0.0201213	0.189733	0.280777	0.297059	0.159981	0.639131	0.751914	0.24198	0.20833	0.598472	0.333807	0.34288	0.398814	0.223042	0.434148	0.331003	0.297892	0.3812	0.233193	0.29203	0.250844	0.443873
										180	0.353007	0.212435	-0.0037638	0.285327	0.0664385	0.236653	0.268504	0.199965	0.185165	0.136279	0.146655	0.409062	0.222039	0.174052	0.0353238	0.182175	0.274456	0.280874	0.148813	0.626367	0.767965	0.248303	0.187188	0.597428	0.32555	0.330269	0.377712	0.214255	0.431157	0.320308	0.295085	0.379249	0.224215	0.275158	0.238513	0.430282
										184	0.334574	0.185786	-0.00376957	0.281276	0.0608844	0.242138	0.278063	0.184031	0.163599	0.0838919	0.132334	0.419281	0.200784	0.152399	0.0207082	0.131441	0.231128	0.271633	0.125562	0.622279	0.76095	0.226162	0.155617	0.594845	0.301903	0.321074	0.365094	0.210028	0.42195	0.298553	0.26307	0.379047	0.215419	0.252362	0.236508	0.426756
										188	0.31917	0.175313	-0.0134929	0.261039	0.0373459	0.230058	0.226161	0.164876	0.144224	0.0831756	0.127562	0.422655	0.203319	0.11211	0.0282624	0.155345	0.235327	0.26005	0.113267	0.588897	0.760954	0.223244	0.139003	0.584137	0.293341	0.318837	0.368241	0.199908	0.401117	0.273435	0.258836	0.345712	0.194029	0.23985	0.228785	0.293575
										192	0.305036	0.160774	-0.0192593	0.249075	0.0412297	0.207144	0.194639	0.150717	0.1446	0.0611103	0.111705	0.417111	0.195955	0.0606449	0.00963908	0.136774	0.220942	0.258351	0.097464	0.577547	0.758765	0.232454	0.139347	0.584263	0.281335	0.300595	0.361798	0.19468	0.408273	0.235859	0.232068	0.349136	0.189422	0.229956	0.225621	0.279706
										196	0.289523	0.150012	-0.0185942	0.242679	0.0290034	0.202565	0.202989	0.136826	0.142473	0.0283099	0.111512	0.41514	0.166326	0.0428746	0.0220968	0.128275	0.201666	0.247322	0.0894871	0.573722	0.751863	0.231677	0.119151	0.582302	0.272671	0.299495	0.335956	0.187257	0.383092	0.242241	0.243629	0.342524	0.169302	0.222124	0.216359	0.453275
										200	0.290572	0.129373	-0.0438573	0.232701	0.031204	0.206452	0.198387	0.130838	0.117825	0.0255371	0.0787227	0.413596	0.129794	0.0132299	0.0096625	0.13092	0.206112	0.235356	0.0737964	0.641125	0.751313	0.231964	0.100635	0.579296	0.258627	0.290567	0.348543	0.179919	0.383736	0.241584	0.223818	0.349158	0.155873	0.215787	0.206208	0.433539
										204	0.283494	0.122822	-0.0279278	0.213973	0.0108131	0.201139	0.195911	0.112322	0.112586	0.0142173	0.0847365	0.377822	0.14794	-0.0167019	-0.00919738	0.133748	0.189145	0.225492	0.048473	0.605515	0.725777	0.230946	0.112661	0.566233	0.25655	0.271768	0.351154	0.171189	0.369022	0.247468	0.21395	0.332719	0.143615	0.207805	0.205751	0.433597
										208	0.265005	0.117083	-0.0614413	0.205652	0.00139655	0.187676	0.187515	0.104971	0.104619	-0.0192073	0.0719063	0.364882	0.133611	-0.0156834	-0.00918798	0.119382	0.19134	0.222944	0.0276744	0.672732	0.714603	0.201283	0.105995	0.566278	0.252601	0.256034	0.329594	0.169014	0.360623	0.242625	0.215915	0.326141	0.126478	0.194768	0.19087	0.420291
										212	0.265561	0.102154	-0.0713787	0.194883	-0.0125275	0.187	0.175362	0.0917224	0.0999933	-0.0279434	0.0535115	0.360514	0.11461	-0.0183161	-0.0263901	0.0880162	0.163138	0.215223	0.0265428	0.666926	0.708863	0.192749	0.0953322	0.563826	0.246218	0.245675	0.324146	0.165254	0.346742	0.20526	0.190194	0.319367	0.124372	0.196904	0.189147	0.424114
										216	0.25575	0.0867123	-0.0714247	0.183453	-0.0195949	0.177604	0.171935	0.0878625	0.0924317	-0.0461912	0.0375909	0.336843	0.111211	-0.00909561	-0.0198771	0.0903244	0.149145	0.208205	0.0267179	0.658193	0.694409	0.175007	0.0880632	0.552886	0.231274	0.235663	0.318147	0.156233	0.334105	0.190715	0.195217	0.317295	0.111661	0.190929	0.191567	0.405436
										220	0.24621	0.0770503	-0.0925713	0.173809	-0.0281484	0.169765	0.160314	0.0675854	0.077623	-0.0376021	0.0431142	0.324724	0.0872375	-0.0412355	-0.0223085	0.0722224	0.152149	0.197746	0.0147859	0.652652	0.693948	0.175123	0.0769176	0.554377	0.228767	0.238233	0.331094	0.149147	0.330121	0.194474	0.172996	0.293403	0.129678	0.174835	0.181048	0.407084
										224	0.231097	0.0669663	-0.104311	0.16107	-0.0336205	0.164301	0.161447	0.0382413	0.0680593	-0.0570352	0.0324025	0.31721	0.0921129	-0.0261465	-0.041518	0.0682737	0.145265	0.19003	0.0119246	0.646988	0.686049	0.183235	0.0640988	0.551727	0.221939	0.228378	0.323069	0.14273	0.321074	0.182611	0.172455	0.296367	0.118188	0.158122	0.174726	0.401816
										228	0.218496	0.0523103	-0.120911	0.149064	-0.0274616	0.152383	0.156655	0.0445968	0.0491109	-0.0682212	0.00921083	0.305706	0.091241	-0.0228109	-0.0388996	0.0595829	0.12977	0.192455	0.00417499	0.627285	0.70032	0.179283	0.0695466	0.545516	0.217391	0.220386	0.31554	0.1394	0.313697	0.150998	0.160668	0.279835	0.113134	0.158108	0.173547	0.401066
										232	0.212723	0.0497641	-0.112657	0.143057	-0.0316705	0.145876	0.156704	0.030698	0.0397259	-0.108447	0.0110444	0.286956	0.057734	-0.0339635	-0.0492021	0.0385952	0.127516	0.182139	-0.00630913	0.630491	0.674373	0.199945	0.0493999	0.546655	0.216668	0.214661	0.338485	0.135598	0.301065	0.153041	0.152784	0.265093	0.099895	0.144674	0.17131	0.388203
										236	0.202411	0.0451575	-0.1061	0.135662	-0.0299291	0.144919	0.162814	0.0209064	0.0306295	-0.0869192	0.00165827	0.285519	0.0485533	-0.0824197	-0.0682636	-0.277789	0.106095	0.174758	-0.0153454	0.625965	0.667758	0.211027	0.0529884	0.547996	0.212323	0.198033	0.321904	0.129719	0.307285	0.124044	0.143773	0.252803	0.100761	0.135196	0.169711	0.380084
										240	0.201155	0.038983	-0.101477	0.123997	-0.0333784	0.144884	0.158955	0.0172145	0.0156263	-0.103189	-0.00747817	0.277148	0.0280479	-0.102866	-0.0572589	-0.27301	0.088982	0.17202	-0.025873	0.61358	0.6767	0.189627	0.0459554	0.538094	0.212991	0.191857	0.289258	0.123516	0.297435	0.116457	0.134328	0.25327	0.0862324	0.127276	0.164835	0.367346
										244	0.191153	0.0368418	-0.0974681	0.119603	-0.0501629	0.1304	0.162859	0.0137979	0.0206903	-0.113933	-0.0122768	0.273357	0.0364642	-0.106219	-0.0611033	-0.261155	0.0848162	0.162828	-0.021588	0.619672	0.674038	0.196107	0.0369987	0.536021	0.211325	0.195926	0.281118	0.12163	0.29378	0.0841533	0.128382	0.234381	0.0880991	0.106331	0.167233	0.361989
										248	0.201706	0.0153519	-0.103859	0.118278	-0.0491201	0.127952	0.149742	-0.0013531	0.00967033	-0.121092	-0.0168146	0.274951	0.0383794	-0.13001	-0.0887407	0.133017	0.0889869	0.166214	-0.0843873	0.604856	0.688106	0.187511	0.0363325	0.532044	0.195211	0.184124	0.237169	0.118944	0.286932	0.0944067	0.122283	0.220949	0.0825953	0.0973037	0.166101	0.364298
		Figure 1f
	Time	WT																R237W
	0	0.00205495	0.0168453	-0.0246779	-0.112822	-0.457913	0.0103231	-0.0100216	-0.00533464	0.0316962	-0.00075417	0.00145499	-0.0258724	-0.0433793	-0.00157991	0.00577394	-0.0690898	-0.0115078	-0.0309023	-0.0479706	-0.0323981	0.0274188	0.0212121	-0.000850289	0.0580709
	4	0.00363491	-0.00699474	-0.0158834	-0.0734028	-0.41385	-0.00874918	0.0133593	0.00790994	0.0386674	0.00224119	-0.00211555	-0.034683	-0.0618751	-0.00750953	0.0204898	-0.0463947	-0.0162911	-0.00846994	-0.0481827	0.00806651	0.0369788	0.0221264	-0.0127432	0.04382
	8	0.00292953	-0.0256496	-0.0284337	-0.072238	-0.291087	0.0320192	-0.0892997	-0.000994004	0.045725	-0.000768563	0.00622943	-0.0466931	-0.0360163	-0.00295209	0.0127391	0.0342144	-0.0257265	0.0230283	-0.029961	0.0180924	0.0387399	0.0186157	-0.00793232	0.0473307
	12	-0.0196631	-0.00832412	-0.0234567	-0.130846	0.0979854	0.0157256	-0.089592	0.0121294	0.0423017	-0.00205946	-0.0105632	-0.0524596	-0.0419155	0.00299802	0.0105542	0.00389583	-0.0262717	0.01248	-0.205	-0.0145953	0.0333848	0.0187727	-0.0115618	0.0470955
	16	-0.00557823	0.0102315	0.000328751	-0.0639087	0.0118018	0.00100394	-0.159908	0.0175256	0.0318021	0.011372	0.00633622	-0.0777133	-0.0359178	0.0139323	0.0142334	0.0169889	-0.0256263	0.023409	-0.122153	0.0492099	0.0659281	0.0215258	-0.0036055	0.0447459
	20	0.0135002	0.00965245	0.0145191	-0.0372005	0.0132585	0.0174202	-0.328287	0.00406122	0.0383085	-0.00579991	-0.00920348	-0.0910749	-0.0370464	0.0146323	0.0115983	0.030034	-0.012709	0.0204938	-0.146314	-0.0240427	0.0258068	0.0125397	0.00800894	0.0379359
	24	-0.00322836	0.00839902	-0.0132014	-0.030429	-0.000149539	0.0136027	-0.0130365	0.00816787	0.0161117	-0.0146949	0.000302417	-0.10997	-0.0422547	-0.000930925	0.00996834	0.026692	-0.0136466	0.0201831	-0.145485	0.00350507	0.0053451	0.0176113	-0.00939599	0.0409997
	28	-0.000250661	-0.00091627	0.0122862	-0.00363776	0.01005	0.0295075	0.0308798	0.00172642	0.0228804	0.00674333	0.0103238	-0.160187	-0.0185658	0.00149918	0.0126406	0.0202463	-0.00745785	0.0300035	-0.170147	0.0843915	0.00599246	0.0118482	-0.00435411	0.0329473
	32	-0.0194915	-0.00280245	0.0138636	-0.0220797	-0.0445825	-0.000864888	0.00759568	-0.00161005	0.0188473	-0.00712908	0.0015151	0.0072489	-0.00314408	0.00222276	0.0028934	0.0171036	0.0202194	0.0212713	-0.161927	-0.105348	0.00244344	-0.00581922	0.00152257	-0.0047425
	36	0.00813898	0.021876	-0.0278024	0.00485284	0.0197696	-0.0166721	0.0117739	-0.00238388	-0.00166692	0.0133829	-0.0102182	0.00919352	-0.021382	0.00923375	0.00523926	0.00453067	0.0093108	0.00823616	-0.247773	-0.0299023	0.000189701	0.00947665	0.0125086	0.0322523
	40	0.0191892	-0.0158237	-0.0111605	0.0104922	0.0160804	0.00227456	0.0326106	-0.00666724	0.00158187	-0.00802241	0.0162459	0.00232902	-0.024377	-0.00946565	-0.00272461	0.0153728	0.0206155	0.0100992	0.0063893	-0.0552898	0.0045051	0.0148207	0.00313852	0.00995878
	44	0.0163654	0.000108271	0.0121349	-0.0039138	-0.00407261	0.00151745	-0.024257	-0.00366182	0.00288169	0.0148914	-0.00551868	0.00313896	0.0263689	0.00407888	-0.003428	-0.00416206	-0.00291925	0.0132761	-0.00596942	0.108892	-0.0028	-0.00629052	0.0137298	0.00805433
	48	0.0137792	-0.00450933	0.00278244	0.00587862	0.0229551	-0.00228383	-0.0108903	0.000216453	0.00285733	-0.00487044	-0.00805445	-0.00439631	-0.00623395	-0.00306031	0.0059031	0.0044952	-0.000177996	-0.00227243	0.00940175	0.0327569	0.00249788	-2.52283e-05	-0.0062256	3.32204e-05
	52	-0.0101548	-0.00497258	0.0261127	0.0302667	0.00417158	0.0180918	0.0365523	0.00756149	-0.0110043	-0.00477949	0.00972368	-0.00189484	0.00716033	0.0110846	0.00845878	-0.00842568	0.0149549	-0.00464411	0.00154408	0.00820987	0.00417128	-0.00424411	0.000349617	-0.0248659
	56	-0.0212372	0.00288032	-0.0298696	-0.0427237	-0.0391345	-0.0196	-0.0340156	0.00255113	0.00368339	0.000247593	-0.00645804	0.000823171	-0.0029183	-0.00263757	-0.00820928	-0.00728023	-0.0324731	-0.0164587	-0.0113657	-0.0515524	-0.00837426	-0.00426086	-0.0109924	0.0068196
	60	0.500557	0.0635285	0.330061	0.205139	0.295115	0.252725	0.203388	0.277081	0.166355	0.245733	0.114801	0.262844	0.376019	0.246113	0.286502	0.188582	0.232727	0.243868	0.160666	0.236377	0.196996	0.156884	0.282252	0.056144
	64	0.707689	0.207493	0.59895	0.475844	0.665389	0.5732	0.408394	0.416144	0.379173	0.445254	0.322536	0.502478	0.664596	0.495291	0.563441	0.447796	0.489808	0.498792	0.443089	0.465146	0.463187	0.379341	0.487998	0.245693
	68	0.837763	0.417761	0.808537	0.687534	0.830759	0.811458	0.612731	0.514446	0.517647	0.637745	0.639245	0.66142	0.827157	0.704279	0.760648	0.683428	0.710847	0.675219	0.671782	0.617563	0.701308	0.593261	0.676512	0.408166
	72	0.904307	0.60411	0.940288	0.841991	0.981396	0.922059	0.77885	0.616304	0.646418	0.774897	0.831973	0.849817	0.888226	0.879479	0.905629	0.883593	0.835337	0.841517	0.804355	0.534862	0.858201	0.795928	0.816331	0.613743
	76	0.931566	0.779346	0.946343	0.965493	0.972009	0.994925	0.865031	0.748233	0.800467	0.881649	0.956431	0.945176	1	0.94625	0.9791	0.998101	0.941188	0.936632	0.910217	0.728806	0.934996	0.921238	0.904453	0.769727
	80	0.965457	0.887847	0.991526	0.98834	0.992849	0.979187	1	0.864296	0.90001	0.902521	0.998049	0.997956	0.993219	1	1	1	0.994297	1	0.959596	0.799423	0.987087	0.967613	0.979014	0.895219
	84	1	0.983435	1	1	1	1	0.993793	0.989199	1	1	1	1	0.979525	0.996718	0.97939	0.974757	1	0.964429	1	0.882126	1	1	1	0.961655
	88	0.958924	1	0.950939	0.93969	0.97792	0.871195	0.982064	1	0.999722	0.988938	0.995232	0.927697	0.9222	0.955351	0.910102	0.837552	0.973733	0.969836	0.993411	1	0.991022	0.992113	0.992093	1
	92	0.853245	0.964171	0.890777	0.826298	0.983289	0.725681	0.917687	0.879317	0.914332	0.909534	0.87333	0.805897	0.798071	0.889745	0.802918	0.673854	0.884309	0.791759	0.994171	0.984899	0.951576	0.944995	0.91801	0.953147
	96	0.806406	0.883381	0.882424	0.779682	0.907492	0.602573	0.84023	0.795608	0.868328	0.851911	0.766676	0.704911	0.712778	0.809032	0.720549	0.571704	0.796937	0.684859	0.968027	1.11565	0.924154	0.923447	0.847633	0.873317
	100	0.738198	0.849163	0.859812	0.700138	0.9399	0.488067	0.851194	0.746948	0.8325	0.756556	0.705828	0.642235	0.649374	0.778735	0.658888	0.462971	0.75127	0.568079	0.945107	0.927922	0.893673	0.909301	0.809929	0.824282
	104	0.72692	0.828107	0.795789	0.641401	0.850708	0.446609	0.760089	0.692377	0.799075	0.715674	0.709897	0.57331	0.55496	0.721594	0.615308	0.387414	0.673793	0.510868	0.945708	0.881811	0.885232	0.865971	0.74017	0.825253
	108	0.681421	0.818141	0.80949	0.58432	0.8732	0.385136	0.699412	0.646231	0.775048	0.645385	0.69559	0.504978	0.502486	0.702688	0.585166	0.197513	0.652997	0.440946	0.941391	0.87129	0.900282	0.867634	0.72334	0.744208
	112	0.635856	0.782578	0.772688	0.577413	0.805072	0.326273	0.680378	0.606795	0.744068	0.60305	0.607971	0.444125	0.465766	0.686833	0.552967	0.571977	0.610142	0.40094	0.94706	0.926762	0.894341	0.837237	0.691805	0.715618
	116	0.640077	0.767044	0.760615	0.520676	0.749046	0.295147	0.62613	0.553131	0.737551	0.586985	0.573691	0.39398	0.398913	0.632187	0.517298	0.524044	0.554277	0.369799	0.944355	0.934631	0.894944	0.819056	0.656919	0.681372
	120	0.596579	0.747021	0.755339	0.482355	0.697753	0.236324	0.573601	0.533985	0.700215	0.542634	0.470912	0.351646	0.363037	0.586062	0.494123	0.482017	0.513947	0.360932	0.933728	0.938247	0.857849	0.793599	0.66173	0.636889
	124	0.535343	0.745634	0.73007	0.430687	0.627826	0.226035	0.55535	0.490461	0.687276	0.494481	0.442635	0.295926	0.35656	0.567251	0.477369	0.456223	0.481459	0.307074	0.906092	0.965576	0.837887	0.78673	0.642979	0.615794
	128	0.527178	0.721365	0.703538	0.412458	0.629172	0.17467	0.523022	0.457575	0.676592	0.471459	0.447838	0.250194	0.341072	0.5303	0.45791	0.418668	0.439579	0.288807	0.901933	0.937339	0.835725	0.77232	0.60781	0.578887
	132	0.485734	0.720267	0.687027	0.377644	0.644524	0.163936	0.480968	0.419893	0.64781	0.456448	0.386794	0.237172	0.302984	0.508914	0.434612	0.386778	0.462146	0.27193	0.878649	0.913746	0.821682	0.764179	0.601747	0.56248
	136	0.473456	0.70546	0.683168	0.355793	0.600065	0.137206	0.474871	0.402831	0.637201	0.428222	0.361755	0.117723	0.282416	0.485973	0.414519	0.329459	0.437939	0.263474	0.898868	0.905401	0.809252	0.738937	0.588936	0.551593
	140	0.413977	0.675015	0.687136	0.342832	0.562176	0.13216	0.442962	0.362322	0.606334	0.396467	0.331644	0.207077	0.253847	0.444136	0.400408	0.312781	0.400378	0.259259	0.890842	0.934708	0.813295	0.749103	0.594457	0.516309
	144	0.400538	0.655578	0.675883	0.331164	0.537563	0.132834	0.415511	0.331367	0.581762	0.373497	0.321098	0.150548	0.21226	0.425468	0.383923	0.287062	0.369736	0.246575	0.883938	0.951035	0.800589	0.731807	0.583111	0.520601
	148	0.358274	0.659288	0.659057	0.295464	0.540274	0.0835618	0.443949	0.305488	0.558861	0.337109	0.295253	0.141747	0.21333	0.413832	0.368456	0.267598	0.357089	0.233967	0.861301	0.868651	0.799207	0.731661	0.578973	0.509659
	152	0.340053	0.655894	0.640037	0.288441	0.551868	0.0841271	0.370457	0.280911	0.550879	0.311626	0.235752	0.0993397	0.172886	0.381597	0.3569	0.243329	0.338647	0.227181	0.853516	0.932513	0.782281	0.713537	0.556351	0.524549
	156	0.321786	0.636332	0.659304	0.301166	0.499344	0.0624682	0.333865	0.237245	0.54278	0.312212	0.223313	0.108245	0.170354	0.340822	0.353717	0.225769	0.348931	0.210056	0.842525	0.818414	0.7559	0.694518	0.549161	0.52257
	160	0.285999	0.63338	0.651233	0.262997	0.56576	0.0631615	0.263392	0.220029	0.531554	0.270564	0.245597	0.0849886	0.152476	0.32637	0.336601	0.225042	0.327018	0.192839	0.836339	0.910412	0.747215	0.693407	0.537892	0.506846
	164	0.274795	0.640639	0.60603	0.256276	0.529178	0.0435251	0.279957	0.202859	0.473745	0.294716	0.219195	0.0590088	0.145432	0.325265	0.320933	0.207855	0.323566	0.190292	0.806218	0.886915	0.744268	0.672438	0.522622	0.518613
	168	0.260729	0.645197	0.584446	0.255009	0.474019	0.0311629	0.222363	0.181818	0.470094	0.234585	0.236138	0.0689692	0.134521	0.316228	0.314485	0.197074	0.302241	0.158872	0.790806	0.886119	0.738267	0.683858	0.538975	0.496725
	172	0.24525	0.637358	0.580889	0.227144	0.4731	0.0190586	0.201567	0.164653	0.466454	0.238173	0.197366	0.0484893	0.171413	0.28972	0.308449	0.179439	0.289615	0.154736	0.767668	0.870054	0.707399	0.673021	0.500915	0.49832
	176	0.211428	0.619049	0.556761	0.23949	0.449814	0.0333224	0.164851	0.153256	0.43383	0.225595	0.182831	0.0201213	0.189733	0.280777	0.297059	0.159981	0.326446	0.132869	0.773454	0.791597	0.714121	0.66311	0.50957	0.471856
	180	0.180471	0.597329	0.544646	0.191016	0.459	0.0213242	0.136279	0.146655	0.409062	0.222039	0.174052	0.0353238	0.182175	0.274456	0.280874	0.148813	0.343284	0.142602	0.761839	0.912546	0.733198	0.645182	0.49576	0.469444
	184	0.154322	0.586558	0.545582	0.217707	0.415233	0.0133539	0.0838919	0.132334	0.419281	0.200784	0.152399	0.0207082	0.131441	0.231128	0.271633	0.125562	0.326633	0.169175	0.737046	0.858509	0.714609	0.638187	0.478016	0.470863
	188	0.139131	0.578219	0.514444	0.196113	0.441961	-0.00366245	0.0831756	0.127562	0.422655	0.203319	0.11211	0.0282624	0.155345	0.235327	0.26005	0.113267	0.332013	0.154474	0.731241	0.836129	0.693879	0.628824	0.476586	0.440604
	192	0.131667	0.57423	0.514222	0.210081	0.453322	0.0029548	0.0611103	0.111705	0.417111	0.195955	0.0606449	0.00963908	0.136774	0.220942	0.258351	0.097464	0.312035	0.147823	0.71887	0.855297	0.69896	0.616051	0.455501	0.471658
	196	0.113457	0.560353	0.512066	0.193288	0.420004	-0.0030409	0.0283099	0.111512	0.41514	0.166326	0.0428746	0.0220968	0.128275	0.201666	0.247322	0.0894871	0.297017	0.129323	0.716182	0.80794	0.698417	0.599735	0.468313	0.458122
	200	0.105468	0.547896	0.510631	0.196117	0.445649	-0.0140371	0.0255371	0.0787227	0.413596	0.129794	0.0132299	0.0096625	0.13092	0.206112	0.235356	0.0737964	0.318076	0.125883	0.69697	0.81029	0.683164	0.587594	0.440503	0.430777
	204	0.0698399	0.546215	0.478077	0.194167	0.431409	-0.0368074	0.0142173	0.0847365	0.377822	0.14794	-0.0167019	-0.00919738	0.133748	0.189145	0.225492	0.048473	0.256823	0.129118	0.676366	0.717306	0.686469	0.57536	0.433695	0.434755
	208	0.0380159	0.533815	0.486172	0.188021	0.399711	-0.0339962	-0.0192073	0.0719063	0.364882	0.133611	-0.0156834	-0.00918798	0.119382	0.19134	0.222944	0.0276744	0.257474	0.12197	0.66768	0.796086	0.698605	0.559898	0.444425	0.426375
	212	0.0400789	0.536964	0.451407	0.188419	0.419438	-0.0257037	-0.0279434	0.0535115	0.360514	0.11461	-0.0183161	-0.0263901	0.0880162	0.163138	0.215223	0.0265428	0.271264	0.109581	0.652113	0.757901	0.682538	0.558928	0.429843	0.420738
	216	0.0132642	0.536834	0.445246	0.187996	0.397199	-0.0441811	-0.0461912	0.0375909	0.336843	0.111211	-0.00909561	-0.0198771	0.0903244	0.149145	0.208205	0.0267179	0.274781	0.114918	0.638602	0.756206	0.668941	0.559919	0.420316	0.415059
	220	-0.00137471	0.539819	0.438328	0.135707	0.342386	-0.046332	-0.0376021	0.0431142	0.324724	0.0872375	-0.0412355	-0.0223085	0.0722224	0.152149	0.197746	0.0147859	0.220528	0.101078	0.615038	0.804646	0.655844	0.549645	0.425285	0.398104
	224	0.000270238	0.530973	0.414987	0.12586	0.375365	-0.0525386	-0.0570352	0.0324025	0.31721	0.0921129	-0.0261465	-0.041518	0.0682737	0.145265	0.19003	0.0119246	0.225898	0.091593	0.631018	0.821216	0.666818	0.52214	0.421243	0.410168
	228	-0.0124465	0.51841	0.408082	0.123467	0.383841	-0.0638307	-0.0682212	0.00921083	0.305706	0.091241	-0.0228109	-0.0388996	0.0595829	0.12977	0.192455	0.00417499	0.239966	0.0934145	0.600063	0.825469	0.660251	0.515318	0.416774	0.400761
	232	-0.0167591	0.542241	0.382651	0.132925	0.409633	-0.0833988	-0.108447	0.0110444	0.286956	0.057734	-0.0339635	-0.0492021	0.0385952	0.127516	0.182139	-0.00630913	0.203082	0.0914729	0.602653	0.715314	0.687622	0.50492	0.411127	0.390148
	236	-0.0357653	0.528661	0.384579	0.121658	0.371808	-0.0618689	-0.0869192	0.00165827	0.285519	0.0485533	-0.0824197	-0.0682636	-0.277789	0.106095	0.174758	-0.0153454	0.220927	0.0901727	0.576074	0.715561	0.672259	0.505542	0.406595	0.370895
	240	-0.0259702	0.509225	0.405174	0.0964655	0.371446	-0.0705857	-0.103189	-0.00747817	0.277148	0.0280479	-0.102866	-0.0572589	-0.27301	0.088982	0.17202	-0.025873	0.237014	0.0836077	0.564062	0.707965	0.669511	0.502168	0.399188	0.372658

## Sheet: Figure 2
	Figure 2c
	Synaptotagmin-1		Amphiphysin-1		C-Src		Endophilin		Syndapin		Eps15
	+/+	+/R237W	+/+	+/R237W	+/+	+/R237W	+/+	+/R237W	+/+	+/R237W	+/+	+/R237W
	1	0.919725	1	0.938346	1	0.754085	1	0.838596	1	1.06963	1	1.05527
	1.09225	0.723842	1.13088	0.669642	1.09213	0.652509	1.04553	0.619707	1.09044	0.683065	1.1754	0.578224
	0.907751	1.14522	0.869123	1.11266	0.90787	1.23141	0.95447	1.02006	0.909556	1.03278	0.824601	1.07642

## Sheet: Figure 3
	Figure 3b			Figure 3c			Figure 3d			Figure 3f																							Figure 3g			Figure 3i
	+/+	+/R237W		+/+	+/R237W		+/+	+/R237W		Time	+/+									+/R237W													+/+	+/R237W		Time	+/+									+/R237W
	0.252736	0		9.60395	6.36416		850.479	1031.53		0	0.034767	0.010008	0.014696	0.004634	-0.05196	0.00096	0.025721	-0.0062	0.027871	-0.00651	0.015057	0.008395	-0.00085	0.001878	0.001853	-0.00382	-0.00475	-0.01083	0.01651	0.000622	0.008631		0.153503	0.534955		0	-0.01886	0.011796	0.002194	-0.00591	0.027534	0.021924	-0.01042	0.008887	0.009963	0.011006	0.005286	-0.0037	0.00482
	0.605683	0.727624		23.6216	8.95537		708.641	1161.73		4	0.024501	0.00652	0.010027	0.009188	-0.02174	0.00726	0.007664	0.001449	0.069579	-0.00952	0.01016	0.008279	0.007419	0.001388	0.009576	-0.00107	0.009469	-0.00082	0.006942	0.004793	0.019671		0.184584	0.4897		4	-0.00869	0.012101	0.008862	0.029668	0.011386	0.014051	-0.01548	0.020377	0.008916	0.005594	-0.004	-0.00478	0.005155
	0	0		11.3047	2.33232		777.136	960.571		8	0.016705	-0.01062	0.004587	0.010198	0.003621	0.0047	0.003217	0.002324	0.078593	-0.00965	0.00175	0.006061	-0.00764	0.00389	-0.00319	-0.0024	-0.00768	0.000371	0.027286	0.003779	0.003784		0.012631	0.383931		8	-0.01741	0.009211	0.004625	0.011152	0.007586	0.010159	0.001249	-0.00692	0.005078	-0.00788	0.005957	-0.00273	-0.00358
	0.164616	0		11.8523	13.8645		819.25	1386.12		12	-0.03706	0.002527	0.002719	0.005195	0.004117	-0.00181	0.011259	-0.00443	-0.02025	-0.01402	0.004871	0.000609	0.009223	-0.00285	0.000339	-0.00096	-0.01176	0.008547	0.008842	-0.00323	-0.00861		0.159094	0.052437		12	-0.00115	0.00675	-0.00018	-0.00144	-0.00371	0.008473	-0.00108	0.0069	0.006764	0.002942	0.000727	-0.01575	0.001476
	0	0.246269		12.6197	9.68657		870.805	1246.6		16	0.00446	-0.00714	-0.00544	0.001571	-0.00495	-0.00455	-0.00112	0.000746	-0.0307	-0.0408	0.004226	-0.00195	0.006575	0.000328	-0.00345	-0.00021	0.002096	-0.00431	-0.00652	-0.00097	-0.00258		0.299074	0.44227		16	-0.0211	0.001643	0.002686	-0.00238	0.004176	0.000476	-0.00386	0.001544	-0.01001	0.005465	-0.00282	0.003612	0.003228
	0.193323	0.2364		15.8525	7.21021		894.411	1056.48		20	-0.00067	0.002368	0.00241	-0.00849	-0.00407	-0.00465	-0.00391	-0.00394	-0.03124	0.022009	-0.00803	-0.00308	-0.00421	-0.0014	0.003739	0.001797	0.007259	-0.00549	-0.02127	0.012827	0.008485		0.26329	0.441502		20	-0.00651	-0.00669	-0.00405	0.009773	0.001762	0.002697	-0.00631	0.015136	-0.00057	-0.01449	-0.00273	-0.00233	-0.00095
	0	0.442261		4.24008	8.62408		1098.6	1157.39		24	0.016569	0.012867	-0.00496	-0.00848	0.001277	0.006308	-0.00945	0.004399	0.003594	0.042462	-0.00167	-0.00159	-0.00395	3.69e-05	0.002567	0.001774	0.010088	0.000882	-0.00834	-0.01241	-0.00109		-0.05031	0.417991		24	0.008751	-0.0028	0.000293	0.020736	0.010575	-0.00182	0.002291	-0.02147	-0.00547	0.000774	0.006931	-0.01742	-0.00161
	0.0901904	0.148607		8.74847	13.8576		795.001	1097.09		28	0.277452	0.238928	0.231197	0.211128	0.486857	0.141637	0.334725	0.451408	0.146434	0.572282	0.436853	0.596515	0.082664	0.330667	0.115223	0.15946	0.124737	0.065474	0.212571	0.161093	0.158736		-0.04685	0.46784		28	0.020009	0.001088	0.001254	-0.02668	-0.0128	-0.00983	0.009384	-0.00211	0.009286	0.005314	-0.00211	0.031898	-0.00214
	0	0		14.1514	12.7079		946.729	978.845		32	0.556682	0.485004	0.45802	0.498508	0.786471	0.28743	0.628287	0.733847	0.452141	0.837363	0.686218	0.846243	0.197739	0.569733	0.264272	0.368824	0.304389	0.222549	0.44857	0.352682	0.356557		0.071654	0.08362		32	0.533877	0.612983	0.476878	0.401571	0.434663	0.537217	0.62981	0.518966	0.618584	0.476704	0.749243	0.608447	0.304786
	0.0933465	0.224645		7.09434	14.4896		946.679	954.145		36	0.78807	0.737119	0.6476	0.756253	0.942569	0.425331	0.77519	0.89923	0.534504	0.961708	0.801419	0.947342	0.285112	0.761242	0.436767	0.593483	0.517566	0.448261	0.653269	0.589337	0.607425			0.276147		36	0.884494	0.909877	0.871327	0.794249	0.890386	0.87132	1	1	1	0.919259	0.979871	1	0.774535
	0	0		8.40026	22.7708		991.678	771.913		40	0.883988	0.887229	0.81939	0.905011	1	0.617068	0.904167	0.958922	0.824103	0.931334	0.892558	0.983268	0.368711	0.866115	0.628182	0.766956	0.715547	0.671082	0.758592	0.720313	0.764766			0.050347		40	1	1	1	1	1	1	0.984475	0.990132	0.978921	1	1	0.995675	1
	0.186104	0		4.59057	18.2898		1077.23	639.766		44	0.909396	0.986027	0.943215	0.978503	0.96205	0.788135	0.976295	0.986483	0.875556	0.979592	0.92367	0.985526	0.499708	0.95613	0.776214	0.900733	0.825175	0.875669	1	0.872869	0.89734			0.010233		44	0.858799	0.932693	0.905428	0.89707	0.998415	0.900047	0.960388	0.933806	0.868335	0.951983	0.979195	0.879492	0.954308
	0.213198	0.409295		8.7411	15.5532		930.715	1084.63		48	0.980231	1	0.987681	1	0.882514	0.910923	0.97964	1	1	0.974012	0.95443	0.981004	0.683271	0.987753	0.86321	0.971165	0.962606	0.972055	0.96077	1	0.945753			0.304248		48	0.799439	0.856142	0.82093	0.824411	0.959115	0.794141	0.868481	0.901793	0.798497	0.916237	0.937537	0.82429	0.899176
	0	0.308544		13.8908	12.712		928.289	1163.37		52	1	0.990933	1	0.975211	0.848494	1	1	0.973915	0.968593	1	1	0.973567	0.899822	1	1	1	1	1	0.931224	0.994207	1			0.057429		52	0.756709	0.792825	0.768996	0.78543	0.865873	0.718052	0.797243	0.798241	0.75277	0.875125	0.966325	0.779204	0.854564
	0	0.108512		14.8505	16.1683		820.526	1128.72		56	0.944381	0.902419	0.944686	0.90023	0.798765	0.972841	0.942363	0.951369	0.926953	0.971394	0.965553	1	1	0.979115	0.994763	0.984794	0.981627	0.987051	0.787141	0.962681	0.963259					56	0.732912	0.743625	0.692121	0.751325	0.829097	0.554906	0.734449	0.798461	0.706596	0.861161	0.925812	0.739653	0.824475
	0.137234	0.0461158		19.7617	11.3906		738.128	1130.64		60	0.874734	0.792038	0.828042	0.776098	0.688923	0.853576	0.76346	0.833658	0.901798	0.970133	0.942754	0.934768	0.931483	0.932338	0.946015	0.908469	0.897155	0.886702	0.828721	0.828322	0.777421		Figure 3h			60	0.674531	0.720432	0.629755	0.715967	0.792884	0.615707	0.732704	0.745631	0.639379	0.833726	0.90298	0.714781	0.826099
	0.103227	0.318622		11.2002	8.60279		1086.94	1293		64	0.81611	0.693185	0.73598	0.682048	0.655626	0.755065	0.578421	0.714935	0.749819	0.925673	0.899845	0.895128	0.828573	0.88138	0.868726	0.84957	0.835047	0.814243	0.704057	0.748969	0.699243		+/+	+/R237W		64	0.646819	0.677727	0.580296	0.676042	0.764413	0.556379	0.68519	0.733192	0.585341	0.811195	0.884198	0.691432	0.799882
	0.118548	0		6.84613	7.90976		1057.7	1214.06		68	0.738261	0.594905	0.64892	0.600835	0.640261	0.690226	0.567369	0.633891	0.761692	0.839651	0.856487	0.863685	0.876825	0.845328	0.841741	0.790472	0.731201	0.726479	0.604901	0.658374	0.579283		0.304	0.47291		68	0.609429	0.641895	0.541289	0.655437	0.711742	0.551702	0.645834	0.684457	0.551128	0.786377	0.832438	0.753549	0.782287
	0.178339	0.278858		9.45195	7.36185		1080.27	1161.14		72	0.692586	0.54713	0.547796	0.530004	0.601528	0.641682	0.48631	0.572587	0.629632	0.826438	0.834709	0.821927	0.768123	0.820775	0.800913	0.750283	0.678009	0.655397	0.6254	0.636002	0.536006		0.335985	0.431847		72	0.552573	0.616176	0.499285	0.574151	0.663594	0.491655	0.602538	0.666291	0.507227	0.775166	0.828752	0.714016	0.76199
	0.0163912	0.80001		7.72027	15.3602		980.833	1244.01		76	0.704324	0.478881	0.481055	0.492252	0.575909	0.590298	0.432555	0.516762	0.483699	0.809737	0.799565	0.794361	0.706883	0.781602	0.783847	0.714369	0.656973	0.613952	0.569509	0.592204	0.468956		0.295169	0.39729		76	0.576767	0.571374	0.467596	0.577718	0.57812	0.496833	0.565729	0.678288	0.465249	0.756485	0.787369	0.662119	0.729246
	0	0.670005		11.7998	10.2328		954.677	1340.1		80	0.655083	0.434259	0.415019	0.447997	0.509144	0.552486	0.343631	0.46104	0.557481	0.763871	0.781198	0.752782	0.660372	0.751799	0.740755	0.685558	0.607556	0.561952	0.548984	0.533792	0.437066		0.39162	0.254399		80	0.554557	0.530559	0.441374	0.520099	0.620325	0.455742	0.533153	0.632224	0.422757	0.764993	0.74599	0.631457	0.704159
	0.0997855	0.455315		5.02254	7.84154		1226.48	1398.67		84	0.624007	0.391378	0.369258	0.420441	0.508516	0.51923	0.292039	0.409792	0.502879	0.716432	0.750977	0.717517	0.569884	0.725194	0.712721	0.655006	0.579146	0.520032	0.522827	0.498268	0.385391		0.428795	0.591026		84	0.511626	0.512995	0.409075	0.55045	0.564465	0.423349	0.496986	0.628216	0.39723	0.762946	0.709267	0.596321	0.705085
	0.0715706	0.146276		5.79722	11.958		912.595	1024.81		88	0.595389	0.321449	0.318359	0.384597	0.461518	0.486445	0.242575	0.370123	0.416843	0.71447	0.728986	0.68551	0.511115	0.70087	0.667502	0.630937	0.563027	0.468283	0.515085	0.450088	0.366867		0.402033	0.338984		88	0.477374	0.469443	0.393158	0.531865	0.527839	0.406236	0.471265	0.5951	0.370217	0.774203	0.698994	0.582197	0.68771
	0.142859	0.145576		6.09531	7.20599		1005.84	949.987		92	0.55203	0.320241	0.28494	0.358286	0.431039	0.46864	0.262885	0.343348	0.450324	0.694256	0.719538	0.70507	0.449615	0.674625	0.644796	0.613735	0.554114	0.427345	0.509098	0.387299	0.305721		0.338605	0.491394		92	0.438819	0.421802	0.378123	0.509139	0.491261	0.313735	0.441245	0.545625	0.341695	0.731473	0.688487	0.544196	0.65946
	0	0.207506		4.79592	8.00379		959.534	960.91		96	0.54119	0.293712	0.246354	0.341734	0.413995	0.429977	0.231576	0.316916	0.358276	0.737509	0.696324	0.681158	0.418291	0.657473	0.598972	0.599429	0.553273	0.414305	0.462236	0.359918	0.322135		0.301842	0.298098		96	0.407528	0.403551	0.351666	0.43401	0.468282	0.366235	0.414003	0.547966	0.305396	0.712815	0.664484	0.494607	0.637791
	0.256818	0.605429		15.2036	21.19		950.345	836.633		100	0.550846	0.279353	0.21454	0.322333	0.375511	0.399428	0.185456	0.27913	0.355241	0.700673	0.671416	0.659055	0.361677	0.634944	0.573151	0.579348	0.541854	0.379037	0.384164	0.3032	0.290789		0.197839	0.482244		100	0.378311	0.367121	0.334654	0.40725	0.417299	0.347806	0.422162	0.545747	0.287257	0.713224	0.634034	0.461789	0.619318
	0.130057	0.242481		6.7196	11.8816		1001.75	791.724		104	0.488061	0.264414	0.193554	0.318514	0.37268	0.389824	0.127462	0.254256	0.250554	0.703898	0.644466	0.629549	0.312982	0.62235	0.580704	0.560231	0.495246	0.346842	0.438673	0.26641	0.280376			0.5205		104	0.316476	0.340182	0.313876	0.415762	0.352641	0.330995	0.397455	0.499544	0.265397	0.701364	0.652969	0.501696	0.599772
	0.0897178	0.143573		6.28025	10.1937		1044.26	954.441		108	0.444283	0.244508	0.163193	0.306025	0.365275	0.411513	0.110253	0.241381	0.247268	0.690994	0.632491	0.60713	0.353868	0.61204	0.567103	0.549237	0.485094	0.325229	0.408398	0.26004	0.26083			0.331327		108	0.29545	0.310881	0.301807	0.404885	0.375831	0.318491	0.380316	0.503314	0.250796	0.69004	0.630102	0.470078	0.574577
	0.105415	0		6.3776	14.7889		962.565	939.343		112	0.431575	0.23533	0.142155	0.284235	0.351756	0.377556	0.069941	0.207798	0.239735	0.645822	0.62212	0.582815	0.328927	0.591134	0.564581	0.532351	0.488566	0.313165	0.345516	0.233421	0.228268			0.283668		112	0.268884	0.279181	0.283836	0.365613	0.350537	0.302078	0.354035	0.457672	0.230797	0.676254	0.612099	0.464141	0.571635
	0.056195	0.179865		6.85579	9.35297		1141.79	1067.53		116	0.373412	0.235321	0.129154	0.282841	0.339307	0.357763	0.074529	0.182838	0.262473	0.617441	0.610007	0.606279	0.277752	0.569931	0.535166	0.519033	0.457551	0.287401	0.393797	0.217487	0.207163					116	0.260536	0.262474	0.274954	0.372751	0.361139	0.292753	0.341951	0.457389	0.218589	0.670506	0.593163	0.441983	0.564333
	0.173261	0.236185		5.65987	13.5885		1079.23	998.751		120	0.345088	0.219932	0.104503	0.270642	0.312531	0.353791	0.063923	0.147889	0.177277	0.57022	0.597821	0.577011	0.246203	0.555441	0.514136	0.51046	0.446783	0.260387	0.368394	0.18393	0.182934					120	0.211029	0.237829	0.262394	0.366963	0.311923	0.267159	0.316801	0.416153	0.199802	0.667326	0.586936	0.406794	0.547799
	0	1.10202		5.74013	14.9559		714.934	1040.9		124	0.328189	0.204449	0.083464	0.255067	0.324116	0.331433	0.047853	0.128671	0.21003	0.588759	0.591042	0.548505	0.225493	0.5397	0.525991	0.501167	0.450898	0.253079	0.28217	0.19886	0.175327					124	0.217323	0.232736	0.250683	0.326507	0.309582	0.263027	0.302298	0.415596	0.176606	0.654002	0.561309	0.393746	0.52943
	0.336569	0.235732		10.2654	15.9708		1011.98	1008.64		128	0.318194	0.199531	0.081356	0.239643	0.328757	0.317523	0.043334	0.10893	0.17246	0.54948	0.593788	0.533866	0.196342	0.53056	0.502096	0.488596	0.445705	0.23202	0.352597	0.158005	0.151693					128	0.172681	0.216002	0.240028	0.349348	0.319789	0.245493	0.281869	0.316562	0.168553	0.660652	0.530178	0.361636	0.520812
	0	0		10.4046	8.59448		1174.8	880.067		132	0.286301	0.191128	0.070333	0.213411	0.317092	0.317006	0.014833	0.082884	0.181399	0.663892	0.572875	0.517141	0.161604	0.517583	0.463511	0.476563	0.430632	0.223983	0.351186	0.139215	0.13845					132	0.170889	0.212322	0.23196	0.330959	0.287437	0.236249	0.267483	0.384322	0.159264	0.635336	0.535279	0.380301	0.505721
	0	0.251529		15.2324	16.7266		811.927	1076.75		136	0.244193	0.216279	0.063169	0.218593	0.308703	0.302787	-0.04653	0.063615	0.051166	0.611775	0.563275	0.499291	0.135345	0.508656	0.448389	0.464495	0.435947	0.199076	0.266815	0.141693	0.08229					136	0.173455	0.214807	0.212953	0.315628	0.241867	0.201622	0.257737	0.353282	0.142461	0.61688	0.505559	0.364287	0.50527
	0			18.7319			662.309			140	0.209036	0.2267	0.051878	0.20295	0.308261	0.294535	-0.00093	0.054962	0.155274	0.602034	0.536756	0.48274	0.126728	0.496603	0.470989	0.455641	0.414482	0.203905	0.340289	0.149172	0.118714					140	0.156243	0.205175	0.197726	0.286733	0.192736	0.202786	0.239501	0.366684	0.125508	0.609033	0.498258	0.338782	0.493768
										144	0.200059	0.213533	0.042991	0.199573	0.304837	0.279766	0.014039	0.033145	0.094481	0.620697	0.540524	0.500568	0.104938	0.488376	0.463419	0.44894	0.443959	0.185631	0.326081	0.129781	0.082825					144	0.12489	0.186841	0.191403	0.224931	0.234268	0.181023	0.23393	0.344609	0.10959	0.598426	0.486444	0.334743	0.48558
										148	0.190999	0.20038	0.041111	0.187591	0.286579	0.284155	-0.00525	0.020883	0.118241	0.611667	0.540662	0.478098	0.110422	0.478683	0.44181	0.450094	0.441277	0.164393	0.265119	0.113823	0.070909					148	0.106587	0.16433	0.183317	0.26794	0.20422	0.172071	0.259224	0.29649	0.106156	0.589425	0.479388	0.310701	0.472003
										152	0.197255	0.194429	0.037116	0.172051	0.303677	0.275571	-0.0124	0.001667	0.119248	0.601883	0.550617	0.470288	0.09721	0.45857	0.419881	0.441662	0.44123	0.149419	0.303469	0.107663	0.075326					152	0.06406	0.154155	0.17408	0.282074	0.197969	0.158942	0.242907	0.326579	0.086415	0.585344	0.498559	0.29285	0.464275
										156	0.161876	0.183904	0.026261	0.16642	0.288194	0.276734	-0.02507	-0.00353	0.075863	0.570232	0.536022	0.453071	0.09649	0.463216	0.42479	0.434939	0.443899	0.124745	0.30349	0.073717	0.048455					156	0.050066	0.139906	0.172728	0.283543	0.186239	0.156311	0.235289	0.285226	0.083384	0.576524	0.472281	0.279989	0.455861
										160	0.140349	0.201399	0.016819	0.167196	0.293271	0.274575	-0.08962	-0.02752	0.122774	0.569454	0.513673	0.439889	0.075086	0.459813	0.421531	0.431432	0.450076	0.121112	0.217354	0.082858	0.046762					160	0.033665	0.128849	0.169494	0.257253	0.177209	0.156901	0.225036	0.295995	0.068699	0.582	0.46268	0.263871	0.44494
										164	0.156637	0.181408	0.018109	0.161059	0.295821	0.262491	-0.02419	-0.03849	0.051343	0.544945	0.523023	0.424892	0.044524	0.445411	0.420187	0.42424	0.467602	0.111895	0.283487	0.083715	0.014592					164	0.009459	0.111617	0.159644	0.227291	0.147225	0.146246	0.217964	0.29558	0.064732	0.575356	0.45246	0.24444	0.43454
										168	0.153503	0.184584	0.012631	0.159094	0.299074	0.26329	-0.05031	-0.04685	0.071654	0.534955	0.4897	0.383931	0.052437	0.44227	0.441502	0.417991	0.46784	0.08362	0.276147	0.050347	0.010233					168	0.014515	0.107352	0.153015	0.216196	0.099895	0.141394	0.204238	0.286142	0.05235	0.55356	0.446323	0.23481	0.418083
										172	0.107084	0.178474	0.005033	0.156711	0.297416	0.275818	-0.03543	-0.05286	0.038846	0.527058	0.516	0.383892	0.016592	0.431054	0.423782	0.414203	0.473264	0.075362	0.205358	0.057947	-0.00183					172	-0.0117	0.09194	0.151716	0.230867	0.123797	0.098319	0.191227	0.264405	0.043598	0.538925	0.436231	0.229131	0.415701
										176	0.110254	0.174214	0.002158	0.138768	0.286286	0.267747	-0.01793	-0.06347	0.071017	0.614837	0.503409	0.365611	0.043474	0.425132	0.404873	0.413649	0.488321	0.058066	0.249882	0.059896	-0.00506					176	-0.02117	0.094433	0.139392	0.214436	0.119007	0.133321	0.176463	0.278004	0.035388	0.520732	0.442097	0.247259	0.402609
										180	0.090925	0.169167	-0.00203	0.124607	0.294183	0.246811	-0.02492	-0.06195	0.03787	0.604854	0.494267	0.353988	0.006529	0.41574	0.397754	0.410972	0.509207	0.045321	0.231477	0.036821	-0.0407					180	-0.04312	0.086944	0.136124	0.166834	0.09628	0.115909	0.174675	0.231338	0.030225	0.525384	0.422013	0.233375	0.394804
										184	0.092814	0.16726	-0.00899	0.139458	0.306924	0.23702	-0.05785	-0.07261	0.019943	0.587206	0.478195	0.35667	-0.03667	0.413382	0.420886	0.404202	0.502429	0.045495	0.14843	0.007797	-0.0146					184	-0.06155	0.093646	0.124726	0.217284	0.049258	0.09823	0.157886	0.257496	0.020068	0.510749	0.416541	0.232651	0.413112
										188	0.087155	0.154908	-0.00862	0.124438	0.300832	0.238116	-0.03728	-0.08188	-0.02356	0.601891	0.482661	0.347354	-0.03568	0.401834	0.394831	0.398792	0.5212	0.036602	0.224239	0.014575	-0.02621					188	-0.07137	0.083027	0.121269	0.223061	0.080413	0.090315	0.149538	0.244534	0.016456	0.520401	0.403419	0.220221	0.403304
										192	0.094257	0.135565	-0.00655	0.119112	0.284764	0.243725	-0.03061	-0.08958	-0.01228	0.568088	0.495283	0.324837	-0.03985	0.400699	0.360381	0.392992	0.513147	0.023952	0.20744	0.026392	-0.03899					192	-0.06372	0.070249	0.117891	0.159143	0.066802	0.091882	0.136738	0.261504	0.010563	0.512906	0.411453	0.217534	0.396397
										196	0.097806	0.134364	-0.00214	0.109	0.283111	0.23871	-0.0172	-0.08262	-0.12732	0.56144	0.488837	0.335596	-0.03695	0.400036	0.361932	0.38763	0.501625	0.020826	0.155733	0.029441	-0.04437					196	-0.0523	0.059551	0.114162	0.143862	0.0362	0.075176	0.123541	0.233319	0.00989	0.508876	0.390792	0.19047	0.398245
										200	0.104606	0.131404	-0.00687	0.10526	0.272687	0.225188	-0.01653	-0.09484	-0.02575	0.56239	0.482259	0.323598	-0.01674	0.392564	0.348103	0.384698	0.517565	0.019888	0.197764	0.002719	-0.05375					200	-0.05657	0.049861	0.099889	0.103789	0.028054	0.058821	0.140812	0.239353	-0.00135	0.482327	0.39119	0.185254	0.392823
										204	0.10856	0.11395	-0.00529	0.105965	0.268055	0.229974	-0.00155	-0.09767	-0.03308	0.550886	0.474642	0.308362	-0.02205	0.385954	0.354837	0.381891	0.519353	0.006462	0.179867	-0.01356	-0.04578					204	-0.08096	0.046917	0.107286	0.143946	0.045771	0.061721	0.130487	0.173582	-0.01544	0.472125	0.390969	0.196717	0.381471
										208	0.119142	0.120713	-0.00507	0.101272	0.259524	0.214675	-0.03449	-0.09732	-0.05769	0.538527	0.482481	0.305586	-0.03478	0.370661	0.33437	0.382928	0.516749	0.003581	0.094642	-0.01416	-0.05698					208	-0.07527	0.037808	0.096959	0.11205	0.038555	0.063776	0.123203	0.227217	-0.02254	0.460358	0.397061	0.183245	0.379949
										212	0.120525	0.125777	0.001451	0.100153	0.271642	0.228507	-0.00674	-0.09357	-0.03886	0.522045	0.479111	0.282097	-0.01585	0.376424	0.323936	0.382137	0.535624	-0.0064	0.164494	-0.01698	-0.06092					212	-0.08421	0.019597	0.098201	0.144213	0.010608	0.060751	0.116061	0.205929	-0.02909	0.455064	0.39026	0.175976	0.376988
										216	0.079808	0.141242	-0.0023	0.089786	0.266884	0.234204	-0.02125	-0.10803	-0.06082	0.598631	0.478817	0.271928	0.002455	0.367182	0.339716	0.373597	0.540584	-0.01346	0.160354	-0.02992	-0.05514					216	-0.1109	0.012282	0.091355	0.090949	0.008905	0.02743	0.115025	0.210118	-0.041	0.44071	0.376489	0.165168	0.376694
										220	0.083682	0.149978	0.000187	0.094011	0.250464	0.229683	-0.01286	-0.10344	-0.03664	0.578075	0.480071	0.257773	-0.0203	0.368443	0.3413	0.371237	0.549499	-0.02504	0.145083	-0.04696	-0.05779					220	-0.10438	-0.00385	0.079266	0.051271	0.001826	0.043051	0.10834	0.246003	-0.04531	0.434475	0.361371	0.164092	0.364208
										224	0.050226	0.159729	0.001636	0.094675	0.261604	0.228981	-0.01134	-0.10455	-0.0874	0.555824	0.471859	0.271331	0.001973	0.362257	0.32629	0.365277	0.551704	-0.03258	0.152216	-0.02769	-0.07977					224	-0.10162	-0.00218	0.07834	0.10162	0.012919	0.049669	0.096506	0.202524	-0.05537	0.447038	0.354423	0.157821	0.360818
										228	0.036346	0.165926	0.002256	0.084502	0.246106	0.216599	-0.03568	-0.11207	-0.05301	0.546395	0.462188	0.261628	-0.01353	0.3535	0.350039	0.361517	0.574695	-0.02908	0.150013	-0.04358	-0.07715					228	-0.11795	-0.01158	0.067386	0.08116	0.010972	0.045589	0.085362	0.22167	-0.05622	0.431767	0.378725	0.151951	0.361372
										232	0.055594	0.186372	-0.00398	0.078918	0.2273	0.227604	-0.0349	-0.10529	-0.07568	0.527205	0.456904	0.261242	-0.00195	0.350611	0.349141	0.357496	0.580338	-0.02337	0.088065	-0.04883	-0.0846					232	-0.11147	-0.01263	0.077217	0.046969	0.016954	0.041451	0.086959	0.204272	-0.07377	0.420881	0.381774	0.15859	0.356057
										236	0.039798	0.198709	0.006498	0.076393	0.220915	0.213069	-0.00485	-0.11041	-0.06615	0.52581	0.453376	0.242672	-0.01766	0.333107	0.343521	0.357147	0.563461	-0.03735	0.120437	-0.05605	-0.0907					236	-0.11954	-0.01374	0.067563	0.035239	-0.01776	0.047576	0.084494	0.187851	-0.06846	0.405977	0.381053	0.135323	0.370011
																																				240	-0.13099	-0.02286	0.064621	0.068419	-0.02485	0.033141	0.07761	0.157899	-0.07602	0.415197	0.388472	0.1604	0.364449
																																				244	-0.12651	-0.03993	0.06373	0.077566	-0.0276	0.006674	0.071199	0.161462	-0.079	0.405578	0.386311	0.1571	0.377206
																																				248	-0.11545	-0.03792	0.057643	0.028323	-0.04116	0.02449	0.066437	0.177844	-0.08216	0.393507	0.392158	0.144628	0.366617
[truncated: 11 more columns]

## Sheet: Figure 4
		Figure 4b																							Figure 4c			Figure 4e			Figure 4f			Figure 4h			Figure 4i
		+/+																							+/+	+/R237W		+/+	+/R237W		+/+	+/R237W		+/+	+/R237W		+/+	+/R237W
		I (pA)	-100	-75	-50	-25	0	25	50	75	100	125	150	175	200	225	250	275	300	325	350	375	400		66.6667	125		2.82	1.26		-40	-32.6		7.71	5.51		9.58338	15.9475
			0	0	0	0	0	0	0.666666	12	21.3333	28	33.3333	38	41.3333	44.6667	46	49.3333	52	53.3333	53.3333	54.6667	56		108.333	83.3333		1.51	1.2		-26.51	-29.05		10.99	5.35		12.7507	18.475
			0	0	0	0	0	0	0	0	1.33333	10.6667	19.3333	24.6667	30	34	38	40.6667	44	45.3333	47.3333	50	50.6667		75	100		2.39	0.89		-27.69	-27.54		6.74	7.34		6.62408	15.1992
			0	0	0	0	0	0	0	8.66667	16	22.6667	28.6667	32	36	39.3333	41.3333	44	45.3333	46	47.3333	48.6667	50		150	83.3333		0.76	1.98		-30.6	-22.89		3.85	6.67		6.48332	23.0427
			0	0	0	0	0	0	0	0	0	0	7.33333	15.3333	22	26.6667	32	35.3333	38	40.6667	42.6667	44.6667	47.3333		100	75		1.71	1.09		-24.86	-33.3		5.79	7.81		17.6333	16.2244
			0	0	0	0	0	0	0	0	12	18	23.3333	27.3333	30.6667	33.3333	36	38	40	41.3333	42	42.6667	44		150	125		3.72	0.69		-18.02	-32.7		8.39	7.97		10.3313	18.2435
			0	0	0	0	0	0	0	0	0	0	10.6667	20	28	33.3333	38	41.3333	44	46	48	49.3333	50.6667		75	100		1.79	0.86		-30.03	-22.43		5.03	4.11		12.4174	12.5158
			0	0	0	0	0	0	0	12	20.6667	26	30.6667	34	38	39.3333	41.3333	42	42.6667	43.3333	44.6667	44.6667	44.6667		141.667	141.667		3.01	0.46		-18.2	-19.48		6.5	5.44		11.8023	12.2111
			0	0	0	0	0	0	0	0	0	2	13.3333	20	26	30	34.6667	38	42	44	46	47.3333	49.3333		75	100		1.52	0.49		-19.26	-23.09		12.74	6.45		18.4119	17.4952
			0	0	0	0	0	0	0	14.6667	23.3333	29.3333	34	37.3333	40	42	44.6667	45.3333	47.3333	48	49.3333	51.3333	51.3333		125	75		1.63	0.74		-16.9	-22.32			9.74			17.0095
			0	0	0	0	0	0	0	0	0	13.3333	22	28	32.6667	36.6667	40	42	44	46	48	50	51.3333		100	83.3333			1.05			-23.63			4.78			12.813
			0	0	0	0	0	0	0	0	14.6667	26.6667	32	38.6667	44.6667	48.6667	51.3333	55.3333	57.3333	59.3333	62	63.3333	64		75	141.667			0.3			-18.62			5.55			16.7227
			0	0	0	0	0	0	0	3.33333	11.3333	18	23.3333	28	32	35.3333	38	40	42	44	45.3333	46	48		91.6667	125
			0	0	0	0	0	0	0	0.666667	12.6667	20.6667	26	30	33.3333	36.6667	39.3333	42.6667	44.6667	46	48	49.3333	50		166.667	125
			0	0	0	0	0	0	0	0	0	0	0.666667	8.66667	14.6667	20	24	28.6667	32	35.3333	38.6667	40.6667	43.3333		100	100		Figure 4k									Figure 4m
			0	0	0	0	0	0	0	0	16.6667	27.3333	34	38.6667	43.3333	47.3333	50.6667	52.6667	54	54.6667	56	56.6667	58		125	108.333		+/+				+/R237W					+/+				+/R237W
			0	0	0	0	0	0	0	0	0	8.66667	18.6667	26	31.3333	36.6667	40.6667	45.3333	48	50.6667	52.6667	55.3333	57.3333		75	116.667		25	50	75	100	25	50	75	100		25	50	75	100	25	50	75	100
			0	0	0	0	0	0	0	6.66667	19.3333	27.3333	32.6667	37.3333	40.6667	44	46	48	49.3333	52	52	54	54		125	75		-140.649	-370.6	-493.762	-607.66	-271.768	-584.596	-929.82	-1105.87		104.819	201.578	241.544	253.998	182.091	579.233	706.672	764.251
			0	0	0	0	0	0	0	0	0	8	15.3333	20.6667	26	30	33.3333	36.6667	38.6667	41.3333	42.6667	45.3333	45.3333		83.3333	108.333		-66.2537	-72.6374	-81.277	-138.017	-191.025	-273.081	-389.691	-614.894		127.923	255.942	257.812	319.826	82.8241	87.6507	212.587	290.007
			0	0	0	0	0	0	0	2.66667	13.3333	22	28	32.6667	36.6667	40	42.6667	44.6667	46.6667	48	50	51.3333	51.3333		150	83.3333		-214.063	-427.792	-710.44	-753.183	-316.784	-465.325	-495.92	-694.304		72.885	106.258	162.71	190.322	126.818	172.845	320.774	329.966
			0	0	0	0	0	0	0	0	0	0	10.6667	18.6667	23.3333	28	31.3333	36	40	41.3333	43.3333	45.3333	48			108.333		-117.434	-262.566	-304.347	-353.976	-492.152	-750.306	-961.608	-1311.05		44.004	161.949	153	185.469	55.4295	114.036	190.426	303.522
																										100		-88.1449	-179.077	-231.75	-278.381	-325.99	-534.633	-747.154	-776.339		71.605	145.542	187.654	253.291	179.48	284.47	349.961	313.099
		+/R237W																								166.667		-61.089	-117.048	-134.966	-285.986	-218.057	-508.42	-548.712	-624.259		133.93	159.534	226.797	268.88	104.034	144.008	202.778	243.247
		I (pA)	-100	-75	-50	-25	0	25	50	75	100	125	150	175	200	225	250	275	300	325	350	375	400			83.3333		-116.583	-231.456	-319.858	-394.49	-120.78	-205.441	-379.041	-243.513		125.086	190.996	337.683	415.049	92.3515	138.184	191.085	185.977
			0	0	0	0	0	0	0	0	0	6	12	16.6667	20.6667	22.6667	26	28	31.3333	32.6667	34	35.3333	36.6667			66.6667		-53.1269		-141.839	-221.807	-304.935	-346.417	-469.206	-663.109		29.857	113.37	154.749	276.253	164.608	162.868	190.123	202.295
			0	0	0	0	0	0	0	4.66667	14.6667	20.6667	25.3333	30.6667	33.3333	37.3333	40	44	45.3333	46.6667	49.3333	50	51.3333			108.333		-27.1031	-44.8704	-39.3152	-43.7988	-42.5045	-106.316	-138.758	-185.059		296.1	343.107	377.741	445.203	49.9566	54.0444	157.382	157.581
			0	0	0	0	0	0	0	0	8	18.6667	25.3333	30	34.6667	38.6667	41.3333	44	46	48.6667	50	51.3333	52.6667			100		-23.9071	-36.2132	-49.7866	-56.1346	-101.375	-220.921	-276.452	-326.867		115.632	229.065	299.905	328.443	121.232	222.376	240.607	336.327
			0	0	0	0	0	0	0	4	14	21.3333	26	30.6667	34.6667	38	40.6667	43.3333	45.3333	46	47.3333	49.3333	49.3333			100		-43.4624	-74.8062	-120.7	-111.184	-300.559	-555.356	-561.224	-784.498		47.0211	128.676	103.789	173.056	108.795	171.995	234.701	328.669
			0	0	0	0	0	0	0	16	28	34	39.3333	42.6667	44.6667	46.6667	48.6667	50	51.3333	52	53.3333	54	54					-139.156	-284.755	-320.827	-375.111	-227.491	-260.595	-523.595	-543.177		115.645	139.769	208.804	239.995	83.8884	164.4	187.721	187.521
			0	0	0	0	0	0	0	0	0	2	12	18.6667	24	29.3333	33.3333	38	40	43.3333	45.3333	47.3333	49.3333					-106.737	-168.052	-311.982	-400.868	-88.0706	-161.917	-174.431	-267.147		44.7233	85.1412	129.625	161.653	68.2757	100.035	158.101	169.195
			0	0	0	0	0	0	0	0	9.33333	20	28	33.3333	38	40	43.3333	46	48.6667	51.3333	51.3333	53.3333	54					-58.4857	-108.557	-211.853	-183.242	-168.682	-234.371	-322.649	-438.626		77.7049	81.868	116.139	152.783	116.009	171.179	216.557	265.07
			0	0	0	0	0	0	0	0	0	1.33333	9.33333	16.6667	22.6667	27.3333	30	34	37.3333	40.6667	42.6667	44.6667	47.3333					-98.9929	-242.509	-322.996	-543.759	-161.8	-420.067	-480.744	-667.378		204.806	257.738	548.034	516.144	45.9201	40.9345	102.589	104.129
			0	0	0	0	0	0	0	0	4.66667	20	29.3333	35.3333	40	44	46	49.3333	50.6667	52	52.6667	54	54.6667					-54.9331	-79.4239	-161.605	-145.472	-41.5022	-88.2083	-169.719	-164.157		67.6631	120.656	195.649	283.276	125.151	247.056	420.438	501.184
			0	0	0	0	0	0	0	6.66667	16.6667	24	28.6667	32.6667	36	38.6667	40.6667	42.6667	44.6667	44.6667	46	46.6667	48					-51.2522	-24.5563	-51.2522	-38.7206	-60.5631	-229.658	-384.179	-465.601		65.4016	233.986	216.435	419.277	45.1897	138.132	161.926	178.814
			0	0	0	0	0	0	0	2	14.6667	22.6667	28	32.6667	36.6667	40	42	44.6667	46	46.6667	48.6667	49.3333	51.3333					-29.0969	-42.4197	-56.9903	-93.2775	-50.1609	-132.446	-200.612	-288.396		210.088	224.233	329.89	245.476	236.294	258.696	314.549	437.447
			0	0	0	0	0	0	0	0	0	2	15.3333	22.6667	28.6667	33.3333	38	41.3333	44	46.6667	49.3333	50.6667	52					-98.5362	-243.349	-400.445	-345.34	-68.3759	-149.513	-303.128	-349.465		115.891	248.916	303.997	392.018	66.3767	84.2203	126.084	192.214
			0	0	0	0	0	0	0	0	0	4.66667	12.6667	18	22.6667	26.6667	30.6667	33.3333	34.6667	38	40	41.3333	43.3333					-67.3513	-103.542	-205.228	-269.821	-35.6735	-69.4309	-102.187	-111.554		130.49	131.14	187.31	202.572	65.1659	163.088	348.736	547.6
			0	0	0	0	0	0	0	0	0	9.33333	17.3333	23.3333	30	34	36.6667	40	42	44	45.3333	46.6667	48					-22.715	-81.4435	-127.659	-161.031	-37.0125	-83.6835	-144.644	-132.541		191.706	196.311	262.173	290.338	149.117	138.557	201.778	299.52
			0	0	0	0	0	0	0	0	8	18.6667	24	29.3333	32.6667	36.6667	40.6667	42.6667	44.6667	46.6667	48	48.6667	49.3333					-106.626	-168.059	-311.95	-401.192	-20.2019	-56.1571	-100.273	-125.353		80.6346	138.634	185.041	259.479	170.889	260.6	299.812	401.341
			0	0	0	0	0	0	0	0	2.66667	16	23.3333	28.6667	33.3333	36.6667	39.3333	42.6667	44.6667	46	48	48.6667	50					-80.0794	-72.1609	-69.1185	-102.997	-39.1618	-56.0523	-70.2243	-95.0725		76.5873	191.117	258.989	355.692	67.0189	83.5714	105.372	148.03
			0	0	0	0	0	0	0	0	0.666667	16	24	30.6667	35.3333	38	42	44	45.3333	48	50	50.6667	51.3333					-40.2082	-65.1685	-115.468	-142.164	-113.064	-194.976	-322.693	-2709.76		70.6019	92.273	261.081	280.373	63.2404	112.603	106.261	187.462
			0	0	0	0	0	0	0	6.66667	20	27.3333	32.6667	37.3333	40.6667	43.3333	46	48	50	50.6667	52.6667	52.6667	54					-24.4202	-61.3358	-56.5367	-81.459	-59.6619	-148.469	-132.593	-292.258		90.4048	164.533	301.031	321.116	38.7906	115.653	146.236	180.385
			0	0	0	0	0	0	0	0	6	18	24.6667	30	33.3333	36.6667	38.6667	40.6667	43.3333	44	44.6667	46	48					-58.4857	-108.557	-211.853	-183.242	-293.752	-546.631	-797.222	-1086.86		87.7762	122.078	144.381	156.651	150.179	70.8185	138.657	129.084
			0	0	0	0	0	0	0	4.66667	16.6667	22.6667	27.3333	32	35.3333	38	40	42	44	46	46	48	50					-98.9929	-242.509	-322.996	-543.759	-47.0821	-115.519	-186.231	-249.687		97.6861	135.017	243.693	211.218	43.989	93.1994	139.285	474.025
			0	0	0	0	0	0	0	0	11.3333	20.6667	27.3333	33.3333	36.6667	40	42.6667	45.3333	46.6667	48.6667	50	50.6667	52.6667					-24.8461	-38.7456	-45.985	-52.9791	-56.9922	-59.7428	-80.9241	-203.442		184.598	203.956	312.66	323.386	55.1048	73.1409	195.624	222.026
			0	0	0	0	0	0	0	0	0	0	2.66667	9.33333	16.6667	22.6667	26	30.6667	32.6667	36	38	40	42					-31.9598	-46.5029	-82.8114	-127.554	-53.3086	-71.281	-195.363	-201.703		62.2594	196.163	79.1916	131.774	74.9979	97.8059	286.834	315.801
			0	0	0	0	0	0	0	2.66667	11.3333	18.6667	25.3333	28.6667	32.6667	35.3333	38.6667	40.6667	42.6667	44	46	48	49.3333					-65.8524	-130.093	-156.885	-232.319	-80.0792	-112.685	-186.835	-285.145		87.8901	165.399	201.934	347.233	73.8744	107.814	162.21	387.515
			0	0	0	0	0	0	1.33333	18	24.6667	30.6667	35.3333	37.3333	40.6667	42.6667	44.6667	46	46.6667	47.3333	48.6667	48.6667	50					-30.0892	-75.258	-114.121	-100.751	-34.8629	-97.8861	-93.8514	-166.456		67.638	178.511	422.666	451.085	269.288	282.981	396.47	712.03
			0	0	0	0	0	0	0	0	2	16.6667	26	32	36.6667	41.3333	45.3333	48.6667	50.6667	52.6667	54.6667	56	56.6667					-100.748	-358.25	-357.688	-388.321	-124.762	-260.979	-358.097	-789.569		60.4216	101.987	115.072	198.695	139.876	230.04	529.702	427.66
			0	0	0	0	0	0	0	0	8.66667	16	22	28	32	35.3333	38	39.3333	41.3333	42.6667	44	44.6667	44.6667					-48.6259	-100.276	-178.961	-201.637	-25.1038	-35.1669	-61.3781	-104.83		57.2933	130.46	137.17	582.69	53.513	170.697	221.679	129.375
			0	0	0	0	0	0	0	0	4.66667	14.6667	21.3333	26.6667	30	33.3333	36	38.6667	40.6667	41.3333	42.6667	44	44					-44.9763	-68.6752	-115.349	-119.007	-77.228	-265.803	-327.854	-430.285		50.4715	115.498	216.779	219.538	63.3903	150.134	185.578	561.207
																																-95.6359	-256.016	-414.736	-535.756						110.714	218.597	513.568	388.627
																																-111.434	-233.664	-354.775	-426.886						48.1984	81.1594	112.715	135.504
																																-46.9656	-132.296	-174.286	-282.205						64.4367	99.3414	111.173	143.485
																																-165.504	-198.957	-274.293	-390.659						108.499	111.969	82.7763	228.038
																																-28.7908	-47.9839	-251.835	-325.575

## Sheet: Figure 5
															Figure 5f						Figure 5g
		Figure 5b													Pulse#	+/+		+/R237W			Pulse#	+/+		+/R237W
		+/+						+/R237W								Mean	SEM	Mean	SEM			Mean	SEM	Mean	SEM
		10	20	50	100	200	500	10	20	50	100	200	500		1	0.430447	0.0487931	0.491327	0.0488883		1
		1.69306	1.47838	1.81482	1.61279	0.961813	1.03476	1.82499	2.13691	1.22533	0.940757	1.16682	1.36918		11	0.91234	0.0307255	0.980222	0.0103838		11	-3.66352	0.331293	-3.1549	0.159079
		1.75193	1.74045	1.49101	1.87382	0.921223	1.02107	2.20421	1.8478	2.13504	1.63312	1.26352	1.3587		21	0.953809	0.0123022	0.894769	0.0287714		21	-7.00246	0.650456	-6.06016	0.295602
		1.53255	1.45134	1.2666	1.76837	1.20498	1.65049	1.54862	1.58215	1.59635	1.2891	1.0746	0.844138		31	0.975896	0.0131287	0.872239	0.043717		31	-10.5126	0.946852	-8.94908	0.459465
		1.57731	2.47276	1.67406	2.48877	1.42962	0.744544	1.37127		1.67687	1.0865	1.1758	0.712594		41	0.937266	0.0265189	0.829713	0.0464832		41	-14.0347	1.11366	-11.9097	0.599446
		1.96251	2.93397	2.58609	1.48137	1.64389	1.15542	1.64365	2.07497	1.44874	1.52276	1.1498	1.14336		51	0.881444	0.037806	0.771956	0.0462197		51	-17.4358	1.33358	-14.7616	0.767089
		1.75866	1.56936	2.03358	1.18531	1.33336	1.1394	1.47274		1.46143	2.05497	1.23513	1.02848		61	0.822342	0.0415034	0.704279	0.0493901		61	-20.9728	1.46271	-17.45	0.932773
		1.59759	1.91618	1.80368	1.82529	1.73954	1.08956	1.30641	1.52269	1.28951	1.38256	1.17752	1.15735		71	0.769841	0.0422429	0.63345	0.0452225		71	-24.1055	1.70635	-20.0369	1.09886
		2.0237	1.26879	1.75007	1.57899	2.83914	0.973159	1.50265	1.56355	1.31491	1.48542	1.16091	1.22871		81	0.726843	0.0423692	0.555079	0.0441374		81	-27.0326	1.93222	-22.3735	1.26525
		1.71504	1.57392	1.72511	1.65106	0.963569	1.48504	1.69021	1.51329	1.55511	1.665	1.24973	1.33662		91	0.696666	0.0411744	0.514173	0.0415667		91	-29.9672	2.16855	-24.5517	1.41521
		1.35799	2.11905	1.57552	1.28482	1.02093		1.23434	1.44907	1.47253	1.33211	1.35577	1.12565		101	0.650134	0.0362228	0.486378	0.0433656		101	-32.633	2.38034	-26.6069	1.58081
		2.49612	2.14114	1.8451	2.05528	1.39909	1.47197								111	0.632055	0.0340625	0.437158	0.0375441		111	-35.1935	2.58563	-28.4219	1.72556
															121	0.619256	0.0375563	0.419852	0.0346239		121	-37.6773	2.80448	-30.201	1.86806
		Figure 5d													131	0.602201	0.036239	0.411979	0.0401526		131	-40.0409	3.01601	-31.8678	2.00808
		+/+						+/R237W							141	0.590132	0.0336563	0.386699	0.0339893		141	-42.3761	3.22242	-33.4436	2.13884
		10	20	50	100	200	500	10	20	50	100	200	500		151	0.575122	0.0377026	0.37029	0.0367793		151	-44.5762	3.42031	-34.9584	2.27575
		0.472733	0.651009	1.04855	0.838207	0.692946	0.64443	0.843384	0.737278	0.629158	0.811018	0.526363	0.671384		161	0.557084	0.03307	0.370409	0.0363673		161	-46.7741	3.61422	-36.4163	2.39282
		0.795368	0.801823	0.610906	0.703164	0.473569	0.631771	0.641816	0.867379		1.20874	0.67158	0.78465		171	0.526482	0.0319553	0.336325	0.0336698		171	-48.7978	3.80318	-37.7672	2.50713
		0.677975	0.66813	0.793913	0.832485	0.734528	0.913502	0.666254	0.640961	0.589381	0.771828	0.833412	0.856545		181	0.530784	0.0310863	0.328001	0.0336808		181	-50.8024	3.97599	-39.0591	2.63503
		0.797739	1.06311	0.873099	1.10981	0.855682	1.25328	0.839603	0.904034	1.13448	1.11944	1.34794	1.14358		191	0.515847	0.0303676	0.329946	0.0330297		191	-52.7284	4.14482	-40.2961	2.74922
		0.782922	0.930965	0.995007	0.786862	0.807894	0.702442	1.41013	1.24136		1.31842	0.728678	0.71423		201	0.505844	0.0340841	0.313613	0.0324845		201	-54.6553	4.30844	-41.4931	2.86106
		0.628291	0.786635	0.950245	0.708705	0.770742	0.958985	1.27846	0.839758	1.3296	1.03798	1.04797	0.566199		211	0.488244	0.0362776	0.292006	0.0265926		211	-56.4537	4.47268	-42.6597	2.96508
		0.637038	0.571814	0.687859	0.751575	0.871592	0.665727	1.54524	2.46891	2.09851	1.07254	0.719311	1.22351		221	0.481866	0.0330845	0.283495	0.0268384		221	-58.2905	4.63664	-43.7667	3.06199
		0.668396	1.12959	0.884168	1.02577	0.646767	1.05397	0.815997	0.983073	1.4562	1.45303	0.772616	0.830448		231	0.463587	0.0331228	0.289387	0.0322022		231	-60.0208	4.78061	-44.7929	3.15717
		0.706956	0.460671	0.337902	0.535443	0.673604	0.658281	1.50636	1.17714	1.29276	0.674455	0.70392	0.653331		241	0.461096	0.0357312	0.27542	0.0296549		241	-61.7129	4.93281	-45.8095	3.2554
								0.669628	0.599268	0.754938	0.718917	0.729619	0.654447		251	0.434021	0.02951	0.269227	0.0327856		251	-63.312	5.07804	-46.803	3.34891
								0.664161	0.524656	0.708284	0.808508	0.676887	0.847589		261	0.429556	0.0333724	0.253049	0.0328134		261	-64.8793	5.20968	-47.7756	3.44561
								0.78645	0.535599	0.568161	0.78387	0.982392	0.894139		271	0.422014	0.0314628	0.255922	0.0264571		271	-66.4135	5.33586	-48.6847	3.52082
								0.79664	1.01431	1.2695	1.09018	0.999593	0.86547		281	0.4038	0.0306407	0.256071	0.0265623		281	-67.8817	5.46751	-49.5895	3.60167
															291	0.394797	0.0303074	0.246803	0.0271458		291	-69.3101	5.59981	-50.5003	3.68875
															301	0.389063	0.0286423	0.231784	0.0254948		301	-70.7641	5.73374	-51.3797	3.76171
															311	0.374686	0.0266622	0.225465	0.026458		311	-72.1162	5.86104	-52.2284	3.83838
		Figure 5h			Figure 5i										321	0.367441	0.0289427	0.226496	0.0266479		321	-73.43	5.99076	-53.0615	3.91372
		+/+	+/R237W		+/+	+/R237W									331	0.346484	0.0250727	0.209801	0.0267825		331	-74.6553	6.10708	-53.8552	3.98868
		0.081703	0.037885		64.925	37.7825									341	0.351119	0.0260159	0.218442	0.0249736		341	-75.9496	6.21874	-54.6135	4.072
		0.087275	0.035563		62.9975	40.7875									351	0.345856	0.028842	0.209229	0.0264856		351	-77.2694	6.32605	-55.4014	4.14167
		0.060675	0.032783		31.3625	31.95									361	0.334562	0.0272299	0.200398	0.0231519		361	-78.5537	6.43329	-56.1498	4.22522
		0.064908	0.042528		36.3975	32.125									371	0.3216	0.0250953	0.205072	0.021275		371	-79.7059	6.51513	-56.8768	4.2921
		0.02376	0.037365		22.215	33.555									381	0.315512	0.0295903	0.19265	0.0190442		381	-80.8533	6.60853	-57.5892	4.36026
		0.036513	0.033277		33.235	36.94									391	0.309297	0.027448	0.18499	0.0171778		391	-81.9543	6.68629	-58.2642	4.41864
		0.054778	0.02899		39.0675	40.24									401	0.301178	0.0286395	0.179032	0.0204208		401	-83.0168	6.79034	-58.9526	4.47898
		0.0428	0.021433		47.405	21.9925									411	0.280688	0.0224158	0.173349	0.0160611		411	-84.0896	6.88489	-59.6012	4.52504
		0.057005	0.072595		54.2625	51.1									421	0.281623	0.0276578	0.170491	0.0190351		421	-85.0971	6.99792	-60.2365	4.57713
		0.03075	0.022615		37.1	27.1825									431	0.266968	0.0227046	0.166107	0.0208463		431	-86.0466	7.08749	-60.8472	4.62491
		0.04256	0.017083		47.53	12.3383									441	0.264837	0.021906	0.161191	0.0204859		441	-87.0068	7.1682	-61.4599	4.67689
		0.074458	0.033583		55.62	38.63									451	0.255239	0.024501	0.1509	0.0194651		451	-87.8851	7.23718	-62.0238	4.73398
			0.010837			24.225									461	0.247215	0.0218417	0.153396	0.0209594		461	-88.7411	7.31805	-62.5314	4.78356
															471	0.251357	0.0241514	0.149558	0.0223575		471	-89.5976	7.39177	-63.1015	4.84945
															481	0.236837	0.0224594	0.142521	0.0182741		481	-90.4286	7.46158	-63.6196	4.88494
															491	0.235797	0.0188599	0.128518	0.0184025		491	-91.309	7.52498	-64.1366	4.945
															501	0.223968	0.0238385	0.125068	0.0161374		501	-92.0657	7.59909	-64.6119	4.98919
															511	0.226056	0.0220974	0.128766	0.0198226		511	-92.8827	7.67537	-65.0553	5.03206
															521	0.212934	0.0207368	0.129577	0.0190284		521	-93.5848	7.72506	-65.5169	5.07184
															531	0.217999	0.0227375	0.12182	0.0162483		531	-94.3456	7.79553	-65.9136	5.12144
															541	0.210208	0.0203221	0.119202	0.0169992		541	-95.1047	7.8675	-66.3726	5.1728
															551	0.204451	0.020428	0.121485	0.0191776		551	-95.7542	7.92511	-66.7895	5.21045
															561	0.20806	0.020934	0.112046	0.0189705		561	-96.4782	7.99593	-67.2471	5.26066
															571	0.195136	0.0193593	0.111011	0.0159362		571	-97.1764	8.05545	-67.6623	5.29697
															581	0.193879	0.0214793	0.108277	0.0165067		581	-97.8898	8.12255	-68.08	5.3394
															591	0.188939	0.0197788	0.1051	0.0124897		591	-98.5792	8.18376	-68.5006	5.38268
																					600	-99.1484	8.23824	-68.8782	5.41228

## Sheet: Figure 6
Figure 6d											Figure 6e
+/+					+/R237W						+/+	+/R237W
Delta	Theta	Sigma	Gamma	High	Delta	Theta	Sigma	Gamma	High		0.20525	0.3275
0.41789	0.87133	0.18775	-0.17764	-0.42782	2.07535	2.22665	1.0474	0.31497	0.02195		0.185	0.48
0.76364	1.10846	0.51082	-0.15425	-0.35916	1.49759	2.08558	1.37371	0.80957	0.34332			0.334
					2.35802	2.06026	1.44084	1.0456	0.65527			0.376
					2.59461	2.46677	2.03005	1.27043	1.19307

## Sheet: Figure 7
	Figure 7a																																					Figure 7b				Figure 7e					Figure 7f
	Time	DMSO														10 mM											30 mM											DMSO	10 M	30 M		+/R237W DMSO	+/R237W BMS	+/+ DMSO	+/+ BMS		+/R237W DMSO	+/R237W BMS	+/+ DMSO
	0	-0.0069	0.002526	-0.00156	-0.00164	-0.00403	0.009251	0.000925	0.023323	-0.00552	-0.01867	0.000735	-0.00909	-0.0005	-0.00347	-0.0223	0.008603	-0.00807	0.02583	-0.00746	-0.08497	-0.0031	-0.00293	0.006836	0.009004	0.001012	0.008837	0.05572	0.010502	0.021724	0.012949	0.005586	-0.02061	0.003433	0.042145	0.054019		0.471421	-0.01315	0.20148		0.35095	-0.027	0.222639	-0.08952		0.693568	0.334623	0.48794
	4	0.001167	0.002542	-0.00274	0.001089	-0.00414	-0.00144	0.001859	0.014924	0.00015	-0.01007	-0.01403	-0.00124	-0.00402	0.006944	0.020733	0.033387	0.000811	0.026723	-0.02454	0.012537	-0.00485	0.014989	-0.00317	0.004462	-0.02382	0.01013	0.065394	0.003134	-0.03267	0.011313	0.030817	0.022213	0.002112	0.016846	0.04297		0.272418	-0.03054	-0.24431		0.275736	0.016845	-0.10503	-0.20112		0.267884	0.403216	0.47905
	8	-0.0012	0.00052	-0.00315	0.00178	0.005122	0.005064	0.003291	0.000473	0.020016	-0.01015	0.011956	-0.00475	-0.00383	-0.01064	0.010436	0.020108	-0.00168	0.003795	0.007762	0.060978	-0.00507	0.001959	-0.00287	-0.00382	0.005613	0.004743	0.01554	-0.0119	-0.01031	0.007879	0.017218	-0.00393	0.007705	-0.01752	0.030122		0.22385	0.252376	0.181489		0.118366	0.397721	0.065703	0.209119		0.370252	0.387655	0.322952
	12	-0.00513	0.004371	0.005189	-0.00667	0.002509	0.006469	-0.00022	-0.00634	-0.00745	0.001419	-0.00414	0.000118	0.001948	0.001694	0.024051	0.017839	0.001164	0.000184	0.003512	0.111543	0.004493	-0.00609	0.012249	-0.00095	-0.00707	0.01003	0.023287	0.00395	0.016096	-0.0094	-0.01779	-0.00506	0.005195	-0.02336	-0.04817		0.537894	-0.04882	0.293273		0.257636	0.074456	-0.00195	0.074922		0.608717	0.219861	0.365429
	16	0.003781	-0.00164	0.00445	-0.00296	-0.00051	-0.00643	0.000426	-0.00868	0.002791	0.001441	-0.00267	-0.00044	0.000565	-0.00234	-0.01909	-0.02867	-0.00025	0.004399	0.004217	-0.03445	0.002721	-0.01612	-0.01484	-0.00295	0.020277	-0.00685	-0.03045	0.002949	0.033345	0.001592	-0.01054	0.061864	-0.00209	0.003912	-0.00346		0.177134	0.316882	0.19064		-0.0072	-0.14014	-0.08669	0.05353		0.355528	0.296236	0.477672
	20	0.001383	-0.00185	-0.00376	0.006762	-0.00298	-0.00366	-0.00317	-0.00095	-0.01551	0.019875	0.002293	0.006077	0.003105	0.008764	-0.03613	-0.04267	0.00058	-0.0351	0.009047	-0.1506	0.001689	0.005254	0.008635	0.003255	0.005008	-0.01806	-0.07377	0.001867	-0.00646	-0.01138	-0.0197	-0.07509	-0.01729	0.020122	-0.02146		0.304324	-0.35372	0.141166		0.137653	-0.12353	-0.00926	0.33034		0.483816	0.380163	0.269423
	24	0.150868	0.249587	0.158552	0.1584	0.312853	0.20091	0.208265	0.145056	0.162189	0.304376	0.203607	0.256707	0.318663	0.42602	0.239249	0.235715	0.16132	0.559699	0.320311	0.321674	0.113928	0.219159	0.187349	0.330677	0.192021	0.331419	0.16831	0.174365	0.434614	0.175811	0.657788	0.481596	0.404439	0.337828	0.480807		0.300644	0.15917	-0.01309		0.429025	0.310182	0.428557	-0.14116		0.517681	0.285673	0.199012
	28	0.307386	0.567132	0.360246	0.378303	0.50826	0.354621	0.402877	0.270391	0.356599	0.572651	0.380382	0.502863	0.655557	0.693821	0.495308	0.376699	0.345177	0.752145	0.498201	0.504788	0.257808	0.442837	0.446387	0.45007	0.277396	0.579041	0.313407	0.282794	0.759216	0.336786	1	0.573244	0.759463	0.643964	0.724884		0.479912	0.582077	0.132839		0.236037	0.241417	0.142438	0.270615		0.614154	0.26629	0.386661
	32	0.481083	0.775815	0.579666	0.518683	0.662199	0.494172	0.576739	0.445699	0.577437	0.740377	0.556256	0.699431	0.895945	0.869463	0.659969	0.461998	0.527046	0.834209	0.649203	0.702094	0.451478	0.663703	0.658978	0.599476	0.367221	0.748753	0.461526	0.383519	0.87656	0.475815	0.915655	0.772953	0.95027	0.882895	0.821824		0.099738	-0.10092	0.330645		0.588	0.244949	0.139926	0.08881		0.470899	0.144126	0.434983
	36	0.665672	0.89856	0.808316	0.654476	0.786631	0.671767	0.727806	0.572534	0.779989	0.845075	0.715142	0.866995	0.98426	0.966535	0.777176	0.561332	0.724477	0.928595	0.801836	0.846571	0.640165	0.766182	0.794708	0.746393	0.461399	0.89202	0.637495	0.437436	0.953116	0.643842	0.838287	0.915354	0.995761	0.978633	0.957267		0.832133	0.477857	0.084551		0.59633	-0.40456	0.000553	0.022556		0.31646	0.288305	0.302132
	40	0.800848	0.968163	0.912931	0.800784	0.866946	0.811072	0.843772	0.722898	0.909739	0.942582	0.858916	0.957761	1	0.96818	0.845019	0.719336	0.832382	0.965033	0.869045	1	0.810785	0.882536	0.940908	0.846708	0.638326	0.963995	0.800537	0.770486	0.979822	0.769897	0.798106	0.896462	1	1	1		0.47099	0.352299			0.036599	-0.27961	0.100268	0.264694		0.300931	0.218378	0.401596
	44	0.906452	0.986142	0.979686	0.845036	0.954136	0.909374	0.932156	0.853456	0.972389	0.980464	0.934675	0.978637	0.979398	1	1	0.879051	0.927191	0.99476	1	0.994756	0.922813	0.958249	0.985802	0.885888	0.793657	1	0.898828	0.811362	1	0.909561	0.763968	1	0.981125	0.990856	0.964826		0.218341				0.141896	0.182793	0.206826	0.303533		0.325678	0.357619	0.407916
	48	0.977797	1	1	0.926818	0.994974	0.988856	0.982801	0.959275	1	0.988089	0.987373	1	0.96117	0.995702	0.9892	1	0.989	1	0.994268	0.788727	0.997605	0.998799	0.98316	0.989188	0.92107	0.892786	1	0.943432	0.992434	1	0.741108	0.941622	0.942009	0.96212	0.957245		0.00098				0.305929	0.105318	0.067051	0.207884		0.316842	0.428467	0.501573
	52	1	0.971516	0.975518	1	1	1	1	1	0.982011	1	1	0.954531	0.920368	0.997313	0.96718	0.987702	1	0.934979	0.986508	0.800701	1	1	1	1	1	0.833395	0.889794	1	0.903159	0.979175	0.666608	0.906491	0.874869	0.838586	0.918158		0.487655				0.386111	-0.06653	0.303533	0.213757		0.364966	0.466473	0.541361
	56	0.953384	0.88346	0.901363	0.91982	0.912712	0.927573	0.940309	0.908808	0.867534	0.993489	0.966128	0.829065	0.840968	0.900786	0.800951	0.798648	0.922686	0.859128	0.884359	0.613723	0.925407	0.996663	0.898338	0.92598	0.896972	0.755188	0.780154	0.919316	0.819586	0.850536	0.611487	0.946499	0.813442	0.813224	0.769476						0.355379	-0.02841	0.207884	0.275032		0.508367	0.405366	0.494223
	60	0.902061	0.840005	0.842898	0.868495	0.831348	0.844396	0.893743	0.868544	0.772241	0.957198	0.930224	0.731004	0.788497	0.844272	0.693425	0.792862	0.881055	0.793654	0.830903	0.652856	0.865308	0.952105	0.792412	0.875379	0.866538	0.731424	0.742064	0.953196	0.741929	0.795067	0.635804	0.953374	0.757792	0.797433	0.673889						0.14997		0.061089			0.288663		0.486373
	64	0.873034	0.804474	0.786709	0.913153	0.788744	0.783842	0.854184	0.797891	0.7109	0.965504	0.88199	0.69072	0.730551	0.840494	0.587002	0.676676	0.825973	0.745429	0.791423	0.537041	0.813706	0.912418	0.723384	0.831137	0.7971	0.699729	0.67913	0.934657	0.691369	0.706887	0.565087	0.873879	0.725397	0.723517	0.643685		Figure 7c				0.258364					0.363918
	68	0.843477	0.778557	0.753065	0.914889	0.751507	0.743131	0.829151	0.777025	0.636441	0.947193	0.86661	0.64593	0.68853	0.842664	0.571455	0.637551	0.774096	0.693723	0.734829	0.322497	0.785764	0.893329	0.676507	0.816643	0.76889	0.712171	0.617198	0.857644	0.650833	0.687968	0.534492	0.875575	0.716112	0.652458	0.604102		DMSO	10 M	30 M		0.213286					0.453857
	72	0.812861	0.754807	0.736449	0.843142	0.675768	0.709176	0.797236	0.748553	0.592334	0.911675	0.840879	0.596591	0.656557	0.806349	0.532303	0.629969	0.739417	0.637714	0.700778	0.274838	0.738245	0.884357	0.62159	0.793026	0.756038	0.633423	0.592644	0.791145	0.68201	0.663331	0.542319	0.808278	0.684422	0.671485	0.525781		0.701918	0.489477	0.687462		0.419524					0.516874
	76	0.805305	0.730669	0.702135	0.839084	0.69065	0.658888	0.768922	0.716644	0.532505	0.930234	0.830178	0.559671	0.613488	0.801439	0.51009	0.536317	0.718713	0.633451	0.639176	0.140411	0.70624	0.890637	0.580221	0.764201	0.768482	0.612851	0.483196	0.862198	0.65888	0.630486	0.541397	0.763642	0.643101	0.562581	0.534069		0.386305	0.415239	0.3083
	80	0.774952	0.706499	0.673126	0.821028	0.64522	0.630918	0.744738	0.678646	0.484761	0.896109	0.80984	0.525643	0.569871	0.79157	0.499842	0.511374	0.692459	0.601785	0.65112	0.164871	0.66568	0.869246	0.541264	0.745504	0.782457	0.604403	0.468552	0.828804	0.647412	0.600924	0.537879	0.666088	0.613901	0.542291	0.529046		0.661591	0.588934	0.324439
	84	0.758546	0.697728	0.653331	0.772743	0.641709	0.609815	0.713773	0.645204	0.477937	0.89104	0.791194	0.488228	0.540116	0.776191	0.461874	0.463213	0.674558	0.580255	0.664716	0.15159	0.636732	0.859769	0.510531	0.731163	0.725668	0.557468	0.455598	0.783625	0.679685	0.564662	0.492968	0.644023	0.590631	0.487911	0.453746		0.780137	0.281981	0.642989
	88	0.742288	0.676964	0.632787	0.837714	0.620481	0.587407	0.683963	0.638279	0.452383	0.885293	0.794622	0.453136	0.513311	0.767987	0.435739	0.447831	0.656625	0.554751	0.632889	-0.04249	0.598626	0.837524	0.430891	0.720534	0.706901	0.549816	0.419482	0.830297	0.627211	0.508321	0.438019	0.60035	0.574523	0.532678	0.360802		0.612115	0.561736	0.551559
	92	0.725894	0.664579	0.612309	0.80175	0.621887	0.569068	0.663456	0.638535	0.429007	0.872284	0.768915	0.449702	0.478937	0.771544	0.420366	0.402771	0.643685	0.554454	0.6223	0.081989	0.573146	0.829296	0.447197	0.718355	0.726342	0.523329	0.474468	0.783631	0.63507	0.485351	0.435195	0.586371	0.554597	0.454042	0.342235		0.678793	0.180659	0.487142
	96	0.696049	0.656494	0.58582	0.804237	0.568963	0.557732	0.639077	0.595672	0.400373	0.84643	0.757143	0.445613	0.45727	0.75843	0.378506	0.399308	0.618279	0.534138	0.597412	-0.06006	0.541468	0.828889	0.390442	0.718277	0.65516	0.495528	0.411919	0.806952	0.664425	0.454868	0.417186	0.486491	0.555708	0.455984	0.319632		0.422766	0.430867	0.210336
	100	0.681587	0.639138	0.569369	0.813749	0.541915	0.526517	0.612423	0.595012	0.37672	0.832349	0.743569	0.418857	0.410533	0.741156	0.334954	0.403502	0.600493	0.518467	0.574683	0.009584	0.518237	0.797769	0.357882	0.729424	0.672292	0.472097	0.379793	0.770965	0.608318	0.428897	0.419092	0.494707	0.531249	0.42711	0.317195		0.270819	0.525954	0.222466
	104	0.6677	0.612201	0.553921	0.773547	0.549786	0.5201	0.597637	0.592032	0.359208	0.842509	0.72764	0.396944	0.387956	0.728243	0.294598	0.370263	0.589495	0.447252	0.568144	-0.01012	0.495606	0.822112	0.302791	0.701514	0.63645	0.470357	0.312844	0.79665	0.623168	0.43095	0.387885	0.581928	0.509551	0.430341	0.34527		0.528973	0.360298	0.210756
	108	0.661483	0.611222	0.531965	0.816133	0.535049	0.508842	0.568461	0.580722	0.353316	0.817303	0.730455	0.377676	0.37345	0.718369	0.405	0.33112	0.582179	0.458452	0.582937	-0.07668	0.482174	0.812311	0.278033	0.693628	0.643732	0.441998	0.286373	0.799052	0.559568	0.434463	0.363628	0.549417	0.503094	0.409723	0.361369		0.368033	0.282674	0.329348
	112	0.64432	0.600488	0.51834	0.781073	0.528392	0.493517	0.547924	0.575892	0.337672	0.840222	0.722667	0.353443	0.344126	0.694648	0.340954	0.314517	0.580434	0.431123	0.552501	0.107924	0.468369	0.8531	0.231433	0.654722	0.609977	0.428889	0.179063	0.766374	0.561038	0.429719	0.374736	0.561487	0.468588	0.408638	0.323095		0.341441	0.321981
	116	0.620831	0.57816	0.505994	0.739889	0.490021	0.487281	0.543778	0.574289	0.317964	0.828893	0.707052	0.338405	0.314435	0.695596	0.316171	0.24738	0.558973	0.438638	0.537032	0.014265	0.45039	0.816664	0.214899	0.668582	0.617985	0.367403	0.191598	0.713322	0.577294	0.410632	0.292256	0.522139	0.486064	0.399284	0.323444		0.49665
	120	0.608371	0.564596	0.497935	0.729726	0.46749	0.473956	0.51931	0.565966	0.300515	0.82654	0.686081	0.325786	0.287374	0.692416	0.312409	0.199185	0.536627	0.380292	0.527082	0.024408	0.441986	0.816616	0.190116	0.660366	0.61393	0.36806	0.15378	0.723183	0.503875	0.394371	0.295217	0.515388	0.480364	0.348627	0.282235		0.587839
	124	0.597538	0.555618	0.486782	0.7061	0.437943	0.463232	0.505565	0.569158	0.278673	0.823724	0.661639	0.333153	0.264295	0.683281	0.313249	0.231196	0.537683	0.385013	0.526186	-0.02224	0.425947	0.798234	0.171421	0.662402	0.622598	0.337606	0.115294	0.678592	0.536454	0.386857	0.289931	0.511325	0.473585	0.421543	0.261495		0.272751
	128	0.58916	0.546558	0.474347	0.707126	0.433143	0.447661	0.494849	0.560015	0.264894	0.817811	0.679835	0.320228	0.238436	0.680964	0.312914	0.212727	0.529883	0.335424	0.496611	-0.02834	0.413842	0.810908	0.089895	0.671291	0.595784	0.348384	0.136611	0.650242	0.538714	0.376059	0.267751	0.459068	0.4469	0.430893	0.230134
	132	0.58025	0.525605	0.46225	0.718743	0.44915	0.447412	0.47739	0.555331	0.273657	0.823346	0.701598	0.330442	0.215317	0.665267	0.200765	0.197656	0.503058	0.293734	0.486294	-0.06153	0.403357	0.766757	0.089235	0.639565	0.570416	0.315922	0.090081	0.711879	0.45209	0.383939	0.296946	0.443002	0.440038	0.428188	0.239422
	136	0.578886	0.516179	0.457506	0.669639	0.448924	0.435944	0.463452	0.554989	0.250756	0.850626	0.650662	0.296795	0.192225	0.673614	0.211841	0.190119	0.500302	0.296924	0.438049	-0.09129	0.396424	0.751026	0.058214	0.647054	0.595597	0.32148	0.088168	0.607001	0.452404	0.37525	0.243799	0.384925	0.416768	0.378426	0.246392
	140	0.571715	0.508134	0.439616	0.694008	0.395354	0.444603	0.452375	0.569169	0.238109	0.807803	0.641692	0.300154	0.164125	0.639188	0.202124	0.203008	0.48893	0.284142	0.457189	-0.05886	0.381671	0.760731	0.036264	0.618626	0.547667	0.279297	0.038924	0.688913	0.463665	0.347968	0.25426	0.340857	0.398165	0.396261	0.262825
	144	0.553157	0.488011	0.417522	0.642333	0.385834	0.444491	0.436421	0.553955	0.223988	0.827635	0.650185	0.28091	0.150416	0.650484	0.181448	0.153438	0.459017	0.215879	0.443035	-0.18616	0.366162	0.735416	0.022415	0.604797	0.547994	0.259947	0.062455	0.65925	0.38843	0.336579	0.255047	0.340012	0.389075	0.420173	0.223724
	148	0.552031	0.483071	0.403765	0.666809	0.381002	0.445652	0.424139	0.537999	0.213786	0.815782	0.616555	0.297006	0.132938	0.635986	0.248185	0.10671	0.45438	0.190194	0.460443	-0.15097	0.351804	0.719731	-0.02346	0.608617	0.548076	0.283304	0.046248	0.625313	0.396426	0.337933	0.202488	0.307661	0.368967	0.436283	0.244121
	152	0.544648	0.461916	0.395835	0.671866	0.38737	0.434735	0.414413	0.527918	0.198984	0.815583	0.613838	0.283088	0.120777	0.622796	0.198316	0.130364	0.449403	0.151648	0.436648	-0.21983	0.345652	0.732851	-0.02266	0.607128	0.555712	0.236423	-0.02773	0.631427	0.360321	0.331526	0.207132	0.383917	0.346784	0.371965	0.175245
	156	0.548528	0.450033	0.388855	0.615902	0.366945	0.428804	0.405186	0.548115	0.19039	0.827673	0.602269	0.276211	0.105128	0.63238	0.16587	0.124182	0.430546	0.155787	0.393934	-0.10237	0.335427	0.747048	-0.03601	0.620111	0.571062	0.239077	-0.04974	0.532231	0.44566	0.334946	0.185038	0.371998	0.343899	0.372309	0.199831
	160	0.536755	0.436907	0.371496	0.636844	0.375959	0.413222	0.394898	0.551874	0.195201	0.819492	0.586963	0.251191	0.091239	0.623952	0.165345	0.094332	0.4139	0.140811	0.40096	-0.14044	0.325553	0.71193	-0.01804	0.574216	0.511828	0.244682	-0.02165	0.582887	0.42472	0.308933	0.189276	0.295822	0.322619	0.339059	0.210605
	164	0.52946	0.427854	0.354464	0.593708	0.353552	0.407038	0.388485	0.561326	0.175661	0.792871	0.552076	0.252625	0.080711	0.61868	0.17105	0.08851	0.400718	0.100467	0.399213	-0.16877	0.318312	0.68976	-0.03894	0.574792	0.514824	0.237297	-0.08877	0.536135	0.403144	0.306696	0.183455	0.232169	0.289283	0.373088	0.181788
	168	0.520551	0.413291	0.355623	0.60874	0.354289	0.389373	0.376908	0.537367	0.179589	0.823079	0.551609	0.257152	0.061152	0.598743	0.156043	0.101749	0.389138	0.128144	0.402133	-0.21455	0.300862	0.672403	-0.03942	0.587981	0.483013	0.228207	-0.10782	0.486109	0.356295	0.293547	0.109448	0.229541	0.278799	0.348099	0.193885
	172	0.511406	0.404588	0.338846	0.614127	0.332372	0.38135	0.372644	0.524278	0.170652	0.825915	0.540676	0.227784	0.05677	0.590057	0.190866	0.059898	0.377211	0.122975	0.36719	-0.27712	0.281564	0.673525	-0.04842	0.591513	0.507694	0.24138	-0.11738	0.468245	0.396588	0.285872	0.120631	0.217199	0.26696	0.384565	0.192649
	176	0.497576	0.39665	0.327204	0.587381	0.33244	0.371084	0.365674	0.507611	0.16069	0.803287	0.53976	0.231464	0.04717	0.586435	0.174307	0.048183	0.372294	0.129841	0.399992	-0.26552	0.266542	0.662327	-0.07013	0.568189	0.527547	0.222218	-0.13873	0.453489	0.352767	0.269462	0.13139	0.160794	0.234692	0.372442	0.110766
	180	0.504256	0.382555	0.311263	0.60526	0.313044	0.374063	0.351335	0.49989	0.147236	0.797797	0.530683	0.225701	0.040239	0.577379	0.162318	0.061578	0.365651	0.123537	0.376997	-0.29415	0.263966	0.62713	-0.09597	0.581733	0.461553	0.213906	-0.19677	0.497192	0.330602	0.261941	0.126891	0.130634	0.230014	0.339103	0.12595
	184	0.500652	0.374866	0.305539	0.614542	0.256775	0.37773	0.355761	0.48576	0.14076	0.800322	0.525684	0.234955	0.031176	0.577599	0.097578	0.055293	0.357231	0.132918	0.375245	-0.3227	0.251443	0.669207	-0.06533	0.590222	0.502898	0.227499	-0.1798	0.443068	0.34836	0.262776	0.116732	0.209466	0.212095	0.308017	0.093598
	188	0.495802	0.367807	0.286126	0.587227	0.262495	0.361512	0.350618	0.517768	0.140508	0.838734	0.518607	0.224046	0.028498	0.5658	0.163378	0.022345	0.33773	0.093117	0.367347	-0.2935	0.240567	0.650359	-0.06464	0.588641	0.476927	0.142392	-0.18219	0.463098	0.404749	0.242402	0.139696	0.1246	0.217156	0.28803	0.086611
	192	0.492423	0.348933	0.283473	0.610028	0.225332	0.369256	0.346984	0.510039	0.127001	0.839409	0.524909	0.213216	0.028895	0.542224	0.110477	0.033567	0.324597	0.055968	0.361809	-0.28434	0.230209	0.635239	-0.07063	0.560531	0.450965	0.239871	-0.18064	0.467915	0.373445	0.240206	0.121551	0.135746	0.198388	0.34857	0.067863
	196	0.498486	0.334131	0.279281	0.566548	0.245236	0.354541	0.33707	0.516498	0.132881	0.849467	0.519293	0.208515	0.025911	0.524151	0.088234	-0.01145	0.313737	0.046481	0.335366	-0.28955	0.225483	0.646907	-0.10539	0.556778	0.424839	0.232434	-0.19654	0.414397	0.460664	0.242668	0.104433	0.172332	0.195217	0.29803	0.098974
	200	0.488777	0.339467	0.263483	0.581438	0.237268	0.342681	0.330937	0.511386	0.109821	0.839847	0.504716	0.221407	0.019429	0.535539	0.097306	0.00347	0.30561	0.041362	0.355417	-0.30763	0.215963	0.640501	-0.09985	0.537916	0.413875	0.24817	-0.23852	0.464122	0.353821	0.224357	0.062114	0.120667	0.177655	0.322941	0.042186
	204	0.481343	0.325619	0.2525	0.579701	0.210792	0.324257	0.329525	0.499554	0.128115	0.844167	0.501284	0.224269	0.019249	0.52507	0.088325	-0.03014	0.294043	-0.00248	0.354417	-0.1596	0.20426	0.606598	-0.09843	0.523085	0.403003	0.251387	-0.23329	0.39952	0.424435	0.212512	0.087081	0.095024	0.165614	0.352757	0.076564
	208	0.478628	0.316069	0.252964	0.549007	0.197277	0.328324	0.323969	0.497676	0.12872	0.844985	0.482137	0.22124	0.019063	0.504198	0.111461	-0.0075	0.272875	-0.0139	0.338075	-0.2605	0.197096	0.603163	-0.11008	0.520214	0.416628	0.234829	-0.26058	0.308551	0.319377	0.205347	0.12207	0.074048	0.166994	0.376517	0.110363
	212	0.473368	0.301056	0.240131	0.566613	0.222961	0.326037	0.311573	0.491677	0.118799	0.845567	0.486664	0.225091	0.014257	0.515478	0.072765	-0.01545	0.270873	0.013607	0.31496	-0.19305	0.185753	0.607324	-0.10528	0.493283	0.410495	0.255723	-0.27102	0.260645	0.330155	0.209437	0.140787	0.072261	0.170769	0.356119	0.135483
	216	0.462841	0.290523	0.23385	0.510688	0.201617	0.32778	0.311911	0.473285	0.111504	0.827975	0.496521	0.208716	0.009724	0.509982	0.033202	-0.02621	0.27005	-0.0091	0.320931	-0.18615	0.176889	0.622643	-0.11344	0.523335	0.381071	0.225966	-0.28936	0.20818	0.322789	0.220515	0.141833	0.03156	0.162989	0.306853	0.133091
	220	0.456792	0.284608	0.216528	0.530617	0.198703	0.312255	0.302221	0.470467	0.106979	0.842594	0.496585	0.209744	0.00819	0.493616	0.007178	-0.03573	0.256256	-0.05812	0.312067	-0.13095	0.166399	0.601215	-0.10753	0.511442	0.367095	0.242754	-0.272	0.164823	0.272958	0.206646	0.13065	0.041578	0.153712	0.328439	0.104052
	224	0.471421	0.272418	0.22385	0.537894	0.177134	0.304324	0.300644	0.479912	0.099738	0.832133	0.47099	0.218341	0.00098	0.487655	-0.01315	-0.03054	0.252376	-0.04882	0.316882	-0.35372	0.15917	0.582077	-0.10092	0.477857	0.352299	0.20148	-0.24431	0.181489	0.293273	0.19064	0.141166	-0.01309	0.132839	0.330645	0.084551
	228	0.475426	0.268982	0.197867	0.506657	0.182363	0.294849	0.29639	0.487861	0.099343	0.82096	0.464098	0.206928	0.009382	0.49453	0.053755	-0.03378	0.245419	-0.06091	0.272891	-0.26618	0.15773	0.578211	-0.11649	0.475908	0.351929	0.248908	-0.2548	0.184267	0.359829	0.202176	0.137362	-0.07204	0.123162	0.318554	0.096024
	232	0.470759	0.259586	0.188718	0.512936	0.203449	0.288037	0.287755	0.495282	0.092608	0.817841	0.476116	0.197644	0.008347	0.493128	-0.01471	-0.07649	0.232818	-0.09344	0.22627	-0.29931	0.155515	0.572123	-0.11517	0.466599	0.348024	0.240023	-0.26245	0.088664	0.309061	0.207292	0.156932	-0.05257	0.118549	0.338264	0.053186
	236	0.460291	0.256853	0.181856	0.507509	0.191939	0.237056	0.286428	0.544971	0.097096	0.8288	0.469951	0.19552	0.005308	0.486373	-0.02688	-0.12089	0.228324	-0.08778	0.236224	-0.27077	0.13674	0.596954	-0.13204	0.465003	0.399003	0.218764	-0.31512	0.286365	0.286527	0.194243	0.192354	-0.06147	0.130594	0.306746	0.036416
	Figure 7d
	Time	+/R237W DMSO																			+/R237W BMS															+/+ DMSO
	0	0.012146	0.031048	0.025157	-0.00484	0.037293	0.010426	-0.00405	-0.00368	-0.0987	-0.00327	0.001439	-0.01037	-0.02243	0.049636	0.011373	0.010086	0.01537	0.000889	0.023496	0.061417	-0.05522	0.0368	-0.00932	-0.01302	-0.00833	-0.00841	-0.04138	-0.02516	-0.05521	-0.03672	0.002309	0.002748	0.005274	-0.00344	0.031723	0.000379	0.02986	0.009167	0.027221	0.016787	-0.00216	-0.01822	0.021115	0.002297	-0.00603	-0.00502	-0.01101	-0.00954
	4	0.007899	0.010038	0.042648	0.004911	0.016643	-0.0003	0.002656	0.016213	-0.07298	-0.01073	-0.01959	-0.0075	-0.03169	0.024748	0.009972	0.007685	0.005939	0.000658	0.014091	0.00941	0.006503	0.011082	0.022238	0.005357	0.010659	-0.01047	-0.11596	0.094116	-0.02385	0.027853	0.015215	-0.01026	-0.01476	-0.00165	0.000367	0.00981	0.019103	-0.00384	0.014681	0.014561	0.014156	-0.02614	0.024247	-0.0235	-0.00231	0.007382	-0.01543	-0.01138
	8	0.003406	-0.03821	0.04709	0.008823	0.009228	0.004277	0.002355	0.003093	-0.03363	0.000343	-0.00966	0.007055	0.025966	0.017396	-0.00163	0.002787	-0.00073	0.007075	-0.00027	0.019184	0.013512	-0.0009	0.003506	-0.00312	0.02093	-0.00308	-0.00848	0.019159	-0.01043	0.020605	0.007815	-0.00576	-0.00859	0.00468	0.005478	-0.00127	0.015247	-0.00675	-0.01455	0.011175	0.01494	0.028299	-0.00325	-0.03052	0.001158	-0.00514	-0.00337	-0.01222
	12	0.004602	0.007088	0.049802	-0.00879	-0.00197	0.010153	-0.00122	-0.00235	0.010037	-0.01422	-0.02895	-0.01293	-0.00586	-0.00217	-0.00907	-0.00123	-0.00554	0.010997	-0.00393	0.007294	0.001198	-0.00302	0.023161	-0.01723	-0.01533	-0.00447	-0.02033	0.033926	-0.04317	0.025064	-0.00523	-0.00054	-0.00791	-0.00111	0.005423	-0.0016	-0.02031	0.00326	-0.00272	0.010792	-0.00811	-0.00469	0.015176	0.003719	0.000908	0.002267	-0.00905	0.005471
	16	-0.00212	-0.00513	0.061908	-0.0036	0.014586	-0.01473	-0.01277	0.000701	-0.0066	0.010871	0.016424	0.001387	-0.03428	0.001929	-0.00398	-0.01553	0.002472	-0.00292	-0.00497	-0.00982	-0.00593	0.001974	-0.00162	0.040554	-0.00563	0.003189	0.006023	-0.04506	0.026146	-0.02109	-0.00864	-0.00354	-0.01858	-0.01065	-0.01093	-0.01713	0.025749	2.73e-06	0.032135	-0.02485	0.009618	-0.00545	-0.03625	0.017032	-0.00733	-0.00047	0.00668	-0.00017
	20	0.003493	-0.012	0.048998	-0.00664	-0.00266	0.003498	0.011586	0.004073	-0.00671	-0.00673	-0.00544	-0.01464	-0.00563	-0.00685	0.006025	-0.00129	-0.00762	-0.00564	0.004096	-0.03801	0.006607	0.000706	0.005589	-0.00892	-0.0028	-0.00577	-0.00633	0.012601	0.026649	-0.01232	0.00233	-0.00257	0.010921	0.009266	-0.01991	0.017903	-0.00421	-0.00269	-0.0049	0.020374	-0.00736	-0.00536	0.009108	0.011229	-0.00329	-0.00015	0.009902	-0.0028
	24	-0.00912	0.011482	0.03641	0.010212	-0.01919	-0.00319	5.02e-05	-0.00518	0.036903	0.011864	0.027628	0.019134	0.019803	-0.01031	0.008647	0.015265	0.011415	-0.00951	0.005073	0.021346	-0.01538	0.001233	-0.03063	-0.01128	0.002831	0.010128	0.02912	-0.02063	0.000801	-0.01226	0.003729	0.012411	0.024164	-0.00219	0.019936	0.002097	-0.01647	0.006172	-0.00997	-0.01749	-0.00909	-0.0128	0.01522	-0.00146	0.00856	0.003499	-0.00416	0.009722
	28	0.290172	0.088881	0.321446	0.244977	0.201584	0.233592	0.269323	0.239467	0.210258	0.227206	0.30857	0.108282	0.129771	0.140342	0.201036	0.185115	0.116638	0.289787	0.167216	0.183299	0.245204	0.167444	0.250101	0.130585	0.108719	0.126519	0.170008	0.133438	0.131111	0.187828	0.189127	0.270204	0.223218	0.137672	0.150036	0.201777	0.180472	0.219713	0.176294	0.607634	0.095253	0.095791	0.220335	0.415944	0.233807	0.191917	0.276589	0.168297
	32	0.564605	0.301638	0.577202	0.535168	0.444571	0.462833	0.533329	0.512145	0.392974	0.494097	0.597704	0.221121	0.294916	0.289991	0.440805	0.430626	0.281355	0.554703	0.348748	0.400969	0.459082	0.467248	0.555681	0.378576	0.310149	0.255921	0.333207	0.3236	0.423571	0.40757	0.386694	0.503237	0.470409	0.328949	0.352912	0.383109	0.35945	0.511044	0.491422	0.854778	0.270217	0.315507	0.457628	0.759209	0.473599	0.462677	0.511859	0.384806
	36	0.762176	0.466835	0.785762	0.732257	0.69117	0.625145	0.723334	0.76824	0.575055	0.672419	0.869873	0.42011	0.492723	0.478318	0.668149	0.66154	0.46054	0.759882	0.543006	0.589313	0.661474	0.71564	0.812459	0.5942	0.515473	0.385886	0.445548	0.479594	0.685792	0.668947	0.565287	0.708337	0.711057	0.543791	0.570068	0.625337	0.601374	0.757645	0.730122	0.981441	0.444062	0.561057	0.666318	0.917676	0.685656	0.687234	0.664105	0.571209
	40	0.907452	0.592637	0.928869	0.908623	0.850584	0.697227	0.881138	0.882783	0.725622	0.825528	0.981223	0.633433	0.660641	0.654735	0.822085	0.813	0.659103	0.901186	0.711225	0.754989	0.829261	0.830861	0.939191	0.765913	0.720115	0.504527	0.644527	0.653886	0.737431	0.860018	0.728987	0.828243	0.917203	0.759657	0.830456	0.753978	0.826492	0.905718	0.875817	0.973902	0.598662	0.780184	0.775462	1	0.877006	0.868393	0.83314	0.743865
	44	0.985167	0.777462	0.98291	0.974128	0.949368	0.80466	0.972643	0.954729	0.836013	0.908939	1	0.773517	0.791585	0.793726	0.912872	0.90808	0.786085	0.949448	0.871243	0.800528	0.90672	0.930965	1	0.860821	0.810729	0.624692	0.86902	0.823707	0.839641	0.959627	0.840832	0.929206	1	0.902123	0.935633	0.868007	0.932518	0.982239	0.961774	1	0.738592	0.905072	0.893505	0.982381	0.976259	0.994882	0.945729	0.877835
	48	1	0.88883	0.987015	1	0.987948	0.856235	0.961116	0.996685	0.932848	0.990279	0.936552	0.906972	0.861126	0.894166	0.980463	0.999939	0.937524	0.966591	0.958977	0.899184	0.979159	0.961512	0.968615	0.973397	0.940269	0.77097	0.985563	0.979277	0.956101	0.98718	0.95612	1	0.838807	0.980037	1	0.952958	1	1	1	0.979558	0.855309	0.962725	0.956886	0.910171	1	1	1	0.952421
	52	0.99821	0.997389	1	0.972442	1	1	1	1	1	1	0.928116	1	1	0.975103	1	1	1	1	1	1	0.914626	1	0.99279	0.978716	1	0.940325	1	1	1	1	1	0.993761	0.675039	1	0.982953	0.969487	0.99947	0.986546	0.977231	0.962833	0.952242	0.99184	1	0.853972	0.958447	0.995714	0.985781	0.985957
	56	0.965473	1	0.936394	0.93907	0.960048	0.966158	0.917509	0.944852	0.899716	0.989329	0.830075	0.974207	0.995116	1	0.977805	0.934007	0.984224	0.949512	0.989744	0.92033	1	0.947686	0.890326	1	0.902977	1	0.954254	0.970134	0.809207	0.938027	0.958983	0.933727	0.567519	0.915333	0.924919	1	0.98863	0.921015	0.94583	0.90396	1	1	0.89292	0.750569	0.848143	0.942053	0.926699	1
	60	0.917391	0.902339	0.909361	0.874426	0.862928	0.810693	0.951277	0.866458	0.849829	0.938205	0.73325	0.844958	0.941324	0.934474	0.905229	0.871842	0.90409	0.867151	0.950128	0.756966	0.838074	0.878656	0.838964	0.931455	0.776684	0.956359	0.932946	0.877782	0.6373	0.718009	0.842302	0.806441	0.43916	0.77705	0.794749	0.871548	0.921968	0.755415	0.839806	0.783627	0.943729	0.943313	0.789869	0.638436	0.733562	0.79646	0.835212	0.893908
	64	0.868558	0.925916	0.832166	0.759117	0.726292	0.832611	0.913421	0.805736	0.870237	0.86593	0.653911	0.761267	0.92789	0.860262	0.845431	0.807597	0.813217	0.757396	0.909399	0.677947	0.762131	0.859515	0.790349	0.799837	0.647662	0.901935	0.910396	0.797192	0.470195	0.573382	0.771169	0.688773	0.380093	0.682939	0.758278	0.766657	0.791553	0.635631	0.824751	0.723207	0.914359	0.863375	0.690453	0.567016	0.635801	0.710633	0.781523	0.808672
	68	0.8289	0.823424	0.764894	0.749018	0.648752	0.728129	0.85946	0.764679	0.887924	0.838059	0.568646	0.695926	0.839144	0.813165	0.785412	0.770257	0.760565	0.713954	0.865814	0.681866	0.676305	0.818758	0.711942	0.760485	0.513509	0.904558	0.747626	0.761513	0.334776	0.424148	0.720321	0.599542	0.334785	0.590254	0.67993	0.683425	0.703148	0.506432	0.672423	0.647496	0.884188	0.824655	0.619576	0.50658	0.562096	0.613234	0.692552	0.72607
	72	0.779967	0.771782	0.687766	0.696226	0.563415	0.67472	0.853919	0.723226	0.866102	0.824577	0.473456	0.63661	0.800545	0.767692	0.722595	0.687759	0.704623	0.618487	0.824289	0.601045	0.587008	0.777569	0.676655	0.688651	0.434617	0.864045	0.820447	0.738853	0.349354	0.277208	0.64242	0.528862	0.297608	0.543354	0.570399	0.641107	0.616265	0.426265	0.768941	0.567947	0.840491	0.795266	0.542962	0.495002	0.485243	0.55604	0.638989	0.670604
	76	0.758156	0.679348	0.656878	0.678044	0.478875	0.648373	0.842686	0.6887	0.773876	0.772333	0.534215	0.574983	0.727912	0.739197	0.68784	0.657045	0.643512	0.580804	0.788965	0.489284	0.530329	0.749515	0.652788	0.602149	0.355451	0.889256	0.631828	0.811462	0.272205	0.157181	0.59053	0.495761	0.254034	0.475979	0.496888	0.587214	0.579541	0.370794	0.622365	0.514481	0.838764	0.755421	0.503612	0.442478	0.443582	0.519131	0.602774	0.629029
	80	0.732526	0.697668	0.598895	0.556396	0.442402	0.586899	0.767503	0.65509	0.787947	0.747488	0.477634	0.513922	0.680295	0.712095	0.651828	0.61152	0.592215	0.526471	0.768543	0.495766	0.460109	0.707686	0.629062	0.512071	0.305703	0.826239	0.683018	0.724417	0.135804	0.022443	0.557109	0.434169	0.211445	0.44464	0.443797	0.52856	0.533148	0.338203	0.583176	0.287877	0.805196	0.723726	0.495197	0.42569	0.425977	0.4631	0.574114	0.578529
	84	0.697612	0.651665	0.535929	0.58077	0.400756	0.525826	0.751476	0.618593	0.779011	0.7411	0.445523	0.480586	0.675193	0.697955	0.629473	0.587142	0.582277	0.477027	0.738568	0.447668	0.400026	0.721049	0.546264	0.430802	0.268183	0.792699	0.699937	0.638968	0.099924	-0.03664	0.530088	0.404099	0.167041	0.406691	0.391398	0.46457	0.461321	0.282322	0.52053	0.263781	0.793501	0.662848	0.419702	0.3739	0.40162	0.429158	0.536051	0.544594
	88	0.672206	0.65165	0.52706	0.546214	0.339912	0.531166	0.716925	0.583286	0.78586	0.729759	0.402068	0.448585	0.642922	0.644593	0.609307	0.556548	0.576174	0.457619	0.722827	0.413917	0.35854	0.701272	0.500211	0.413851	0.242146	0.743516	0.596734	0.601251	0.031725	-0.0899	0.492893	0.38192	0.125904	0.362926	0.333299	0.406009	0.413862	0.222672	0.553272	0.250845	0.753808	0.585899	0.406485	0.370666	0.402317	0.406205	0.524153	0.506241
	92	0.650008	0.605453	0.461504	0.500132	0.316538	0.456164	0.645401	0.55595	0.791959	0.688085	0.344532	0.424761	0.590701	0.616754	0.578006	0.516193	0.538171	0.421374	0.689037	0.360824	0.291796	0.671381	0.438859	0.282423	0.261905	0.70633	0.569994	0.509713	0.021525	-0.13649	0.467402	0.344715	0.09051	0.328168	0.256699	0.388985	0.346242	0.202728	0.486774	0.22674	0.741763	0.505371	0.364555	0.354763	0.385335	0.366162	0.502519	0.478585
	96	0.623752	0.564228	0.420548	0.478589	0.285453	0.408259	0.630049	0.528416	0.789402	0.69641	0.339702	0.389045	0.551629	0.584127	0.559016	0.473587	0.519929	0.392178	0.66805	0.338049	0.254815	0.673626	0.410836	0.268817	0.143638	0.656241	0.53365	0.528143	-0.04771	-0.14044	0.442491	0.314203	0.070416	0.284147	0.194758	0.335441	0.378437	0.14853	0.434872	0.194333	0.733254	0.480858	0.377826	0.326925	0.376644	0.342555	0.494812	0.448457
	100	0.605571	0.5294	0.405591	0.455523	0.244051	0.385011	0.621366	0.521327	0.76513	0.670798	0.307844	0.360778	0.494756	0.554814	0.528838	0.461784	0.485193	0.362996	0.642162	0.324178	0.233462	0.642106	0.384504	0.208812	0.168984	0.618138	0.483598	0.509923	-0.14605	-0.17094	0.416733	0.291193	0.054771	0.267832	0.209372	0.286833	0.324314	0.123557	0.387389	0.182573	0.700928	0.421741	0.288676	0.313946	0.358891	0.313448	0.49222	0.421135
	104	0.5867	0.499511	0.387222	0.440696	0.221807	0.382923	0.667838	0.472362	0.656294	0.673035	0.327422	0.353262	0.485091	0.551507	0.519291	0.445704	0.46195	0.321276	0.622397	0.263298	0.21485	0.620427	0.347237	0.198984	0.110785	0.583542	0.45982	0.441135	-0.17539	-0.18313	0.380575	0.277152	0.07055	0.253116	0.169471	0.248528	0.304507	0.09376	0.365302	0.151925	0.652873	0.41383	0.291191	0.290751	0.338758	0.286271	0.491676	0.416719
	108	0.574704	0.495484	0.353592	0.346327	0.22216	0.345661	0.622638	0.452886	0.690497	0.675436	0.291496	0.327433	0.475309	0.519656	0.501976	0.403867	0.443969	0.298362	0.611794	0.231951	0.197679	0.599762	0.326433	0.156654	0.066549	0.557284	0.548768	0.509303	-0.22937	-0.23778	0.381935	0.26149	0.04515	0.23487	0.142253	0.212724	0.268946	0.079536	0.322974	0.139999	0.641084	0.378604	0.256174	0.249342	0.32917	0.260405	0.457534	0.393181
	112	0.554741	0.429928	0.32647	0.393407	0.188547	0.32731	0.565135	0.4226	0.680038	0.667226	0.270682	0.289931	0.510323	0.493878	0.485528	0.374675	0.421197	0.282458	0.57533	0.188705	0.173536	0.572214	0.280087	0.102681	0.046081	0.535129	0.522999	0.343895	-0.24542	-0.26928	0.351756	0.241905	0.013633	0.204211	0.107666	0.218849	0.235139	0.058013	0.274662	0.135223	0.625433	0.338863	0.228109	0.244535	0.312341	0.282185	0.439952	0.377167
	116	0.540697	0.437919	0.298593	0.385194	0.176114	0.299911	0.536782	0.419369	0.679914	0.642713	0.192197	0.290748	0.469352	0.480544	0.466188	0.334364	0.401346	0.287904	0.565243	0.197429	0.157765	0.582331	0.294482	0.103443	0.002684	0.49373	0.472015	0.366926	-0.28355	-0.24909	0.342108	0.228618	0.018245	0.195658	0.061492	0.188328	0.231029	0.047665	0.250966	0.120523	0.621555	0.338895	0.260608	0.242636	0.297843	0.246179	0.429598	0.357682
	120	0.521719	0.468586	0.261422	0.344691	0.154911	0.259319	0.565406	0.388466	0.685969	0.639447	0.216355	0.288537	0.429026	0.450684	0.469216	0.345259	0.396814	0.255171	0.556205	0.16492	0.152315	0.551333	0.22431	0.032656	0.013144	0.487099	0.453357	0.460183	-0.29784	-0.2868	0.33211	0.208325	0.000806	0.179074	0.05423	0.162025	0.204293	0.025695	0.229291	0.094608	0.603599	0.280176	0.278176	0.215728	0.286306	0.200473	0.430681	0.330963
	124	0.497791	0.373985	0.268436	0.347179	0.094601	0.271749	0.538559	0.376961	0.664703	0.634704	0.181211	0.258974	0.390096	0.446955	0.453397	0.311349	0.388504	0.251916	0.51975	0.093669	0.120728	0.526888	0.204227	0.0646	0.020789	0.453535	0.433873	0.359893	-0.32038	-0.326	0.304987	0.194126	-0.02387	0.153547	0.014973	0.14684	0.181992	0.000791	0.203983	0.08658	0.586657	0.224943	0.229337	0.203103	0.269882	0.186962	0.401989	0.314458
	128	0.495693	0.348805	0.234749	0.345812	0.098465	0.237855	0.507903	0.350598	0.627267	0.612632	0.164545	0.25485	0.432465	0.435747	0.44412	0.289309	0.358096	0.250716	0.501318	0.066399	0.109994	0.499877	0.180027	0.023527	0.019232	0.445621	0.419352	0.344981	-0.30604	-0.29088	0.273554	0.185715	-0.00439	0.122106	0.009207	0.130522	0.157417	0.001645	0.146622	0.07907	0.560817	0.196444	0.207175	0.209944	0.264627	0.180191	0.391649	0.294917
	132	0.479991	0.340836	0.225983	0.346306	0.069164	0.224328	0.522809	0.33038	0.686606	0.61519	0.142174	0.224352	0.409367	0.429441	0.43252	0.264949	0.366931	0.227641	0.500197	0.098529	0.107308	0.491333	0.166906	0.022221	-0.01112	0.451075	0.390246	0.356711	-0.34927	-0.31835	0.253766	0.166003	-0.00426	0.096128	-0.01954	0.127667	0.110115	-0.01227	0.146577	0.066672	0.536415	0.208799	0.174522	0.172282	0.260436	0.169556	0.389001	0.291832
	136	0.466458	0.373803	0.232814	0.32231	0.051377	0.187866	0.503396	0.329805	0.697683	0.616517	0.110749	0.201141	0.356916	0.422923	0.419724	0.233225	0.349824	0.240625	0.472918	0.07354	0.092849	0.474263	0.126689	0.026384	-0.0312	0.393676	0.349606	0.270299	-0.33235	-0.35751	0.239313	0.154331	-0.04605	0.084732	-0.03017	0.130946	0.11494	-0.01856	0.127517	0.059101	0.539232	0.248263	0.180698	0.162964	0.243427	0.176342	0.380765	0.283707
	140	0.452445	0.353348	0.210895	0.323931	0.073796	0.180758	0.456406	0.312271	0.695114	0.628922	0.092528	0.2107	0.334148	0.414602	0.400836	0.201727	0.33004	0.236638	0.465143	0.065981	0.088167	0.433207	0.148714	-0.0437	-0.07076	0.392035	0.386533	0.265063	-0.34756	-0.35628	0.255168	0.144857	-0.0281	0.071925	-0.03108	0.133682	0.096783	-0.02802	0.095603	0.042298	0.509834	0.221935	0.192784	0.150263	0.23913	0.161126	0.375751	0.268844
	144	0.437072	0.391259	0.202876	0.312069	0.063545	0.172498	0.459841	0.296431	0.680248	0.623033	0.119322	0.185744	0.340819	0.410933	0.396863	0.177181	0.32721	0.228084	0.449114	0.045266	0.0551	0.434989	0.116844	-0.0524	-0.07634	0.366166	0.303938	0.203767	-0.34844	-0.34504	0.223983	0.14108	-0.02758	0.068295	-0.04647	0.090657	0.096056	-0.0303	0.063551	0.038675	0.521686	0.175887	0.156791	0.128797	0.2455	0.142905	0.371073	0.260828
	148	0.432579	0.285393	0.172335	0.289222	0.047965	0.150721	0.423847	0.317837	0.695888	0.59093	0.093273	0.191182	0.336032	0.408746	0.383228	0.188148	0.312125	0.208267	0.442369	-0.00307	0.041868	0.422667	0.085774	-0.07706	-0.07585	0.372064	0.355102	0.302478	-0.40343	-0.3546	0.227386	0.118804	-0.0093	0.044732	-0.06253	0.072572	0.076393	-0.04389	0.040932	0.034183	0.520524	0.1878	0.155224	0.14304	0.222296	0.102528	0.353443	0.243242
	152	0.410233	0.329481	0.165069	0.302075	0.026165	0.15398	0.433959	0.299119	0.570183	0.563974	0.090439	0.159326	0.32871	0.417012	0.383355	0.167063	0.290921	0.20215	0.430363	0.044547	0.035485	0.448665	0.099847	-0.00917	-0.11978	0.363691	0.363871	0.186064	-0.40364	-0.36238	0.219363	0.114398	-0.03224	0.026162	-0.07753	0.079047	0.058364	-0.04282	0.036419	0.011874	0.477123	0.214306	0.138768	0.132567	0.219896	0.11367	0.345224	0.221306
	156	0.401395	0.256091	0.180354	0.297434	0.032867	0.136814	0.407314	0.274206	0.580339	0.60408	0.101325	0.150553	0.292122	0.417785	0.380837	0.169306	0.301056	0.208872	0.424035	-0.00631	0.015237	0.447545	0.077069	-0.11047	-0.1413	0.362547	0.256354	0.244199	-0.37941	-0.35357	0.200338	0.108638	-0.05034	0.015986	-0.08144	0.059377	0.045742	-0.05427	0.043568	0.004144	0.463657	0.217537	0.129128	0.14429	0.21255	0.100663	0.333737	0.214901
	160	0.391604	0.264208	0.121898	0.278646	0.033883	0.140543	0.418734	0.275504	0.58649	0.602848	0.110284	0.136979	0.308041	0.406008	0.369398	0.158216	0.289025	0.19188	0.421586	0.013123	0.008644	0.435706	0.071252	-0.12581	-0.13626	0.351937	0.365787	0.203877	-0.40898	-0.3085	0.196	0.109292	-0.05769	-0.0109	-0.08241	0.043165	0.034122	-0.04973	0.014329	0.002555	0.437461	0.162176	0.123621	0.095377	0.199109	0.076287	0.329989	0.208016
	164	0.368504	0.244845	0.137776	0.256203	0.024337	0.139198	0.400792	0.269454	0.601179	0.585589	0.066409	0.129574	0.327188	0.387369	0.358627	0.140016	0.269079	0.19645	0.392507	-0.02801	0.003262	0.406163	0.083134	-0.16233	-0.13247	0.330393	0.247326	0.196337	-0.41449	-0.29769	0.184846	0.106734	-0.05626	-0.00488	-0.10086	0.02467	0.043944	-0.06276	-0.01171	-0.0103	0.443819	0.191637	0.142706	0.074912	0.212468	0.093595	0.318478	0.194146
	168	0.35095	0.275736	0.118366	0.257636	-0.0072	0.137653	0.429025	0.236037	0.588	0.59633	0.036599	0.141896	0.305929	0.386111	0.355379	0.14997	0.258364	0.213286	0.419524	-0.027	0.016845	0.397721	0.074456	-0.14014	-0.12353	0.310182	0.241417	0.244949	-0.40456	-0.27961	0.182793	0.105318	-0.06653	-0.02841	-0.10503	0.065703	-0.00195	-0.08669	0.000553	-0.00926	0.428557	0.142438	0.139926	0.100268	0.206826	0.067051	0.303533	0.207884
	172	0.347908	0.237807	0.110278	0.249943	-0.01099	0.127451	0.380394	0.219975	0.591824	0.591735	0.021112	0.123977	0.252258	0.374412	0.354035	0.153524	0.271982	0.200091	0.39663	-0.04707	0.01646	0.372928	0.070897	-0.16018	-0.13719	0.299073	0.350513	0.20082	-0.36847	-0.26744	0.164793	0.090916	-0.06036	-0.04234	-0.1137	0.047381	0.02125	-0.07935	-0.02349	-0.01446	0.410897	0.116003	0.120328	0.081092	0.206435	0.058224	0.288454	0.199627
	176	0.353021	0.211625	0.116347	0.201923	-0.01599	0.10066	0.360711	0.212149	0.587783	0.578914	0.032765	0.11739	0.270655	0.366578	0.349639	0.131788	0.237064	0.187941	0.375387	-0.0611	-0.01754	0.367745	0.068265	-0.17261	-0.11059	0.285693	0.268255	0.215642	-0.40178	-0.28069	0.155765	0.095538	-0.07009	-0.05208	-0.11999	0.036803	-0.01437	-0.09632	-0.02606	-0.02901	0.409464	0.124768	0.121692	0.08633	0.206102	0.053003	0.283961	0.19193
	180	0.338874	0.231724	0.103071	0.241088	-0.0527	0.099591	0.387589	0.195608	0.613102	0.58042	0.003809	0.111969	0.264528	0.377433	0.354901	0.11812	0.237518	0.165817	0.373825	-0.03555	-0.04193	0.357838	0.088923	-0.15328	-0.12231	0.263263	0.197948	0.186349	-0.42034	-0.26543	0.155417	0.0781	-0.06261	-0.06292	-0.15651	0.019982	0.008189	-0.10001	-0.00793	-0.03544	0.419306	0.1168	0.117825	0.09124	0.19889	0.051805	0.281388	0.189199
	184	0.332026	0.209329	0.048755	0.25037	-0.04718	0.088729	0.340177	0.177375	0.594007	0.568592	-0.00241	0.087479	0.268849	0.366968	0.349128	0.112014	0.221287	0.159456	0.37214	-0.07285	-0.0537	0.338032	0.048567	-0.13818	-0.1554	0.25825	0.21571	0.181318	-0.4095	-0.29717	0.137985	0.074668	-0.08653	-0.07822	-0.148	0.014782	-0.00807	-0.11724	0.017527	-0.03334	0.396213	0.137434	0.091078	0.08071	0.195868	0.046834	0.268609	0.182648
	188	0.319198	0.23318	0.036038	0.228689	-0.0709	0.069413	0.338481	0.176623	0.578968	0.596478	-0.00042	0.080326	0.254779	0.360018	0.337255	0.117797	0.225947	0.151414	0.3664	-0.04933	-0.04568	0.360342	0.058647	-0.18686	-0.1552	0.22226	0.229205	0.187067	-0.39571	-0.3205	0.141588	0.063954	-0.07156	-0.08784	-0.15323	0.011065	-0.03323	-0.10898	-0.03	-0.05651	0.363689	0.108518	0.074127	0.061058	0.19366	0.044653	0.274812	0.168779
[truncated: 17 more columns]

## Sheet: Figure 8
		Figure 8b									Figure 8d
		DMSO				BMS					DMSO				BMS
		25	50	75	100	25	50	75	100		25	50	75	100	25	50	75	100
		-55.0081	-208.666	-339.512	-417.404	-93.1375	-240.585	-332.136	-564.224		-294.601	-562.127	-1017.21	-1163.59	-280.774	-381.878	-458.293	-594.283
		-117.036	-177.726	-406.338	-556.404	-53.3345	-365.862	-364.852	-529.054		-319.514	-666.61	-1141.9	-1355.48	-112.206	-214.921	-326.122	-320.358
		-122.504	-146.933	-330.646	-305.854	-183.755	-419.754	-551.18	-819.281		-56.8024	-145.374	-244.745	-362.217	-30.8981	-56.756	-125.116	-149.742
		-38.3124	-75.4707	-145.591	-202.8	-91.9619	-207.524	-423.88	-410.616		-51.2777	-104.505	-215.736	-319.396	-149.296	-227.977	-316.515	-149.296
		-53.3337	-124.246	-288.776	-481.352	-75.6548	-158.822	-137.293	-165.939		-211.209	-299.983	-529.313	-817.15	-44.1946	-117.378	-196.653	-276.768
		-19.3251	-28.6226	-84.7464	-129.985	-67.4726	-200.016	-286.122	-389.543		-225.667	-375.405	-561.057	-592.613	-132.67	-201.164	-384.325	-469.575
		-162.091	-353.608	-551.995	-621.474	-78.0336	-352.565	-604.672	-480.608		-239.105	-223.299	-299.848	-333.118	-73.4981	-232.36	-336.505	-470.629
		-136.482	-256.272	-512.587	-739.691	-161.956	-332.856	-494.852	-618.874		-124.35	-216.799	-407.624	-664.926	-43.5612	-84.2771	-212.456	-298.104
		-164.98	-500.259	-604.199	-946.276	-59.2365	-172.146	-282.792	-479.586		-109.345	-199.65	-397.56	-464.947	-71.6071	-180.045	-311.485	-434.729
		-144.356	-254.26	-376.883	-562.425	-106.062	-333.64	-525.879	-765.654		-140.634	-278.319	-588.205	-752.159	-217.826	-279.299	-394.952	-342.664
		-88.1997	-144.943	-169.963	-256.757	-157.041	-389.624	-556.514	-632.988		-124.739	-177.704	-257.745	-317.32	-208.533	-486.359	-776.04	-1017.33
		-76.0167	-93.8448	-102.397	-191.804						-62.9724	-357.503	-632.578	-535.965	-86.8619	-176.116	-269.715	-405.024
		-62.5957	-119.405	-133.655	-213.41						-224.397	-340.279	-667.392	-675.056	-107.375	-204.604	-206.743	-407.447
		Figure 8f
		+/+ DMSO
		1	11	21	31	41	51	61	71	81	91	101	111	121	131	141
		1	1.58835	1.61069	1.55554	1.5634	1.51171	1.49184	1.48691	1.53516	1.51093	1.49619	1.5725	1.5007	1.39305	1.42603
		1	1.65993	1.7374	1.74092	1.62574	1.65428	1.74185	1.6783	1.7063	1.71004	1.62929	1.64634	1.69808	1.61749	1.5655
		1	1.82627	1.80412	1.79494	1.74173	1.74609	1.70776	1.68094	1.7378	1.72689	1.72032	1.78452	1.77686	1.76151	1.63586
		1	1.22057	1.37531	1.40015	1.37521	1.38021	1.32501	1.29043	1.26324	1.13525	1.07086	1.01547	1.00479	0.940624	0.867742
		1	1.6313	1.81267	1.74413	1.70623	1.72983	1.79647	1.72673	1.82472	1.66944	1.66101	1.74012	1.65699	1.64588	1.6423
		+/+ BMS
		1	1.51521	1.55009	1.62671	1.53344	1.51062	1.52079	1.54081	1.53745	1.51177	1.53361	1.43917	1.44457	1.45184	1.37053
		1	1.44481	1.43356	1.31922	1.24734	1.19846	1.11155	1.12489	1.12272	1.0862	1.05175	1.04893	1.05044	0.998247	1.0939
		1	1.56409	1.57796	1.43975	1.30482	1.27219	1.32646	1.33592	1.35312	1.39729	1.37048	1.3709	1.3207	1.38123	1.36286
		1	1.64483	1.7892	1.64155	1.63612	1.63605	1.74882	1.70518	1.70305	1.71018	1.69694	1.69399	1.60249	1.62694	1.60551
		1	1.42171	1.40089	1.4809	1.4944	1.41278	1.3266	1.25158	1.31774	1.27917	1.2342	1.28564	1.22961	1.25916	1.19875
		1	1.51021	1.56555	1.51331	1.57886	1.56393	1.51849	1.58597	1.52029	1.49722	1.55272	1.56798	1.56881	1.51432	1.41575
		+/R237W DMSO
		1	1.36062	1.32096	1.13722	1.07395	1.07082	1.0017	1.03595	0.993172	0.981987	0.964241	0.980774	0.884495	1.00958	0.94013
		1	1.05846	0.948872	0.95862	0.811195	0.806511	0.933692	0.816058	0.827608	0.944715	0.851244	0.806869	0.826899	0.797781	0.712401
		1	1.15347	1.13389	1.0765	1.00529	1.01934	1.02487	0.987107	0.942741	0.951749	1.00135	0.916413	0.897646	0.903746	0.862075
		1	1.3461	1.35159	1.3659	1.28375	1.21758	1.1616	1.2132	1.16001	1.12838	1.13393	1.08436	1.07559	1.03022	0.99767
		1	1.51225	1.31471	1.27343	1.13301	1.1287	1.0128	1.12743	1.06952	1.08114	1.00822	1.09006	1.02572	1.05385	0.995005
		+/R237W BMS
		1	1.45757	1.50127	1.30854	1.17723	1.12537	1.0824	1.16618	1.08789	1.13018	1.10043	1.16498	1.03118	1.01163	1.05874
		1	1.53466	1.6508	1.65542	1.67033	1.60137	1.55977	1.54521	1.55648	1.54519	1.52308	1.56758	1.49231	1.49621	1.45104
		1	1.85825	1.9158	1.8144	1.83245	1.84788	1.90568	1.81219	1.74744	1.65404	1.57949	1.54895	1.49051	1.42319	1.39515
		1	1.2157	1.13432	1.0794	1.07002	1.06333	0.995756	0.97725	0.990508	0.950948	0.95514	0.991593	0.888171	0.911933	0.882547
		1	1.50437	1.6373	1.48657	1.44976	1.3575	1.3939	1.32849	1.29319	1.26254	1.26805	1.24751	1.29078	1.18664	1.26732
		1	1.85549	1.94887	1.75102	1.77872	1.712	1.73405	1.74946	1.70109	1.71561	1.71633	1.639	1.68369	1.6533	1.6254
		1	1.63293	1.67161	1.78211	1.77865	1.71977	1.6663	1.57246	1.46901	1.52066	1.52053	1.43275	1.445	1.41694	1.29971

## Sheet: Figure 9
	Figure 9b
		DMSO														BMS
	+/+	1	18	4	6	3	58	0	8	0	0	1	20	1	44	15	4	36	8	3	23	27	15	14	1	5	6	7	55
	+/R237W	9	90	37	0	103	53	44	5	8	113	19	67	8	7	1	6	57	11	66	22	12	6	26	37	9	27	9	25
	Figure 9c
		DMSO														BMS
	+/+	0	0	0	0	0	6	0	0	0	0	0	2	0	2	3	0	7	0	0	4	4	1	0	0	0	0	0	12
	+/R237W	0	24	3	0	23	9	7	1	0	21	1	11	0	0	0	0	8	1	11	2	0	0	0	3	0	4	0	5

## Sheet: SI Figure 1
	SI Figure 1b						SI Figure 1c						SI Figure 1d																													SI Figure 1e			SI Figure 1f
	Empty	WT	K44A	R237W	A408T		Empty	WT	A408T			Time	WT																A408T													WT	A408T		WT	A408T
	1.38319	1.34096	1.59861	1.46921	0.756873		65.147	119.929	120.478			0	0.00205495	0.0168453	-0.0246779	-0.112822	-0.457913	0.0103231	-0.0100216	-0.00533464	0.0316962	-0.00075417	0.00145499	-0.0258724	-0.0433793	-0.00157991	0.00577394	-0.0690898	0.0394583	-0.35547	-0.118716	0.144507	-0.0398561	-0.0543872	-0.239086	0.0265153	0.107671	-0.110727	0.0325789	-0.113168		0.105468	0.503302		0.271786	0.41152
	1.23112	1.14143	2.47258	4.31768	1.74745		62.0806	130.79	124.581			4	0.00363491	-0.00699474	-0.0158834	-0.0734028	-0.41385	-0.00874918	0.0133593	0.00790994	0.0386674	0.00224119	-0.00211555	-0.034683	-0.0618751	-0.00750953	0.0204898	-0.0463947	0.0551065	-0.337022	-1.20632	0.103423	-0.0276223	0.0109896	-0.203095	0.000471677	0.110777	-0.00579554	0.0276137	-0.0253668		0.547896	0.281048		0.155062	0.651564
	1.03792	1.90848	2.0592	4.66273	3.01671		60.9333	112.767	122.392			8	0.00292953	-0.0256496	-0.0284337	-0.072238	-0.291087	0.0320192	-0.0892997	-0.000994004	0.045725	-0.000768563	0.00622943	-0.0466931	-0.0360163	-0.00295209	0.0127391	0.0342144	0.031912	-0.118365	-0.158773	0.0898514	-0.023491	0.0151461	-0.163381	-0.0138102	0.111369	-0.018466	0.0419054	-0.0529173		0.510631	0.0420219		0.4424	0.347709
	1.67543	2.56799	4.73281	1.70411	1.48632							12	-0.0196631	-0.00832412	-0.0234567	-0.130846	0.0979854	0.0157256	-0.089592	0.0121294	0.0423017	-0.00205946	-0.0105632	-0.0524596	-0.0419155	0.00299802	0.0105542	0.00389583	0.0161945	-0.243275	-0.0138496	0.298495	-0.0047593	0.0294364	-0.179686	-0.0358167	0.0577571	0.0844539	0.0313637	-0.0333318		0.196117	0.0214069		0.47241	0.326654
	0.777573	1.94832	1.25353	1.74104	5.36922							16	-0.00557823	0.0102315	0.000328751	-0.0639087	0.0118018	0.00100394	-0.159908	0.0175256	0.0318021	0.011372	0.00633622	-0.0777133	-0.0359178	0.0139323	0.0142334	0.0169889	0.0100546	-0.261416	0.0118705	0.140554	-0.00269579	0.0226402	-0.0878021	-0.0325006	0.0165575	-0.0535847	0.028522	-0.0236762		0.445649	0.338975		0.251893	0.604101
	1.47198	2.48144	2.08385	4.96648	0.948252							20	0.0135002	0.00965245	0.0145191	-0.0372005	0.0132585	0.0174202	-0.328287	0.00406122	0.0383085	-0.00579991	-0.00920348	-0.0910749	-0.0370464	0.0146323	0.0115983	0.030034	-0.0229104	-0.00861312	0.00459294	0.124764	0.0133583	0.0123648	-0.132392	-0.0184447	0.00974042	-0.071956	0.026222	0.0232169		-0.0140371	0.361481		0.473995	0.506947
	0.879314	2.95215	1.94832	0.938763	3.19535							24	-0.00322836	0.00839902	-0.0132014	-0.030429	-0.000149539	0.0136027	-0.0130365	0.00816787	0.0161117	-0.0146949	0.000302417	-0.10997	-0.0422547	-0.000930925	0.00996834	0.026692	0.0320506	0.0119238	0.0218987	0.111609	0.00528548	0.0241519	-0.14226	-0.0298737	-0.0142819	0.0224609	0.00540293	0.00470266		0.0255371	0.248221		0.360785	0.277907
	0.760512	2.92563	4.14638	3.62978	1.29919							28	-0.000250661	-0.00091627	0.0122862	-0.00363776	0.01005	0.0295075	0.0308798	0.00172642	0.0228804	0.00674333	0.0103238	-0.160187	-0.0185658	0.00149918	0.0126406	0.0202463	0.00676667	-0.00249665	-0.00496933	0.105646	0.0068024	0.0284397	-0.156583	-0.00641207	-0.0351421	-0.0579496	0.00578997	0.0196278		0.0787227	0.286426		0.353894	0.728841
	1.488	3.95894	3.25762	1.3982	3.83493							32	-0.0194915	-0.00280245	0.0138636	-0.0220797	-0.0445825	-0.000864888	0.00759568	-0.00161005	0.0188473	-0.00712908	0.0015151	0.0072489	-0.00314408	0.00222276	0.0028934	0.0171036	-0.002716	0.00378741	-0.00199005	0.0956617	0.0193852	0.00928257	-0.114326	-0.0208228	-0.0383536	0.0070699	0.0145423	0.00975423		0.413596	0.695206		0.428892	0.572149
	0.453064	5.40748	1.67623		1.4676							36	0.00813898	0.021876	-0.0278024	0.00485284	0.0197696	-0.0166721	0.0117739	-0.00238388	-0.00166692	0.0133829	-0.0102182	0.00919352	-0.021382	0.00923375	0.00523926	0.00453067	0.00288735	-0.000684023	-0.00767249	0.0818216	0.0170929	0.021138	-0.0907031	0.00124101	-0.00194746	0.0507097	0.0070356	0.0170557		0.129794	0.222268		0.747449	0.446868
	0.549943		1.14217		4.29084							40	0.0191892	-0.0158237	-0.0111605	0.0104922	0.0160804	0.00227456	0.0326106	-0.00666724	0.00158187	-0.00802241	0.0162459	0.00232902	-0.024377	-0.00946565	-0.00272461	0.0153728	-0.00507288	-0.00408711	-0.0227517	0.0913611	0.0154714	0.0129955	-0.0708957	0.0203136	0.0109622	-0.00621457	0.0128364	0.00573318		0.0132299	0.241098		0.693337	0.528666
	0.905766				2.48556							44	0.0163654	0.000108271	0.0121349	-0.0039138	-0.00407261	0.00151745	-0.024257	-0.00366182	0.00288169	0.0148914	-0.00551868	0.00313896	0.0263689	0.00407888	-0.003428	-0.00416206	-0.0214594	0.00638061	-0.0139179	-0.013187	-0.00444341	0.0180495	0.00647523	-0.0221777	-0.00051214	0.0961894	0.00109056	0.00852181		0.0096625	-0.121201		0.649823	0.339514
	0.82324				1.78617							48	0.0137792	-0.00450933	0.00278244	0.00587862	0.0229551	-0.00228383	-0.0108903	0.000216453	0.00285733	-0.00487044	-0.00805445	-0.00439631	-0.00623395	-0.00306031	0.0059031	0.0044952	0.0196726	-0.00112461	-0.0169349	-0.0136929	0.0111424	-0.00176817	0.0152557	-0.0251618	0.00932052	0.0394586	-0.0115568	-0.0107556		0.13092			0.602891
	0.903972				1.51015							52	-0.0101548	-0.00497258	0.0261127	0.0302667	0.00417158	0.0180918	0.0365523	0.00756149	-0.0110043	-0.00477949	0.00972368	-0.00189484	0.00716033	0.0110846	0.00845878	-0.00842568	-0.00711594	-0.0207649	0.0226907	-0.0280725	0.000541202	-0.00254748	0.0119778	0.0146792	-0.00495659	-0.0174755	0.00178409	-0.00283283		0.206112			0.63659
	0.64034				2.47783							56	-0.0212372	0.00288032	-0.0298696	-0.0427237	-0.0391345	-0.0196	-0.0340156	0.00255113	0.00368339	0.000247593	-0.00645804	0.000823171	-0.0029183	-0.00263757	-0.00820928	-0.00728023	0.0139756	0.0156786	0.0210329	-0.0364087	-0.0227116	-0.0267293	0.037187	0.0123467	-0.014814	-0.0873664	-0.00415427	-0.000666601		0.235356			0.551689
	1.01864				1.31516							60	0.500557	0.0635285	0.330061	0.205139	0.295115	0.252725	0.203388	0.277081	0.166355	0.245733	0.114801	0.262844	0.376019	0.246113	0.286502	0.188582	0.310611	0.0674996	0.692177	0.297108	0.30894	0.307495	0.274333	0.313522	0.25451	0.255746	0.144903	0.209484		0.0737964			0.50213
					1.98373							64	0.707689	0.207493	0.59895	0.475844	0.665389	0.5732	0.408394	0.416144	0.379173	0.445254	0.322536	0.502478	0.664596	0.495291	0.563441	0.447796	0.516699	0.24092	0.973698	0.500827	0.604373	0.567967	0.456756	0.570316	0.51816	0.499194	0.297306	0.434449
					1.4757							68	0.837763	0.417761	0.808537	0.687534	0.830759	0.811458	0.612731	0.514446	0.517647	0.637745	0.639245	0.66142	0.827157	0.704279	0.760648	0.683428	0.726236	0.409087	1	0.632578	0.846765	0.699381	0.596765	0.763679	0.698175	0.689292	0.450732	0.621332
					1.29525							72	0.904307	0.60411	0.940288	0.841991	0.981396	0.922059	0.77885	0.616304	0.646418	0.774897	0.831973	0.849817	0.888226	0.879479	0.905629	0.883593	0.875666	0.587221	0.957268	0.676067	0.952768	0.840969	0.753056	0.862441	0.843024	0.857034	0.617992	0.770414
					1.48498							76	0.931566	0.779346	0.946343	0.965493	0.972009	0.994925	0.865031	0.748233	0.800467	0.881649	0.956431	0.945176	1	0.94625	0.9791	0.998101	0.934798	0.741609	0.905665	0.712116	0.998854	0.945828	0.856524	0.979414	0.95517	0.903921	0.769383	0.883602
					1.85774							80	0.965457	0.887847	0.991526	0.98834	0.992849	0.979187	1	0.864296	0.90001	0.902521	0.998049	0.997956	0.993219	1	1	1	0.979994	0.928539	0.884255	0.998024	0.986933	0.971067	0.849757	0.97878	0.994565	1	0.86481	0.947919
												84	1	0.983435	1	1	1	1	0.993793	0.989199	1	1	1	1	0.979525	0.996718	0.97939	0.974757	1	0.972904	0.797227	1	1	1	0.99019	1	1	0.938771	0.958137	1
												88	0.958924	1	0.950939	0.93969	0.97792	0.871195	0.982064	1	0.999722	0.988938	0.995232	0.927697	0.9222	0.955351	0.910102	0.837552	0.935694	1	0.755879	0.925814	0.948965	0.957692	1	0.93447	0.979995	0.941054	1	0.9381
												92	0.853245	0.964171	0.890777	0.826298	0.983289	0.725681	0.917687	0.879317	0.914332	0.909534	0.87333	0.805897	0.798071	0.889745	0.802918	0.673854	0.937229	0.914287	0.675809	0.833349	0.886382	0.884867	0.882772	0.841708	0.904807	0.80298	0.898429	0.800461
												96	0.806406	0.883381	0.882424	0.779682	0.907492	0.602573	0.84023	0.795608	0.868328	0.851911	0.766676	0.704911	0.712778	0.809032	0.720549	0.571704	0.865773	0.887435	0.63236	0.698373	0.790175	0.813907	0.890926	0.715059	0.877944	0.754926	0.848857	0.744872
												100	0.738198	0.849163	0.859812	0.700138	0.9399	0.488067	0.851194	0.746948	0.8325	0.756556	0.705828	0.642235	0.649374	0.778735	0.658888	0.462971	0.838187	0.767046	0.544303	0.585388	0.756757	0.821646	0.847258	0.660253	0.837077	0.705482	0.777301	0.68892
												104	0.72692	0.828107	0.795789	0.641401	0.850708	0.446609	0.760089	0.692377	0.799075	0.715674	0.709897	0.57331	0.55496	0.721594	0.615308	0.387414	0.820636	0.768375	0.477602	0.475254	0.720352	0.730771	0.833544	0.603159	0.853466	0.630048	0.758952	0.621113
												108	0.681421	0.818141	0.80949	0.58432	0.8732	0.385136	0.699412	0.646231	0.775048	0.645385	0.69559	0.504978	0.502486	0.702688	0.585166	0.197513	0.758989	0.770567	0.43515	0.40408	0.663855	0.697546	0.778276	0.511088	0.813565	0.608537	0.72915	0.561834
												112	0.635856	0.782578	0.772688	0.577413	0.805072	0.326273	0.680378	0.606795	0.744068	0.60305	0.607971	0.444125	0.465766	0.686833	0.552967	0.571977	0.781434	0.704936	0.403314	0.346931	0.616831	0.669621	0.820908	0.488835	0.832608	0.505351	0.692904	0.51635
												116	0.640077	0.767044	0.760615	0.520676	0.749046	0.295147	0.62613	0.553131	0.737551	0.586985	0.573691	0.39398	0.398913	0.632187	0.517298	0.524044	0.737852	0.706179	0.355549	0.306692	0.563013	0.63594	0.78517	0.434358	0.803208	0.586716	0.640011	0.480566
												120	0.596579	0.747021	0.755339	0.482355	0.697753	0.236324	0.573601	0.533985	0.700215	0.542634	0.470912	0.351646	0.363037	0.586062	0.494123	0.482017	0.730196	0.65443	0.319149	0.248393	0.576257	0.593412	0.724415	0.457817	0.778047	0.583794	0.619584	0.445008
												124	0.535343	0.745634	0.73007	0.430687	0.627826	0.226035	0.55535	0.490461	0.687276	0.494481	0.442635	0.295926	0.35656	0.567251	0.477369	0.456223	0.734925	0.580221	0.291278	0.215146	0.52844	0.578963	0.654764	0.408514	0.7335	0.588795	0.579523	0.404063
												128	0.527178	0.721365	0.703538	0.412458	0.629172	0.17467	0.523022	0.457575	0.676592	0.471459	0.447838	0.250194	0.341072	0.5303	0.45791	0.418668	0.752663	0.561988	0.260677	0.172076	0.512861	0.55959	0.634053	0.419725	0.72443	0.510867	0.556579	0.375104
												132	0.485734	0.720267	0.687027	0.377644	0.644524	0.163936	0.480968	0.419893	0.64781	0.456448	0.386794	0.237172	0.302984	0.508914	0.434612	0.386778	0.683803	0.552897	0.215073	0.148002	0.468763	0.540764	0.595541	0.404115	0.677522	0.523632	0.55419	0.346135
												136	0.473456	0.70546	0.683168	0.355793	0.600065	0.137206	0.474871	0.402831	0.637201	0.428222	0.361755	0.117723	0.282416	0.485973	0.414519	0.329459	0.67647	0.467757	0.188068	0.104024	0.449936	0.525299	0.579011	0.336279	0.75471	0.459301	0.535512	0.303347
												140	0.413977	0.675015	0.687136	0.342832	0.562176	0.13216	0.442962	0.362322	0.606334	0.396467	0.331644	0.207077	0.253847	0.444136	0.400408	0.312781	0.665508	0.551175	0.17989	0.139713	0.431273	0.505672	0.531215	0.365437	0.693394	0.472466	0.49381	0.299678
												144	0.400538	0.655578	0.675883	0.331164	0.537563	0.132834	0.415511	0.331367	0.581762	0.373497	0.321098	0.150548	0.21226	0.425468	0.383923	0.287062	0.633418	0.522374	0.154874	0.0879895	0.399043	0.484756	0.485009	0.312335	0.717551	0.475663	0.460348	0.252687
												148	0.358274	0.659288	0.659057	0.295464	0.540274	0.0835618	0.443949	0.305488	0.558861	0.337109	0.295253	0.141747	0.21333	0.413832	0.368456	0.267598	0.630091	0.485582	0.149362	0.0815836	0.357779	0.493436	0.466569	0.359383	0.723047	0.425584	0.443072	0.251381
												152	0.340053	0.655894	0.640037	0.288441	0.551868	0.0841271	0.370457	0.280911	0.550879	0.311626	0.235752	0.0993397	0.172886	0.381597	0.3569	0.243329	0.634325	0.460446	0.123183	0.0688108	0.339893	0.43327	0.460519	0.333274	0.695149	0.365	0.421285	0.226044
												156	0.321786	0.636332	0.659304	0.301166	0.499344	0.0624682	0.333865	0.237245	0.54278	0.312212	0.223313	0.108245	0.170354	0.340822	0.353717	0.225769	0.605867	0.44668	0.133039	0.0692631	0.302224	0.402533	0.454872	0.336143	0.73406	0.42877	0.411037	0.18649
												160	0.285999	0.63338	0.651233	0.262997	0.56576	0.0631615	0.263392	0.220029	0.531554	0.270564	0.245597	0.0849886	0.152476	0.32637	0.336601	0.225042	0.64603	0.475709	0.112521	0.0299164	0.183603	0.399567	0.436782	0.298012	0.718205	0.350433	0.385593	0.142613
												164	0.274795	0.640639	0.60603	0.256276	0.529178	0.0435251	0.279957	0.202859	0.473745	0.294716	0.219195	0.0590088	0.145432	0.325265	0.320933	0.207855	0.627875	0.470537	0.0882308	0.0528968	-0.0947917	0.397728	0.325707	0.31713	0.754833	0.261844	0.356042	0.108168
												168	0.260729	0.645197	0.584446	0.255009	0.474019	0.0311629	0.222363	0.181818	0.470094	0.234585	0.236138	0.0689692	0.134521	0.316228	0.314485	0.197074	0.618612	0.401993	0.0778486	0.0318058	-0.118816	0.375965	0.322825	0.311355	0.78525	0.27753	0.326903	0.100963
												172	0.24525	0.637358	0.580889	0.227144	0.4731	0.0190586	0.201567	0.164653	0.466454	0.238173	0.197366	0.0484893	0.171413	0.28972	0.308449	0.179439	0.619883	0.421081	0.0875587	0.0253421	0.415482	0.40611	0.355708	0.299164	0.751207	0.247429	0.309931	0.0587538
												176	0.211428	0.619049	0.556761	0.23949	0.449814	0.0333224	0.164851	0.153256	0.43383	0.225595	0.182831	0.0201213	0.189733	0.280777	0.297059	0.159981	0.588418	0.406444	0.0427497	0.0433024	0.38274	0.378594	0.34304	0.277312	0.731852	0.269219	0.296119	0.0572959
												180	0.180471	0.597329	0.544646	0.191016	0.459	0.0213242	0.136279	0.146655	0.409062	0.222039	0.174052	0.0353238	0.182175	0.274456	0.280874	0.148813	0.595086	0.405116	0.0471601	0.0421743	0.346701	0.368652	0.333234	0.271848	0.71446	0.167055	0.278133	0.0100955
												184	0.154322	0.586558	0.545582	0.217707	0.415233	0.0133539	0.0838919	0.132334	0.419281	0.200784	0.152399	0.0207082	0.131441	0.231128	0.271633	0.125562	0.593197	0.376052	0.0538774	0.0269109	0.395822	0.398607	0.316884	0.273705	0.705785	0.136162	0.273404	-0.0209212
												188	0.139131	0.578219	0.514444	0.196113	0.441961	-0.00366245	0.0831756	0.127562	0.422655	0.203319	0.11211	0.0282624	0.155345	0.235327	0.26005	0.113267	0.575803	0.333252	0.0371621	0.0419948	0.359586	0.374917	0.400453	0.272333	0.703195	0.155702	0.251338	-0.0403028
												192	0.131667	0.57423	0.514222	0.210081	0.453322	0.0029548	0.0611103	0.111705	0.417111	0.195955	0.0606449	0.00963908	0.136774	0.220942	0.258351	0.097464	0.512277	0.309602	0.0472907	0.0273432	0.359648	0.367106	0.274824	0.289716	0.704819	0.216763	0.247651	-0.101789
												196	0.113457	0.560353	0.512066	0.193288	0.420004	-0.0030409	0.0283099	0.111512	0.41514	0.166326	0.0428746	0.0220968	0.128275	0.201666	0.247322	0.0894871	0.534254	0.29167	0.0256511	0.0411132	0.35526	0.365557	0.302397	0.278718	0.709618	0.175878	0.236432	-0.0786152
												200	0.105468	0.547896	0.510631	0.196117	0.445649	-0.0140371	0.0255371	0.0787227	0.413596	0.129794	0.0132299	0.0096625	0.13092	0.206112	0.235356	0.0737964	0.503302	0.281048	0.0420219	0.0214069	0.338975	0.361481	0.248221	0.286426	0.695206	0.222268	0.241098	-0.121201
												204	0.0698399	0.546215	0.478077	0.194167	0.431409	-0.0368074	0.0142173	0.0847365	0.377822	0.14794	-0.0167019	-0.00919738	0.133748	0.189145	0.225492	0.048473	0.5237	0.276665	0.029159	0.0481219	0.338165	0.393592	0.235912	0.269668	0.718263	0.168148	0.204652	-0.113882
												208	0.0380159	0.533815	0.486172	0.188021	0.399711	-0.0339962	-0.0192073	0.0719063	0.364882	0.133611	-0.0156834	-0.00918798	0.119382	0.19134	0.222944	0.0276744	0.539556	0.299297	0.0499057	0.0289532	0.341786	0.365527	0.246076	0.302549	0.692697	0.156459	0.191809	-0.122051
												212	0.0400789	0.536964	0.451407	0.188419	0.419438	-0.0257037	-0.0279434	0.0535115	0.360514	0.11461	-0.0183161	-0.0263901	0.0880162	0.163138	0.215223	0.0265428	0.551549	0.243116	-0.0831534	0.0130748	0.32658	0.375357	0.261038	0.261871	0.692425	0.0834893	0.187676	-0.140492
												216	0.0132642	0.536834	0.445246	0.187996	0.397199	-0.0441811	-0.0461912	0.0375909	0.336843	0.111211	-0.00909561	-0.0198771	0.0903244	0.149145	0.208205	0.0267179	0.558697	0.249476	-0.084291	-0.000780703	0.317673	0.367488	0.212419	0.240873	0.692163	0.105711	0.158759	-0.16821
												220	-0.00137471	0.539819	0.438328	0.135707	0.342386	-0.046332	-0.0376021	0.0431142	0.324724	0.0872375	-0.0412355	-0.0223085	0.0722224	0.152149	0.197746	0.0147859	0.457912	0.21551	0.0245689	0.0297936	0.31059	0.347354	0.196672	0.271993	0.626084	0.0587613	0.160083	-0.18293
												224	0.000270238	0.530973	0.414987	0.12586	0.375365	-0.0525386	-0.0570352	0.0324025	0.31721	0.0921129	-0.0261465	-0.041518	0.0682737	0.145265	0.19003	0.0119246	0.41659	0.193245	-0.00302595	0.0152884	0.300707	0.336426	0.239142	0.255459	0.640427	0.0916381	0.154936	-0.178917
												228	-0.0124465	0.51841	0.408082	0.123467	0.383841	-0.0638307	-0.0682212	0.00921083	0.305706	0.091241	-0.0228109	-0.0388996	0.0595829	0.12977	0.192455	0.00417499	0.49028	0.23249	0.0364819	0.0273918	0.272983	0.332971	0.21308	0.260289	0.626293	0.00803086	0.143477	-0.207047
												232	-0.0167591	0.542241	0.382651	0.132925	0.409633	-0.0833988	-0.108447	0.0110444	0.286956	0.057734	-0.0339635	-0.0492021	0.0385952	0.127516	0.182139	-0.00630913	0.482967	0.181422	0.0217329	0.0282925	0.270323	0.353445	0.200743	0.274875	0.622039	-0.067504	0.123347	-0.22865
												236	-0.0357653	0.528661	0.384579	0.121658	0.371808	-0.0618689	-0.0869192	0.00165827	0.285519	0.0485533	-0.0824197	-0.0682636	-0.277789	0.106095	0.174758	-0.0153454	0.482243	0.191066	0.0236782	0.00793186	0.259698	0.313522	0.198291	0.236258	0.657105	-0.00404918	0.128712	-0.19175
												240	-0.0259702	0.509225	0.405174	0.0964655	0.371446	-0.0705857	-0.103189	-0.00747817	0.277148	0.0280479	-0.102866	-0.0572589	-0.27301	0.088982	0.17202	-0.025873	0.461745	0.169053	0.0116881	0.0310998	0.175295	0.328672	0.101448	0.252294	0.618708	0.012209	0.117623	-0.214636

[truncated: 10 more sheets: SI Figure 2, SI Figure 4, SI Figure 5, SI Figure 6, SI Figure 7, SI Table 1, Blots Figure 2b,c, Blots SI Figure 2a, Blots SI Figure 2c, Blots SI Figure 2e]
